# Supplementary material for: A critical regulator of Bcl2 revealed by systematic transcript discovery of lncRNAs associated with T-cell differentiation
Source: Sci Rep. 2019 Mar 18;9:4707. doi: 10.1038/s41598-019-41247-5 (PMC6423290; doi:10.1038/s41598-019-41247-5)
Supplement: Supplementary file 2 — Dataset 1 [file 41598_2019_41247_MOESM2_ESM.xlsx]

## Sheet: Supplementary Dataset 1
Supplementary Dataset 1. List of de novo lncRNAs identified in P5424 cells
chr1	chr1	exon	4890113	4892272	.	+	.	exon_number "1"; tss_id "TSS24"; gene_id "XLOC_000020"; gene_name "XLOC_000020"; transcript_id "TCONS_00000030"; set "Denovo_LncRNA";
chr1	chr1	exon	6396726	6397917	.	+	.	exon_number "1"; tss_id "TSS32"; gene_id "XLOC_000026"; gene_name "XLOC_000026"; transcript_id "TCONS_00000047"; set "Denovo_LncRNA";
chr1	chr1	exon	6573937	6575763	.	+	.	exon_number "1"; tss_id "TSS41"; gene_id "XLOC_000029"; gene_name "XLOC_000029"; transcript_id "TCONS_00000055"; set "Denovo_LncRNA";
chr1	chr1	exon	6588586	6591551	.	+	.	exon_number "1"; tss_id "TSS42"; gene_id "XLOC_000030"; gene_name "XLOC_000030"; transcript_id "TCONS_00000056"; set "Denovo_LncRNA";
chr1	chr1	exon	6625565	6626359	.	+	.	exon_number "1"; tss_id "TSS43"; gene_id "XLOC_000031"; gene_name "XLOC_000031"; transcript_id "TCONS_00000057"; set "Denovo_LncRNA";
chr1	chr1	exon	6648378	6650299	.	+	.	exon_number "1"; tss_id "TSS44"; gene_id "XLOC_000032"; gene_name "XLOC_000032"; transcript_id "TCONS_00000058"; set "Denovo_LncRNA";
chr1	chr1	exon	6678182	6679164	.	+	.	exon_number "1"; tss_id "TSS45"; gene_id "XLOC_000033"; gene_name "XLOC_000033"; transcript_id "TCONS_00000059"; set "Denovo_LncRNA";
chr1	chr1	exon	6692059	6692813	.	+	.	exon_number "1"; tss_id "TSS46"; gene_id "XLOC_000034"; gene_name "XLOC_000034"; transcript_id "TCONS_00000060"; set "Denovo_LncRNA";
chr1	chr1	exon	6702807	6704792	.	+	.	exon_number "1"; tss_id "TSS47"; gene_id "XLOC_000035"; gene_name "XLOC_000035"; transcript_id "TCONS_00000061"; set "Denovo_LncRNA";
chr1	chr1	exon	6707069	6707393	.	+	.	exon_number "1"; tss_id "TSS48"; gene_id "XLOC_000036"; gene_name "XLOC_000036"; transcript_id "TCONS_00000063"; set "Denovo_LncRNA";
chr1	chr1	exon	6708045	6708452	.	+	.	exon_number "1"; tss_id "TSS49"; gene_id "XLOC_000037"; gene_name "XLOC_000037"; transcript_id "TCONS_00000064"; set "Denovo_LncRNA";
chr1	chr1	exon	6711936	6713535	.	+	.	exon_number "1"; tss_id "TSS50"; gene_id "XLOC_000038"; gene_name "XLOC_000038"; transcript_id "TCONS_00000065"; set "Denovo_LncRNA";
chr1	chr1	exon	10223846	10226189	.	+	.	exon_number "1"; tss_id "TSS77"; gene_id "XLOC_000060"; gene_name "XLOC_000060"; transcript_id "TCONS_00000101"; set "Denovo_LncRNA";
chr1	chr1	exon	13066104	13067060	.	+	.	exon_number "1"; tss_id "TSS92"; gene_id "XLOC_000073"; gene_name "XLOC_000073"; transcript_id "TCONS_00000120"; set "Denovo_LncRNA";
chr1	chr1	exon	13364961	13368257	.	+	.	exon_number "1"; tss_id "TSS93"; gene_id "XLOC_000074"; gene_name "XLOC_000074"; transcript_id "TCONS_00000121"; set "Denovo_LncRNA";
chr1	chr1	exon	13581150	13582098	.	+	.	exon_number "1"; tss_id "TSS95"; gene_id "XLOC_000076"; gene_name "XLOC_000076"; transcript_id "TCONS_00000123"; set "Denovo_LncRNA";
chr1	chr1	exon	15837758	15839138	.	+	.	exon_number "1"; tss_id "TSS110"; gene_id "XLOC_000091"; gene_name "XLOC_000091"; transcript_id "TCONS_00000144"; set "Denovo_LncRNA";
chr1	chr1	exon	16170101	16170923	.	+	.	exon_number "1"; tss_id "TSS118"; gene_id "XLOC_000098"; gene_name "XLOC_000098"; transcript_id "TCONS_00000153"; set "Denovo_LncRNA";
chr1	chr1	exon	21070192	21070662	.	+	.	exon_number "1"; tss_id "TSS154"; gene_id "XLOC_000131"; gene_name "XLOC_000131"; transcript_id "TCONS_00000194"; set "Denovo_LncRNA";
chr1	chr1	exon	21156476	21156632	.	+	.	exon_number "1"; tss_id "TSS156"; gene_id "XLOC_000133"; gene_name "XLOC_000133"; transcript_id "TCONS_00000196"; set "Denovo_LncRNA";
chr1	chr1	exon	21177391	21177707	.	+	.	exon_number "2"; tss_id "TSS156"; gene_id "XLOC_000133"; gene_name "XLOC_000133"; transcript_id "TCONS_00000196"; set "Denovo_LncRNA";
chr1	chr1	exon	24829190	24830108	.	+	.	exon_number "1"; tss_id "TSS181"; gene_id "XLOC_000157"; gene_name "XLOC_000157"; transcript_id "TCONS_00000226"; set "Denovo_LncRNA";
chr1	chr1	exon	30827099	30827298	.	+	.	exon_number "1"; tss_id "TSS192"; gene_id "XLOC_000168"; gene_name "XLOC_000168"; transcript_id "TCONS_00000239"; set "Denovo_LncRNA";
chr1	chr1	exon	30827517	30828107	.	+	.	exon_number "2"; tss_id "TSS192"; gene_id "XLOC_000168"; gene_name "XLOC_000168"; transcript_id "TCONS_00000239"; set "Denovo_LncRNA";
chr1	chr1	exon	30931122	30931953	.	+	.	exon_number "1"; tss_id "TSS193"; gene_id "XLOC_000169"; gene_name "XLOC_000169"; transcript_id "TCONS_00000240"; set "Denovo_LncRNA";
chr1	chr1	exon	31076213	31079618	.	+	.	exon_number "1"; tss_id "TSS195"; gene_id "XLOC_000171"; gene_name "XLOC_000171"; transcript_id "TCONS_00000242"; set "Denovo_LncRNA";
chr1	chr1	exon	33968716	33968991	.	+	.	exon_number "1"; tss_id "TSS228"; gene_id "XLOC_000195"; gene_name "XLOC_000195"; transcript_id "TCONS_00000273"; set "Denovo_LncRNA";
chr1	chr1	exon	33969438	33969848	.	+	.	exon_number "1"; tss_id "TSS229"; gene_id "XLOC_000196"; gene_name "XLOC_000196"; transcript_id "TCONS_00000274"; set "Denovo_LncRNA";
chr1	chr1	exon	34025756	34026505	.	+	.	exon_number "1"; tss_id "TSS230"; gene_id "XLOC_000197"; gene_name "XLOC_000197"; transcript_id "TCONS_00000275"; set "Denovo_LncRNA";
chr1	chr1	exon	34033506	34035043	.	+	.	exon_number "1"; tss_id "TSS231"; gene_id "XLOC_000198"; gene_name "XLOC_000198"; transcript_id "TCONS_00000276"; set "Denovo_LncRNA";
chr1	chr1	exon	34056565	34057905	.	+	.	exon_number "1"; tss_id "TSS232"; gene_id "XLOC_000199"; gene_name "XLOC_000199"; transcript_id "TCONS_00000277"; set "Denovo_LncRNA";
chr1	chr1	exon	34060226	34060766	.	+	.	exon_number "1"; tss_id "TSS233"; gene_id "XLOC_000200"; gene_name "XLOC_000200"; transcript_id "TCONS_00000278"; set "Denovo_LncRNA";
chr1	chr1	exon	38186871	38187773	.	+	.	exon_number "1"; tss_id "TSS283"; gene_id "XLOC_000239"; gene_name "XLOC_000239"; transcript_id "TCONS_00000367"; set "Denovo_LncRNA";
chr1	chr1	exon	39082252	39084038	.	+	.	exon_number "1"; tss_id "TSS290"; gene_id "XLOC_000246"; gene_name "XLOC_000246"; transcript_id "TCONS_00000375"; set "Denovo_LncRNA";
chr1	chr1	exon	39635048	39635525	.	+	.	exon_number "1"; tss_id "TSS297"; gene_id "XLOC_000250"; gene_name "XLOC_000250"; transcript_id "TCONS_00000388"; set "Denovo_LncRNA";
chr1	chr1	exon	40438075	40438152	.	+	.	exon_number "1"; tss_id "TSS308"; gene_id "XLOC_000258"; gene_name "XLOC_000258"; transcript_id "TCONS_00000407"; set "Denovo_LncRNA";
chr1	chr1	exon	40439673	40439727	.	+	.	exon_number "2"; tss_id "TSS308"; gene_id "XLOC_000258"; gene_name "XLOC_000258"; transcript_id "TCONS_00000407"; set "Denovo_LncRNA";
chr1	chr1	exon	40439840	40440751	.	+	.	exon_number "3"; tss_id "TSS308"; gene_id "XLOC_000258"; gene_name "XLOC_000258"; transcript_id "TCONS_00000407"; set "Denovo_LncRNA";
chr1	chr1	exon	40438075	40438152	.	+	.	exon_number "1"; tss_id "TSS308"; gene_id "XLOC_000258"; gene_name "XLOC_000258"; transcript_id "TCONS_00000406"; set "Denovo_LncRNA";
chr1	chr1	exon	40439802	40440751	.	+	.	exon_number "2"; tss_id "TSS308"; gene_id "XLOC_000258"; gene_name "XLOC_000258"; transcript_id "TCONS_00000406"; set "Denovo_LncRNA";
chr1	chr1	exon	40448924	40449003	.	+	.	exon_number "1"; tss_id "TSS309"; gene_id "XLOC_000259"; gene_name "XLOC_000259"; transcript_id "TCONS_00000408"; set "Denovo_LncRNA";
chr1	chr1	exon	40468210	40471712	.	+	.	exon_number "2"; tss_id "TSS309"; gene_id "XLOC_000259"; gene_name "XLOC_000259"; transcript_id "TCONS_00000408"; set "Denovo_LncRNA";
chr1	chr1	exon	40461715	40461873	.	+	.	exon_number "1"; tss_id "TSS310"; gene_id "XLOC_000259"; gene_name "XLOC_000259"; transcript_id "TCONS_00000409"; set "Denovo_LncRNA";
chr1	chr1	exon	40468210	40471712	.	+	.	exon_number "2"; tss_id "TSS310"; gene_id "XLOC_000259"; gene_name "XLOC_000259"; transcript_id "TCONS_00000409"; set "Denovo_LncRNA";
chr1	chr1	exon	43640091	43641191	.	+	.	exon_number "1"; tss_id "TSS399"; gene_id "XLOC_000344"; gene_name "XLOC_000344"; transcript_id "TCONS_00000504"; set "Denovo_LncRNA";
chr1	chr1	exon	43661912	43663180	.	+	.	exon_number "1"; tss_id "TSS400"; gene_id "XLOC_000345"; gene_name "XLOC_000345"; transcript_id "TCONS_00000505"; set "Denovo_LncRNA";
chr1	chr1	exon	44099655	44101074	.	+	.	exon_number "1"; tss_id "TSS408"; gene_id "XLOC_000351"; gene_name "XLOC_000351"; transcript_id "TCONS_00000513"; set "Denovo_LncRNA";
chr1	chr1	exon	45883512	45884297	.	+	.	exon_number "1"; tss_id "TSS419"; gene_id "XLOC_000359"; gene_name "XLOC_000359"; transcript_id "TCONS_00000526"; set "Denovo_LncRNA";
chr1	chr1	exon	46674076	46675326	.	+	.	exon_number "1"; tss_id "TSS425"; gene_id "XLOC_000365"; gene_name "XLOC_000365"; transcript_id "TCONS_00000532"; set "Denovo_LncRNA";
chr1	chr1	exon	51675565	51676209	.	+	.	exon_number "1"; tss_id "TSS443"; gene_id "XLOC_000383"; gene_name "XLOC_000383"; transcript_id "TCONS_00000550"; set "Denovo_LncRNA";
chr1	chr1	exon	52290117	52291477	.	+	.	exon_number "1"; tss_id "TSS453"; gene_id "XLOC_000391"; gene_name "XLOC_000391"; transcript_id "TCONS_00000564"; set "Denovo_LncRNA";
chr1	chr1	exon	52291609	52293095	.	+	.	exon_number "1"; tss_id "TSS454"; gene_id "XLOC_000392"; gene_name "XLOC_000392"; transcript_id "TCONS_00000565"; set "Denovo_LncRNA";
chr1	chr1	exon	52874803	52876399	.	+	.	exon_number "1"; tss_id "TSS463"; gene_id "XLOC_000399"; gene_name "XLOC_000399"; transcript_id "TCONS_00000577"; set "Denovo_LncRNA";
chr1	chr1	exon	55084454	55085085	.	+	.	exon_number "1"; tss_id "TSS476"; gene_id "XLOC_000408"; gene_name "XLOC_000408"; transcript_id "TCONS_00000600"; set "Denovo_LncRNA";
chr1	chr1	exon	55087769	55088542	.	+	.	exon_number "1"; tss_id "TSS477"; gene_id "XLOC_000409"; gene_name "XLOC_000409"; transcript_id "TCONS_00000601"; set "Denovo_LncRNA";
chr1	chr1	exon	55216141	55219284	.	+	.	exon_number "1"; tss_id "TSS481"; gene_id "XLOC_000413"; gene_name "XLOC_000413"; transcript_id "TCONS_00000607"; set "Denovo_LncRNA";
chr1	chr1	exon	55820758	55822257	.	+	.	exon_number "1"; tss_id "TSS486"; gene_id "XLOC_000417"; gene_name "XLOC_000417"; transcript_id "TCONS_00000615"; set "Denovo_LncRNA";
chr1	chr1	exon	55822551	55823044	.	+	.	exon_number "1"; tss_id "TSS487"; gene_id "XLOC_000418"; gene_name "XLOC_000418"; transcript_id "TCONS_00000616"; set "Denovo_LncRNA";
chr1	chr1	exon	57493719	57494740	.	+	.	exon_number "1"; tss_id "TSS513"; gene_id "XLOC_000443"; gene_name "XLOC_000443"; transcript_id "TCONS_00000646"; set "Denovo_LncRNA";
chr1	chr1	exon	58709485	58709533	.	+	.	exon_number "1"; tss_id "TSS534"; gene_id "XLOC_000456"; gene_name "XLOC_000456"; transcript_id "TCONS_00000677"; set "Denovo_LncRNA";
chr1	chr1	exon	58711789	58712675	.	+	.	exon_number "2"; tss_id "TSS534"; gene_id "XLOC_000456"; gene_name "XLOC_000456"; transcript_id "TCONS_00000677"; set "Denovo_LncRNA";
chr1	chr1	exon	59735878	59736884	.	+	.	exon_number "1"; tss_id "TSS552"; gene_id "XLOC_000467"; gene_name "XLOC_000467"; transcript_id "TCONS_00000708"; set "Denovo_LncRNA";
chr1	chr1	exon	59961860	59962564	.	+	.	exon_number "1"; tss_id "TSS561"; gene_id "XLOC_000474"; gene_name "XLOC_000474"; transcript_id "TCONS_00000718"; set "Denovo_LncRNA";
chr1	chr1	exon	60107091	60109018	.	+	.	exon_number "1"; tss_id "TSS565"; gene_id "XLOC_000477"; gene_name "XLOC_000477"; transcript_id "TCONS_00000723"; set "Denovo_LncRNA";
chr1	chr1	exon	60109172	60112703	.	+	.	exon_number "1"; tss_id "TSS566"; gene_id "XLOC_000478"; gene_name "XLOC_000478"; transcript_id "TCONS_00000724"; set "Denovo_LncRNA";
chr1	chr1	exon	60869172	60872282	.	+	.	exon_number "1"; tss_id "TSS582"; gene_id "XLOC_000487"; gene_name "XLOC_000487"; transcript_id "TCONS_00000752"; set "Denovo_LncRNA";
chr1	chr1	exon	60943679	60945383	.	+	.	exon_number "1"; tss_id "TSS584"; gene_id "XLOC_000489"; gene_name "XLOC_000489"; transcript_id "TCONS_00000754"; set "Denovo_LncRNA";
chr1	chr1	exon	60978323	60978719	.	+	.	exon_number "1"; tss_id "TSS588"; gene_id "XLOC_000493"; gene_name "XLOC_000493"; transcript_id "TCONS_00000759"; set "Denovo_LncRNA";
chr1	chr1	exon	60978812	60978854	.	+	.	exon_number "2"; tss_id "TSS588"; gene_id "XLOC_000493"; gene_name "XLOC_000493"; transcript_id "TCONS_00000759"; set "Denovo_LncRNA";
chr1	chr1	exon	60980582	60980815	.	+	.	exon_number "3"; tss_id "TSS588"; gene_id "XLOC_000493"; gene_name "XLOC_000493"; transcript_id "TCONS_00000759"; set "Denovo_LncRNA";
chr1	chr1	exon	60983172	60983271	.	+	.	exon_number "4"; tss_id "TSS588"; gene_id "XLOC_000493"; gene_name "XLOC_000493"; transcript_id "TCONS_00000759"; set "Denovo_LncRNA";
chr1	chr1	exon	60983993	60984234	.	+	.	exon_number "5"; tss_id "TSS588"; gene_id "XLOC_000493"; gene_name "XLOC_000493"; transcript_id "TCONS_00000759"; set "Denovo_LncRNA";
chr1	chr1	exon	60985945	60986010	.	+	.	exon_number "6"; tss_id "TSS588"; gene_id "XLOC_000493"; gene_name "XLOC_000493"; transcript_id "TCONS_00000759"; set "Denovo_LncRNA";
chr1	chr1	exon	60987275	60987822	.	+	.	exon_number "7"; tss_id "TSS588"; gene_id "XLOC_000493"; gene_name "XLOC_000493"; transcript_id "TCONS_00000759"; set "Denovo_LncRNA";
chr1	chr1	exon	60986482	60987164	.	+	.	exon_number "1"; tss_id "TSS589"; gene_id "XLOC_000494"; gene_name "XLOC_000494"; transcript_id "TCONS_00000760"; set "Denovo_LncRNA";
chr1	chr1	exon	63161521	63164271	.	+	.	exon_number "1"; tss_id "TSS596"; gene_id "XLOC_000501"; gene_name "XLOC_000501"; transcript_id "TCONS_00000773"; set "Denovo_LncRNA";
chr1	chr1	exon	63164490	63167016	.	+	.	exon_number "1"; tss_id "TSS597"; gene_id "XLOC_000502"; gene_name "XLOC_000502"; transcript_id "TCONS_00000775"; set "Denovo_LncRNA";
chr1	chr1	exon	63167698	63169222	.	+	.	exon_number "2"; tss_id "TSS597"; gene_id "XLOC_000502"; gene_name "XLOC_000502"; transcript_id "TCONS_00000775"; set "Denovo_LncRNA";
chr1	chr1	exon	63164490	63169222	.	+	.	exon_number "1"; tss_id "TSS597"; gene_id "XLOC_000502"; gene_name "XLOC_000502"; transcript_id "TCONS_00000774"; set "Denovo_LncRNA";
chr1	chr1	exon	63177284	63177963	.	+	.	exon_number "1"; tss_id "TSS598"; gene_id "XLOC_000503"; gene_name "XLOC_000503"; transcript_id "TCONS_00000776"; set "Denovo_LncRNA";
chr1	chr1	exon	63293994	63295628	.	+	.	exon_number "1"; tss_id "TSS604"; gene_id "XLOC_000507"; gene_name "XLOC_000507"; transcript_id "TCONS_00000787"; set "Denovo_LncRNA";
chr1	chr1	exon	64194001	64195462	.	+	.	exon_number "1"; tss_id "TSS616"; gene_id "XLOC_000518"; gene_name "XLOC_000518"; transcript_id "TCONS_00000805"; set "Denovo_LncRNA";
chr1	chr1	exon	64784467	64786114	.	+	.	exon_number "1"; tss_id "TSS627"; gene_id "XLOC_000526"; gene_name "XLOC_000526"; transcript_id "TCONS_00000821"; set "Denovo_LncRNA";
chr1	chr1	exon	65013882	65014380	.	+	.	exon_number "1"; tss_id "TSS629"; gene_id "XLOC_000528"; gene_name "XLOC_000528"; transcript_id "TCONS_00000823"; set "Denovo_LncRNA";
chr1	chr1	exon	65333362	65334986	.	+	.	exon_number "1"; tss_id "TSS634"; gene_id "XLOC_000532"; gene_name "XLOC_000532"; transcript_id "TCONS_00000838"; set "Denovo_LncRNA";
chr1	chr1	exon	72272816	72273623	.	+	.	exon_number "1"; tss_id "TSS662"; gene_id "XLOC_000557"; gene_name "XLOC_000557"; transcript_id "TCONS_00000874"; set "Denovo_LncRNA";
chr1	chr1	exon	72290794	72291813	.	+	.	exon_number "1"; tss_id "TSS663"; gene_id "XLOC_000558"; gene_name "XLOC_000558"; transcript_id "TCONS_00000875"; set "Denovo_LncRNA";
chr1	chr1	exon	72301591	72302054	.	+	.	exon_number "1"; tss_id "TSS664"; gene_id "XLOC_000559"; gene_name "XLOC_000559"; transcript_id "TCONS_00000876"; set "Denovo_LncRNA";
chr1	chr1	exon	72452234	72452608	.	+	.	exon_number "1"; tss_id "TSS667"; gene_id "XLOC_000562"; gene_name "XLOC_000562"; transcript_id "TCONS_00000880"; set "Denovo_LncRNA";
chr1	chr1	exon	72453309	72454538	.	+	.	exon_number "2"; tss_id "TSS667"; gene_id "XLOC_000562"; gene_name "XLOC_000562"; transcript_id "TCONS_00000880"; set "Denovo_LncRNA";
chr1	chr1	exon	72452908	72454538	.	+	.	exon_number "1"; tss_id "TSS668"; gene_id "XLOC_000562"; gene_name "XLOC_000562"; transcript_id "TCONS_00000881"; set "Denovo_LncRNA";
chr1	chr1	exon	72771647	72773923	.	+	.	exon_number "1"; tss_id "TSS678"; gene_id "XLOC_000569"; gene_name "XLOC_000569"; transcript_id "TCONS_00000894"; set "Denovo_LncRNA";
chr1	chr1	exon	72774291	72774938	.	+	.	exon_number "2"; tss_id "TSS678"; gene_id "XLOC_000569"; gene_name "XLOC_000569"; transcript_id "TCONS_00000894"; set "Denovo_LncRNA";
chr1	chr1	exon	72782282	72783351	.	+	.	exon_number "1"; tss_id "TSS679"; gene_id "XLOC_000570"; gene_name "XLOC_000570"; transcript_id "TCONS_00000895"; set "Denovo_LncRNA";
chr1	chr1	exon	74323247	74323623	.	+	.	exon_number "1"; tss_id "TSS698"; gene_id "XLOC_000586"; gene_name "XLOC_000586"; transcript_id "TCONS_00000916"; set "Denovo_LncRNA";
chr1	chr1	exon	74750394	74751266	.	+	.	exon_number "1"; tss_id "TSS714"; gene_id "XLOC_000599"; gene_name "XLOC_000599"; transcript_id "TCONS_00000938"; set "Denovo_LncRNA";
chr1	chr1	exon	78486220	78487335	.	+	.	exon_number "1"; tss_id "TSS762"; gene_id "XLOC_000638"; gene_name "XLOC_000638"; transcript_id "TCONS_00001006"; set "Denovo_LncRNA";
chr1	chr1	exon	78733637	78733906	.	+	.	exon_number "1"; tss_id "TSS766"; gene_id "XLOC_000641"; gene_name "XLOC_000641"; transcript_id "TCONS_00001018"; set "Denovo_LncRNA";
chr1	chr1	exon	78741830	78742758	.	+	.	exon_number "2"; tss_id "TSS766"; gene_id "XLOC_000641"; gene_name "XLOC_000641"; transcript_id "TCONS_00001018"; set "Denovo_LncRNA";
chr1	chr1	exon	78736844	78737548	.	+	.	exon_number "1"; tss_id "TSS767"; gene_id "XLOC_000641"; gene_name "XLOC_000641"; transcript_id "TCONS_00001020"; set "Denovo_LncRNA";
chr1	chr1	exon	78741830	78742758	.	+	.	exon_number "2"; tss_id "TSS767"; gene_id "XLOC_000641"; gene_name "XLOC_000641"; transcript_id "TCONS_00001020"; set "Denovo_LncRNA";
chr1	chr1	exon	78736844	78737717	.	+	.	exon_number "1"; tss_id "TSS767"; gene_id "XLOC_000641"; gene_name "XLOC_000641"; transcript_id "TCONS_00001019"; set "Denovo_LncRNA";
chr1	chr1	exon	78741830	78742758	.	+	.	exon_number "2"; tss_id "TSS767"; gene_id "XLOC_000641"; gene_name "XLOC_000641"; transcript_id "TCONS_00001019"; set "Denovo_LncRNA";
chr1	chr1	exon	80477917	80479758	.	+	.	exon_number "1"; tss_id "TSS777"; gene_id "XLOC_000649"; gene_name "XLOC_000649"; transcript_id "TCONS_00001030"; set "Denovo_LncRNA";
chr1	chr1	exon	80479815	80481004	.	+	.	exon_number "1"; tss_id "TSS778"; gene_id "XLOC_000650"; gene_name "XLOC_000650"; transcript_id "TCONS_00001031"; set "Denovo_LncRNA";
chr1	chr1	exon	82765483	82766672	.	+	.	exon_number "1"; tss_id "TSS810"; gene_id "XLOC_000681"; gene_name "XLOC_000681"; transcript_id "TCONS_00001067"; set "Denovo_LncRNA";
chr1	chr1	exon	82786987	82787748	.	+	.	exon_number "1"; tss_id "TSS811"; gene_id "XLOC_000682"; gene_name "XLOC_000682"; transcript_id "TCONS_00001068"; set "Denovo_LncRNA";
chr1	chr1	exon	82816252	82816532	.	+	.	exon_number "1"; tss_id "TSS812"; gene_id "XLOC_000683"; gene_name "XLOC_000683"; transcript_id "TCONS_00001069"; set "Denovo_LncRNA";
chr1	chr1	exon	82816711	82817181	.	+	.	exon_number "2"; tss_id "TSS812"; gene_id "XLOC_000683"; gene_name "XLOC_000683"; transcript_id "TCONS_00001069"; set "Denovo_LncRNA";
chr1	chr1	exon	82819188	82819646	.	+	.	exon_number "3"; tss_id "TSS812"; gene_id "XLOC_000683"; gene_name "XLOC_000683"; transcript_id "TCONS_00001069"; set "Denovo_LncRNA";
chr1	chr1	exon	82818950	82819646	.	+	.	exon_number "1"; tss_id "TSS813"; gene_id "XLOC_000683"; gene_name "XLOC_000683"; transcript_id "TCONS_00001070"; set "Denovo_LncRNA";
chr1	chr1	exon	82902015	82904771	.	+	.	exon_number "1"; tss_id "TSS818"; gene_id "XLOC_000687"; gene_name "XLOC_000687"; transcript_id "TCONS_00001080"; set "Denovo_LncRNA";
chr1	chr1	exon	82908158	82910024	.	+	.	exon_number "1"; tss_id "TSS820"; gene_id "XLOC_000689"; gene_name "XLOC_000689"; transcript_id "TCONS_00001082"; set "Denovo_LncRNA";
chr1	chr1	exon	87544477	87545545	.	+	.	exon_number "1"; tss_id "TSS851"; gene_id "XLOC_000719"; gene_name "XLOC_000719"; transcript_id "TCONS_00001119"; set "Denovo_LncRNA";
chr1	chr1	exon	87753803	87755176	.	+	.	exon_number "1"; tss_id "TSS856"; gene_id "XLOC_000723"; gene_name "XLOC_000723"; transcript_id "TCONS_00001131"; set "Denovo_LncRNA";
chr1	chr1	exon	87812767	87813619	.	+	.	exon_number "1"; tss_id "TSS858"; gene_id "XLOC_000725"; gene_name "XLOC_000725"; transcript_id "TCONS_00001133"; set "Denovo_LncRNA";
chr1	chr1	exon	88346369	88350687	.	+	.	exon_number "1"; tss_id "TSS876"; gene_id "XLOC_000740"; gene_name "XLOC_000740"; transcript_id "TCONS_00001158"; set "Denovo_LncRNA";
chr1	chr1	exon	88367005	88367708	.	+	.	exon_number "1"; tss_id "TSS877"; gene_id "XLOC_000741"; gene_name "XLOC_000741"; transcript_id "TCONS_00001159"; set "Denovo_LncRNA";
chr1	chr1	exon	88540475	88542559	.	+	.	exon_number "1"; tss_id "TSS883"; gene_id "XLOC_000746"; gene_name "XLOC_000746"; transcript_id "TCONS_00001166"; set "Denovo_LncRNA";
chr1	chr1	exon	89141524	89142203	.	+	.	exon_number "1"; tss_id "TSS894"; gene_id "XLOC_000757"; gene_name "XLOC_000757"; transcript_id "TCONS_00001184"; set "Denovo_LncRNA";
chr1	chr1	exon	89355098	89355754	.	+	.	exon_number "1"; tss_id "TSS898"; gene_id "XLOC_000761"; gene_name "XLOC_000761"; transcript_id "TCONS_00001190"; set "Denovo_LncRNA";
chr1	chr1	exon	90478291	90478752	.	+	.	exon_number "1"; tss_id "TSS926"; gene_id "XLOC_000778"; gene_name "XLOC_000778"; transcript_id "TCONS_00001232"; set "Denovo_LncRNA";
chr1	chr1	exon	90496946	90498255	.	+	.	exon_number "1"; tss_id "TSS927"; gene_id "XLOC_000779"; gene_name "XLOC_000779"; transcript_id "TCONS_00001233"; set "Denovo_LncRNA";
chr1	chr1	exon	90498766	90500066	.	+	.	exon_number "1"; tss_id "TSS928"; gene_id "XLOC_000780"; gene_name "XLOC_000780"; transcript_id "TCONS_00001234"; set "Denovo_LncRNA";
chr1	chr1	exon	90551559	90551963	.	+	.	exon_number "1"; tss_id "TSS929"; gene_id "XLOC_000781"; gene_name "XLOC_000781"; transcript_id "TCONS_00001235"; set "Denovo_LncRNA";
chr1	chr1	exon	90554243	90554671	.	+	.	exon_number "2"; tss_id "TSS929"; gene_id "XLOC_000781"; gene_name "XLOC_000781"; transcript_id "TCONS_00001235"; set "Denovo_LncRNA";
chr1	chr1	exon	90625258	90626946	.	+	.	exon_number "1"; tss_id "TSS932"; gene_id "XLOC_000784"; gene_name "XLOC_000784"; transcript_id "TCONS_00001238"; set "Denovo_LncRNA";
chr1	chr1	exon	93680783	93681613	.	+	.	exon_number "1"; tss_id "TSS976"; gene_id "XLOC_000816"; gene_name "XLOC_000816"; transcript_id "TCONS_00001297"; set "Denovo_LncRNA";
chr1	chr1	exon	94325259	94326904	.	+	.	exon_number "1"; tss_id "TSS982"; gene_id "XLOC_000822"; gene_name "XLOC_000822"; transcript_id "TCONS_00001303"; set "Denovo_LncRNA";
chr1	chr1	exon	95202538	95202684	.	+	.	exon_number "1"; tss_id "TSS1001"; gene_id "XLOC_000838"; gene_name "XLOC_000838"; transcript_id "TCONS_00001326"; set "Denovo_LncRNA";
chr1	chr1	exon	95203120	95205514	.	+	.	exon_number "2"; tss_id "TSS1001"; gene_id "XLOC_000838"; gene_name "XLOC_000838"; transcript_id "TCONS_00001326"; set "Denovo_LncRNA";
chr1	chr1	exon	95565517	95565661	.	+	.	exon_number "1"; tss_id "TSS1008"; gene_id "XLOC_000843"; gene_name "XLOC_000843"; transcript_id "TCONS_00001340"; set "Denovo_LncRNA";
chr1	chr1	exon	95566600	95567882	.	+	.	exon_number "2"; tss_id "TSS1008"; gene_id "XLOC_000843"; gene_name "XLOC_000843"; transcript_id "TCONS_00001340"; set "Denovo_LncRNA";
chr1	chr1	exon	95882307	95882917	.	+	.	exon_number "1"; tss_id "TSS1022"; gene_id "XLOC_000853"; gene_name "XLOC_000853"; transcript_id "TCONS_00001356"; set "Denovo_LncRNA";
chr1	chr1	exon	95931733	95933107	.	+	.	exon_number "1"; tss_id "TSS1026"; gene_id "XLOC_000857"; gene_name "XLOC_000857"; transcript_id "TCONS_00001360"; set "Denovo_LncRNA";
chr1	chr1	exon	95958811	95959499	.	+	.	exon_number "1"; tss_id "TSS1027"; gene_id "XLOC_000858"; gene_name "XLOC_000858"; transcript_id "TCONS_00001361"; set "Denovo_LncRNA";
chr1	chr1	exon	95976633	95977512	.	+	.	exon_number "1"; tss_id "TSS1029"; gene_id "XLOC_000860"; gene_name "XLOC_000860"; transcript_id "TCONS_00001363"; set "Denovo_LncRNA";
chr1	chr1	exon	97564294	97568451	.	+	.	exon_number "1"; tss_id "TSS1033"; gene_id "XLOC_000864"; gene_name "XLOC_000864"; transcript_id "TCONS_00001367"; set "Denovo_LncRNA";
chr1	chr1	exon	101086183	101086937	.	+	.	exon_number "1"; tss_id "TSS1046"; gene_id "XLOC_000877"; gene_name "XLOC_000877"; transcript_id "TCONS_00001383"; set "Denovo_LncRNA";
chr1	chr1	exon	108005956	108008174	.	+	.	exon_number "1"; tss_id "TSS1061"; gene_id "XLOC_000891"; gene_name "XLOC_000891"; transcript_id "TCONS_00001408"; set "Denovo_LncRNA";
chr1	chr1	exon	108046020	108046990	.	+	.	exon_number "1"; tss_id "TSS1063"; gene_id "XLOC_000893"; gene_name "XLOC_000893"; transcript_id "TCONS_00001410"; set "Denovo_LncRNA";
chr1	chr1	exon	108412381	108412463	.	+	.	exon_number "1"; tss_id "TSS1067"; gene_id "XLOC_000895"; gene_name "XLOC_000895"; transcript_id "TCONS_00001415"; set "Denovo_LncRNA";
chr1	chr1	exon	108414861	108415014	.	+	.	exon_number "2"; tss_id "TSS1067"; gene_id "XLOC_000895"; gene_name "XLOC_000895"; transcript_id "TCONS_00001415"; set "Denovo_LncRNA";
chr1	chr1	exon	108415558	108416200	.	+	.	exon_number "3"; tss_id "TSS1067"; gene_id "XLOC_000895"; gene_name "XLOC_000895"; transcript_id "TCONS_00001415"; set "Denovo_LncRNA";
chr1	chr1	exon	108418554	108418699	.	+	.	exon_number "4"; tss_id "TSS1067"; gene_id "XLOC_000895"; gene_name "XLOC_000895"; transcript_id "TCONS_00001415"; set "Denovo_LncRNA";
chr1	chr1	exon	108420153	108420272	.	+	.	exon_number "5"; tss_id "TSS1067"; gene_id "XLOC_000895"; gene_name "XLOC_000895"; transcript_id "TCONS_00001415"; set "Denovo_LncRNA";
chr1	chr1	exon	108420487	108420769	.	+	.	exon_number "6"; tss_id "TSS1067"; gene_id "XLOC_000895"; gene_name "XLOC_000895"; transcript_id "TCONS_00001415"; set "Denovo_LncRNA";
chr1	chr1	exon	108423631	108424121	.	+	.	exon_number "7"; tss_id "TSS1067"; gene_id "XLOC_000895"; gene_name "XLOC_000895"; transcript_id "TCONS_00001415"; set "Denovo_LncRNA";
chr1	chr1	exon	108424217	108424509	.	+	.	exon_number "8"; tss_id "TSS1067"; gene_id "XLOC_000895"; gene_name "XLOC_000895"; transcript_id "TCONS_00001415"; set "Denovo_LncRNA";
chr1	chr1	exon	108412381	108412463	.	+	.	exon_number "1"; tss_id "TSS1067"; gene_id "XLOC_000895"; gene_name "XLOC_000895"; transcript_id "TCONS_00001417"; set "Denovo_LncRNA";
chr1	chr1	exon	108414861	108415014	.	+	.	exon_number "2"; tss_id "TSS1067"; gene_id "XLOC_000895"; gene_name "XLOC_000895"; transcript_id "TCONS_00001417"; set "Denovo_LncRNA";
chr1	chr1	exon	108415558	108416200	.	+	.	exon_number "3"; tss_id "TSS1067"; gene_id "XLOC_000895"; gene_name "XLOC_000895"; transcript_id "TCONS_00001417"; set "Denovo_LncRNA";
chr1	chr1	exon	108418554	108420272	.	+	.	exon_number "4"; tss_id "TSS1067"; gene_id "XLOC_000895"; gene_name "XLOC_000895"; transcript_id "TCONS_00001417"; set "Denovo_LncRNA";
chr1	chr1	exon	108420487	108420769	.	+	.	exon_number "5"; tss_id "TSS1067"; gene_id "XLOC_000895"; gene_name "XLOC_000895"; transcript_id "TCONS_00001417"; set "Denovo_LncRNA";
chr1	chr1	exon	108423631	108424577	.	+	.	exon_number "6"; tss_id "TSS1067"; gene_id "XLOC_000895"; gene_name "XLOC_000895"; transcript_id "TCONS_00001417"; set "Denovo_LncRNA";
chr1	chr1	exon	108425094	108425394	.	+	.	exon_number "7"; tss_id "TSS1067"; gene_id "XLOC_000895"; gene_name "XLOC_000895"; transcript_id "TCONS_00001417"; set "Denovo_LncRNA";
chr1	chr1	exon	108426234	108426321	.	+	.	exon_number "8"; tss_id "TSS1067"; gene_id "XLOC_000895"; gene_name "XLOC_000895"; transcript_id "TCONS_00001417"; set "Denovo_LncRNA";
chr1	chr1	exon	108412381	108412463	.	+	.	exon_number "1"; tss_id "TSS1067"; gene_id "XLOC_000895"; gene_name "XLOC_000895"; transcript_id "TCONS_00001416"; set "Denovo_LncRNA";
chr1	chr1	exon	108414861	108415014	.	+	.	exon_number "2"; tss_id "TSS1067"; gene_id "XLOC_000895"; gene_name "XLOC_000895"; transcript_id "TCONS_00001416"; set "Denovo_LncRNA";
chr1	chr1	exon	108415558	108416200	.	+	.	exon_number "3"; tss_id "TSS1067"; gene_id "XLOC_000895"; gene_name "XLOC_000895"; transcript_id "TCONS_00001416"; set "Denovo_LncRNA";
chr1	chr1	exon	108420153	108420272	.	+	.	exon_number "4"; tss_id "TSS1067"; gene_id "XLOC_000895"; gene_name "XLOC_000895"; transcript_id "TCONS_00001416"; set "Denovo_LncRNA";
chr1	chr1	exon	108420487	108420769	.	+	.	exon_number "5"; tss_id "TSS1067"; gene_id "XLOC_000895"; gene_name "XLOC_000895"; transcript_id "TCONS_00001416"; set "Denovo_LncRNA";
chr1	chr1	exon	108423631	108424121	.	+	.	exon_number "6"; tss_id "TSS1067"; gene_id "XLOC_000895"; gene_name "XLOC_000895"; transcript_id "TCONS_00001416"; set "Denovo_LncRNA";
chr1	chr1	exon	108424217	108424577	.	+	.	exon_number "7"; tss_id "TSS1067"; gene_id "XLOC_000895"; gene_name "XLOC_000895"; transcript_id "TCONS_00001416"; set "Denovo_LncRNA";
chr1	chr1	exon	108425094	108425394	.	+	.	exon_number "8"; tss_id "TSS1067"; gene_id "XLOC_000895"; gene_name "XLOC_000895"; transcript_id "TCONS_00001416"; set "Denovo_LncRNA";
chr1	chr1	exon	108426234	108426321	.	+	.	exon_number "9"; tss_id "TSS1067"; gene_id "XLOC_000895"; gene_name "XLOC_000895"; transcript_id "TCONS_00001416"; set "Denovo_LncRNA";
chr1	chr1	exon	121319868	121321378	.	+	.	exon_number "1"; tss_id "TSS1105"; gene_id "XLOC_000929"; gene_name "XLOC_000929"; transcript_id "TCONS_00001464"; set "Denovo_LncRNA";
chr1	chr1	exon	121745649	121752316	.	+	.	exon_number "1"; tss_id "TSS1109"; gene_id "XLOC_000933"; gene_name "XLOC_000933"; transcript_id "TCONS_00001469"; set "Denovo_LncRNA";
chr1	chr1	exon	127332321	127335893	.	+	.	exon_number "1"; tss_id "TSS1138"; gene_id "XLOC_000962"; gene_name "XLOC_000962"; transcript_id "TCONS_00001501"; set "Denovo_LncRNA";
chr1	chr1	exon	130602029	130602956	.	+	.	exon_number "1"; tss_id "TSS1158"; gene_id "XLOC_000973"; gene_name "XLOC_000973"; transcript_id "TCONS_00001531"; set "Denovo_LncRNA";
chr1	chr1	exon	132696061	132696630	.	+	.	exon_number "1"; tss_id "TSS1169"; gene_id "XLOC_000983"; gene_name "XLOC_000983"; transcript_id "TCONS_00001542"; set "Denovo_LncRNA";
chr1	chr1	exon	132995753	132996318	.	+	.	exon_number "1"; tss_id "TSS1179"; gene_id "XLOC_000991"; gene_name "XLOC_000991"; transcript_id "TCONS_00001555"; set "Denovo_LncRNA";
chr1	chr1	exon	133772867	133773235	.	+	.	exon_number "1"; tss_id "TSS1194"; gene_id "XLOC_001003"; gene_name "XLOC_001003"; transcript_id "TCONS_00001575"; set "Denovo_LncRNA";
chr1	chr1	exon	133773336	133773910	.	+	.	exon_number "1"; tss_id "TSS1195"; gene_id "XLOC_001004"; gene_name "XLOC_001004"; transcript_id "TCONS_00001576"; set "Denovo_LncRNA";
chr1	chr1	exon	133835378	133836076	.	+	.	exon_number "1"; tss_id "TSS1197"; gene_id "XLOC_001006"; gene_name "XLOC_001006"; transcript_id "TCONS_00001579"; set "Denovo_LncRNA";
chr1	chr1	exon	133836156	133838565	.	+	.	exon_number "1"; tss_id "TSS1198"; gene_id "XLOC_001007"; gene_name "XLOC_001007"; transcript_id "TCONS_00001580"; set "Denovo_LncRNA";
chr1	chr1	exon	133838647	133840157	.	+	.	exon_number "1"; tss_id "TSS1199"; gene_id "XLOC_001008"; gene_name "XLOC_001008"; transcript_id "TCONS_00001581"; set "Denovo_LncRNA";
chr1	chr1	exon	133841584	133842177	.	+	.	exon_number "1"; tss_id "TSS1200"; gene_id "XLOC_001009"; gene_name "XLOC_001009"; transcript_id "TCONS_00001582"; set "Denovo_LncRNA";
chr1	chr1	exon	133885928	133887742	.	+	.	exon_number "1"; tss_id "TSS1203"; gene_id "XLOC_001011"; gene_name "XLOC_001011"; transcript_id "TCONS_00001589"; set "Denovo_LncRNA";
chr1	chr1	exon	133895092	133896041	.	+	.	exon_number "1"; tss_id "TSS1204"; gene_id "XLOC_001012"; gene_name "XLOC_001012"; transcript_id "TCONS_00001590"; set "Denovo_LncRNA";
chr1	chr1	exon	133965038	133970019	.	+	.	exon_number "1"; tss_id "TSS1208"; gene_id "XLOC_001015"; gene_name "XLOC_001015"; transcript_id "TCONS_00001596"; set "Denovo_LncRNA";
chr1	chr1	exon	134239758	134241013	.	+	.	exon_number "1"; tss_id "TSS1214"; gene_id "XLOC_001021"; gene_name "XLOC_001021"; transcript_id "TCONS_00001603"; set "Denovo_LncRNA";
chr1	chr1	exon	134241098	134241254	.	+	.	exon_number "2"; tss_id "TSS1214"; gene_id "XLOC_001021"; gene_name "XLOC_001021"; transcript_id "TCONS_00001603"; set "Denovo_LncRNA";
chr1	chr1	exon	134246951	134248078	.	+	.	exon_number "3"; tss_id "TSS1214"; gene_id "XLOC_001021"; gene_name "XLOC_001021"; transcript_id "TCONS_00001603"; set "Denovo_LncRNA";
chr1	chr1	exon	134930542	134930847	.	+	.	exon_number "1"; tss_id "TSS1222"; gene_id "XLOC_001027"; gene_name "XLOC_001027"; transcript_id "TCONS_00001614"; set "Denovo_LncRNA";
chr1	chr1	exon	135040101	135040550	.	+	.	exon_number "1"; tss_id "TSS1226"; gene_id "XLOC_001030"; gene_name "XLOC_001030"; transcript_id "TCONS_00001621"; set "Denovo_LncRNA";
chr1	chr1	exon	135873847	135874171	.	+	.	exon_number "1"; tss_id "TSS1239"; gene_id "XLOC_001039"; gene_name "XLOC_001039"; transcript_id "TCONS_00001637"; set "Denovo_LncRNA";
chr1	chr1	exon	135876634	135877160	.	+	.	exon_number "2"; tss_id "TSS1239"; gene_id "XLOC_001039"; gene_name "XLOC_001039"; transcript_id "TCONS_00001637"; set "Denovo_LncRNA";
chr1	chr1	exon	135885883	135887098	.	+	.	exon_number "3"; tss_id "TSS1239"; gene_id "XLOC_001039"; gene_name "XLOC_001039"; transcript_id "TCONS_00001637"; set "Denovo_LncRNA";
chr1	chr1	exon	135963963	135964882	.	+	.	exon_number "1"; tss_id "TSS1241"; gene_id "XLOC_001041"; gene_name "XLOC_001041"; transcript_id "TCONS_00001639"; set "Denovo_LncRNA";
chr1	chr1	exon	136258650	136259429	.	+	.	exon_number "1"; tss_id "TSS1250"; gene_id "XLOC_001050"; gene_name "XLOC_001050"; transcript_id "TCONS_00001650"; set "Denovo_LncRNA";
chr1	chr1	exon	136338998	136341659	.	+	.	exon_number "1"; tss_id "TSS1258"; gene_id "XLOC_001056"; gene_name "XLOC_001056"; transcript_id "TCONS_00001663"; set "Denovo_LncRNA";
chr1	chr1	exon	136409725	136410144	.	+	.	exon_number "1"; tss_id "TSS1261"; gene_id "XLOC_001059"; gene_name "XLOC_001059"; transcript_id "TCONS_00001668"; set "Denovo_LncRNA";
chr1	chr1	exon	136416629	136418595	.	+	.	exon_number "2"; tss_id "TSS1261"; gene_id "XLOC_001059"; gene_name "XLOC_001059"; transcript_id "TCONS_00001668"; set "Denovo_LncRNA";
chr1	chr1	exon	136415044	136418595	.	+	.	exon_number "1"; tss_id "TSS1263"; gene_id "XLOC_001059"; gene_name "XLOC_001059"; transcript_id "TCONS_00001671"; set "Denovo_LncRNA";
chr1	chr1	exon	136415044	136416825	.	+	.	exon_number "1"; tss_id "TSS1263"; gene_id "XLOC_001059"; gene_name "XLOC_001059"; transcript_id "TCONS_00001672"; set "Denovo_LncRNA";
chr1	chr1	exon	136420877	136420990	.	+	.	exon_number "2"; tss_id "TSS1263"; gene_id "XLOC_001059"; gene_name "XLOC_001059"; transcript_id "TCONS_00001672"; set "Denovo_LncRNA";
chr1	chr1	exon	136423326	136423564	.	+	.	exon_number "3"; tss_id "TSS1263"; gene_id "XLOC_001059"; gene_name "XLOC_001059"; transcript_id "TCONS_00001672"; set "Denovo_LncRNA";
chr1	chr1	exon	137712757	137714624	.	+	.	exon_number "1"; tss_id "TSS1287"; gene_id "XLOC_001075"; gene_name "XLOC_001075"; transcript_id "TCONS_00001702"; set "Denovo_LncRNA";
chr1	chr1	exon	138077175	138077999	.	+	.	exon_number "1"; tss_id "TSS1298"; gene_id "XLOC_001082"; gene_name "XLOC_001082"; transcript_id "TCONS_00001724"; set "Denovo_LncRNA";
chr1	chr1	exon	138452456	138453813	.	+	.	exon_number "1"; tss_id "TSS1306"; gene_id "XLOC_001089"; gene_name "XLOC_001089"; transcript_id "TCONS_00001737"; set "Denovo_LncRNA";
chr1	chr1	exon	138542023	138544043	.	+	.	exon_number "1"; tss_id "TSS1309"; gene_id "XLOC_001091"; gene_name "XLOC_001091"; transcript_id "TCONS_00001741"; set "Denovo_LncRNA";
chr1	chr1	exon	138565364	138565614	.	+	.	exon_number "1"; tss_id "TSS1310"; gene_id "XLOC_001092"; gene_name "XLOC_001092"; transcript_id "TCONS_00001742"; set "Denovo_LncRNA";
chr1	chr1	exon	138572056	138572807	.	+	.	exon_number "1"; tss_id "TSS1311"; gene_id "XLOC_001093"; gene_name "XLOC_001093"; transcript_id "TCONS_00001743"; set "Denovo_LncRNA";
chr1	chr1	exon	138582832	138582933	.	+	.	exon_number "1"; tss_id "TSS1315"; gene_id "XLOC_001094"; gene_name "XLOC_001094"; transcript_id "TCONS_00001748"; set "Denovo_LncRNA";
chr1	chr1	exon	138585321	138585394	.	+	.	exon_number "2"; tss_id "TSS1315"; gene_id "XLOC_001094"; gene_name "XLOC_001094"; transcript_id "TCONS_00001748"; set "Denovo_LncRNA";
chr1	chr1	exon	138587114	138587495	.	+	.	exon_number "3"; tss_id "TSS1315"; gene_id "XLOC_001094"; gene_name "XLOC_001094"; transcript_id "TCONS_00001748"; set "Denovo_LncRNA";
chr1	chr1	exon	138576828	138577747	.	+	.	exon_number "1"; tss_id "TSS1316"; gene_id "XLOC_001095"; gene_name "XLOC_001095"; transcript_id "TCONS_00001745"; set "Denovo_LncRNA";
chr1	chr1	exon	139368417	139369684	.	+	.	exon_number "1"; tss_id "TSS1332"; gene_id "XLOC_001111"; gene_name "XLOC_001111"; transcript_id "TCONS_00001765"; set "Denovo_LncRNA";
chr1	chr1	exon	139800565	139801137	.	+	.	exon_number "1"; tss_id "TSS1340"; gene_id "XLOC_001114"; gene_name "XLOC_001114"; transcript_id "TCONS_00001771"; set "Denovo_LncRNA";
chr1	chr1	exon	139801197	139802877	.	+	.	exon_number "1"; tss_id "TSS1341"; gene_id "XLOC_001115"; gene_name "XLOC_001115"; transcript_id "TCONS_00001772"; set "Denovo_LncRNA";
chr1	chr1	exon	139803073	139804107	.	+	.	exon_number "1"; tss_id "TSS1342"; gene_id "XLOC_001116"; gene_name "XLOC_001116"; transcript_id "TCONS_00001773"; set "Denovo_LncRNA";
chr1	chr1	exon	139804700	139808954	.	+	.	exon_number "1"; tss_id "TSS1343"; gene_id "XLOC_001117"; gene_name "XLOC_001117"; transcript_id "TCONS_00001774"; set "Denovo_LncRNA";
chr1	chr1	exon	139809242	139811516	.	+	.	exon_number "1"; tss_id "TSS1344"; gene_id "XLOC_001118"; gene_name "XLOC_001118"; transcript_id "TCONS_00001775"; set "Denovo_LncRNA";
chr1	chr1	exon	139811991	139812636	.	+	.	exon_number "1"; tss_id "TSS1345"; gene_id "XLOC_001119"; gene_name "XLOC_001119"; transcript_id "TCONS_00001776"; set "Denovo_LncRNA";
chr1	chr1	exon	139812921	139817646	.	+	.	exon_number "1"; tss_id "TSS1346"; gene_id "XLOC_001120"; gene_name "XLOC_001120"; transcript_id "TCONS_00001777"; set "Denovo_LncRNA";
chr1	chr1	exon	139819133	139819642	.	+	.	exon_number "1"; tss_id "TSS1348"; gene_id "XLOC_001122"; gene_name "XLOC_001122"; transcript_id "TCONS_00001779"; set "Denovo_LncRNA";
chr1	chr1	exon	139822325	139822826	.	+	.	exon_number "1"; tss_id "TSS1350"; gene_id "XLOC_001124"; gene_name "XLOC_001124"; transcript_id "TCONS_00001781"; set "Denovo_LncRNA";
chr1	chr1	exon	139825746	139827062	.	+	.	exon_number "1"; tss_id "TSS1352"; gene_id "XLOC_001126"; gene_name "XLOC_001126"; transcript_id "TCONS_00001783"; set "Denovo_LncRNA";
chr1	chr1	exon	139910577	139913253	.	+	.	exon_number "1"; tss_id "TSS1355"; gene_id "XLOC_001129"; gene_name "XLOC_001129"; transcript_id "TCONS_00001791"; set "Denovo_LncRNA";
chr1	chr1	exon	139916752	139918161	.	+	.	exon_number "1"; tss_id "TSS1356"; gene_id "XLOC_001130"; gene_name "XLOC_001130"; transcript_id "TCONS_00001792"; set "Denovo_LncRNA";
chr1	chr1	exon	145656917	145657993	.	+	.	exon_number "1"; tss_id "TSS1379"; gene_id "XLOC_001148"; gene_name "XLOC_001148"; transcript_id "TCONS_00001825"; set "Denovo_LncRNA";
chr1	chr1	exon	145658175	145658834	.	+	.	exon_number "1"; tss_id "TSS1380"; gene_id "XLOC_001149"; gene_name "XLOC_001149"; transcript_id "TCONS_00001826"; set "Denovo_LncRNA";
chr1	chr1	exon	145662069	145663527	.	+	.	exon_number "1"; tss_id "TSS1381"; gene_id "XLOC_001150"; gene_name "XLOC_001150"; transcript_id "TCONS_00001827"; set "Denovo_LncRNA";
chr1	chr1	exon	145665018	145667304	.	+	.	exon_number "1"; tss_id "TSS1382"; gene_id "XLOC_001151"; gene_name "XLOC_001151"; transcript_id "TCONS_00001828"; set "Denovo_LncRNA";
chr1	chr1	exon	153024281	153024399	.	+	.	exon_number "1"; tss_id "TSS1411"; gene_id "XLOC_001179"; gene_name "XLOC_001179"; transcript_id "TCONS_00001859"; set "Denovo_LncRNA";
chr1	chr1	exon	153024985	153025902	.	+	.	exon_number "2"; tss_id "TSS1411"; gene_id "XLOC_001179"; gene_name "XLOC_001179"; transcript_id "TCONS_00001859"; set "Denovo_LncRNA";
chr1	chr1	exon	153975301	153975601	.	+	.	exon_number "1"; tss_id "TSS1422"; gene_id "XLOC_001186"; gene_name "XLOC_001186"; transcript_id "TCONS_00001878"; set "Denovo_LncRNA";
chr1	chr1	exon	153975706	153976605	.	+	.	exon_number "2"; tss_id "TSS1422"; gene_id "XLOC_001186"; gene_name "XLOC_001186"; transcript_id "TCONS_00001878"; set "Denovo_LncRNA";
chr1	chr1	exon	153975301	153975601	.	+	.	exon_number "1"; tss_id "TSS1422"; gene_id "XLOC_001186"; gene_name "XLOC_001186"; transcript_id "TCONS_00001877"; set "Denovo_LncRNA";
chr1	chr1	exon	153975683	153976605	.	+	.	exon_number "2"; tss_id "TSS1422"; gene_id "XLOC_001186"; gene_name "XLOC_001186"; transcript_id "TCONS_00001877"; set "Denovo_LncRNA";
chr1	chr1	exon	154749934	154754830	.	+	.	exon_number "1"; tss_id "TSS1429"; gene_id "XLOC_001193"; gene_name "XLOC_001193"; transcript_id "TCONS_00001885"; set "Denovo_LncRNA";
chr1	chr1	exon	155180380	155182389	.	+	.	exon_number "1"; tss_id "TSS1434"; gene_id "XLOC_001197"; gene_name "XLOC_001197"; transcript_id "TCONS_00001891"; set "Denovo_LncRNA";
chr1	chr1	exon	155226455	155227313	.	+	.	exon_number "1"; tss_id "TSS1435"; gene_id "XLOC_001198"; gene_name "XLOC_001198"; transcript_id "TCONS_00001892"; set "Denovo_LncRNA";
chr1	chr1	exon	155233161	155234290	.	+	.	exon_number "2"; tss_id "TSS1435"; gene_id "XLOC_001198"; gene_name "XLOC_001198"; transcript_id "TCONS_00001892"; set "Denovo_LncRNA";
chr1	chr1	exon	155564084	155565549	.	+	.	exon_number "1"; tss_id "TSS1440"; gene_id "XLOC_001203"; gene_name "XLOC_001203"; transcript_id "TCONS_00001897"; set "Denovo_LncRNA";
chr1	chr1	exon	155706880	155708113	.	+	.	exon_number "1"; tss_id "TSS1445"; gene_id "XLOC_001208"; gene_name "XLOC_001208"; transcript_id "TCONS_00001904"; set "Denovo_LncRNA";
chr1	chr1	exon	155761474	155762734	.	+	.	exon_number "1"; tss_id "TSS1450"; gene_id "XLOC_001213"; gene_name "XLOC_001213"; transcript_id "TCONS_00001909"; set "Denovo_LncRNA";
chr1	chr1	exon	156635561	156635998	.	+	.	exon_number "1"; tss_id "TSS1454"; gene_id "XLOC_001216"; gene_name "XLOC_001216"; transcript_id "TCONS_00001914"; set "Denovo_LncRNA";
chr1	chr1	exon	156636093	156636347	.	+	.	exon_number "2"; tss_id "TSS1454"; gene_id "XLOC_001216"; gene_name "XLOC_001216"; transcript_id "TCONS_00001914"; set "Denovo_LncRNA";
chr1	chr1	exon	156637947	156638486	.	+	.	exon_number "3"; tss_id "TSS1454"; gene_id "XLOC_001216"; gene_name "XLOC_001216"; transcript_id "TCONS_00001914"; set "Denovo_LncRNA";
chr1	chr1	exon	156883688	156883960	.	+	.	exon_number "1"; tss_id "TSS1455"; gene_id "XLOC_001217"; gene_name "XLOC_001217"; transcript_id "TCONS_00001915"; set "Denovo_LncRNA";
chr1	chr1	exon	156902190	156902754	.	+	.	exon_number "2"; tss_id "TSS1455"; gene_id "XLOC_001217"; gene_name "XLOC_001217"; transcript_id "TCONS_00001915"; set "Denovo_LncRNA";
chr1	chr1	exon	156901170	156901908	.	+	.	exon_number "1"; tss_id "TSS1456"; gene_id "XLOC_001217"; gene_name "XLOC_001217"; transcript_id "TCONS_00001916"; set "Denovo_LncRNA";
chr1	chr1	exon	156902190	156902754	.	+	.	exon_number "2"; tss_id "TSS1456"; gene_id "XLOC_001217"; gene_name "XLOC_001217"; transcript_id "TCONS_00001916"; set "Denovo_LncRNA";
chr1	chr1	exon	157920266	157920882	.	+	.	exon_number "1"; tss_id "TSS1469"; gene_id "XLOC_001227"; gene_name "XLOC_001227"; transcript_id "TCONS_00001934"; set "Denovo_LncRNA";
chr1	chr1	exon	158649467	158649815	.	+	.	exon_number "1"; tss_id "TSS1479"; gene_id "XLOC_001234"; gene_name "XLOC_001234"; transcript_id "TCONS_00001950"; set "Denovo_LncRNA";
chr1	chr1	exon	158723639	158724125	.	+	.	exon_number "1"; tss_id "TSS1481"; gene_id "XLOC_001236"; gene_name "XLOC_001236"; transcript_id "TCONS_00001952"; set "Denovo_LncRNA";
chr1	chr1	exon	158978612	158985344	.	+	.	exon_number "1"; tss_id "TSS1485"; gene_id "XLOC_001240"; gene_name "XLOC_001240"; transcript_id "TCONS_00001956"; set "Denovo_LncRNA";
chr1	chr1	exon	161280324	161280982	.	+	.	exon_number "1"; tss_id "TSS1503"; gene_id "XLOC_001254"; gene_name "XLOC_001254"; transcript_id "TCONS_00001980"; set "Denovo_LncRNA";
chr1	chr1	exon	161954945	161955034	.	+	.	exon_number "1"; tss_id "TSS1505"; gene_id "XLOC_001256"; gene_name "XLOC_001256"; transcript_id "TCONS_00001982"; set "Denovo_LncRNA";
chr1	chr1	exon	161955834	161956397	.	+	.	exon_number "2"; tss_id "TSS1505"; gene_id "XLOC_001256"; gene_name "XLOC_001256"; transcript_id "TCONS_00001982"; set "Denovo_LncRNA";
chr1	chr1	exon	162723212	162726635	.	+	.	exon_number "1"; tss_id "TSS1509"; gene_id "XLOC_001259"; gene_name "XLOC_001259"; transcript_id "TCONS_00001994"; set "Denovo_LncRNA";
chr1	chr1	exon	163061716	163062998	.	+	.	exon_number "1"; tss_id "TSS1520"; gene_id "XLOC_001266"; gene_name "XLOC_001266"; transcript_id "TCONS_00002012"; set "Denovo_LncRNA";
chr1	chr1	exon	163181453	163183997	.	+	.	exon_number "1"; tss_id "TSS1522"; gene_id "XLOC_001268"; gene_name "XLOC_001268"; transcript_id "TCONS_00002014"; set "Denovo_LncRNA";
chr1	chr1	exon	163731549	163732360	.	+	.	exon_number "1"; tss_id "TSS1526"; gene_id "XLOC_001272"; gene_name "XLOC_001272"; transcript_id "TCONS_00002018"; set "Denovo_LncRNA";
chr1	chr1	exon	163826400	163826515	.	+	.	exon_number "1"; tss_id "TSS1527"; gene_id "XLOC_001273"; gene_name "XLOC_001273"; transcript_id "TCONS_00002021"; set "Denovo_LncRNA";
chr1	chr1	exon	163833074	163833193	.	+	.	exon_number "2"; tss_id "TSS1527"; gene_id "XLOC_001273"; gene_name "XLOC_001273"; transcript_id "TCONS_00002021"; set "Denovo_LncRNA";
chr1	chr1	exon	163842230	163844720	.	+	.	exon_number "3"; tss_id "TSS1527"; gene_id "XLOC_001273"; gene_name "XLOC_001273"; transcript_id "TCONS_00002021"; set "Denovo_LncRNA";
chr1	chr1	exon	163826400	163826515	.	+	.	exon_number "1"; tss_id "TSS1527"; gene_id "XLOC_001273"; gene_name "XLOC_001273"; transcript_id "TCONS_00002020"; set "Denovo_LncRNA";
chr1	chr1	exon	163833076	163833193	.	+	.	exon_number "2"; tss_id "TSS1527"; gene_id "XLOC_001273"; gene_name "XLOC_001273"; transcript_id "TCONS_00002020"; set "Denovo_LncRNA";
chr1	chr1	exon	163842230	163844720	.	+	.	exon_number "3"; tss_id "TSS1527"; gene_id "XLOC_001273"; gene_name "XLOC_001273"; transcript_id "TCONS_00002020"; set "Denovo_LncRNA";
chr1	chr1	exon	163826400	163826505	.	+	.	exon_number "1"; tss_id "TSS1527"; gene_id "XLOC_001273"; gene_name "XLOC_001273"; transcript_id "TCONS_00002019"; set "Denovo_LncRNA";
chr1	chr1	exon	163833074	163833193	.	+	.	exon_number "2"; tss_id "TSS1527"; gene_id "XLOC_001273"; gene_name "XLOC_001273"; transcript_id "TCONS_00002019"; set "Denovo_LncRNA";
chr1	chr1	exon	163842230	163844720	.	+	.	exon_number "3"; tss_id "TSS1527"; gene_id "XLOC_001273"; gene_name "XLOC_001273"; transcript_id "TCONS_00002019"; set "Denovo_LncRNA";
chr1	chr1	exon	163828501	163828813	.	+	.	exon_number "1"; tss_id "TSS1528"; gene_id "XLOC_001274"; gene_name "XLOC_001274"; transcript_id "TCONS_00002022"; set "Denovo_LncRNA";
chr1	chr1	exon	164478729	164479950	.	+	.	exon_number "1"; tss_id "TSS1533"; gene_id "XLOC_001279"; gene_name "XLOC_001279"; transcript_id "TCONS_00002028"; set "Denovo_LncRNA";
chr1	chr1	exon	164670798	164672316	.	+	.	exon_number "1"; tss_id "TSS1538"; gene_id "XLOC_001283"; gene_name "XLOC_001283"; transcript_id "TCONS_00002037"; set "Denovo_LncRNA";
chr1	chr1	exon	166890999	166891169	.	+	.	exon_number "1"; tss_id "TSS1566"; gene_id "XLOC_001306"; gene_name "XLOC_001306"; transcript_id "TCONS_00002076"; set "Denovo_LncRNA";
chr1	chr1	exon	166891293	166893572	.	+	.	exon_number "2"; tss_id "TSS1566"; gene_id "XLOC_001306"; gene_name "XLOC_001306"; transcript_id "TCONS_00002076"; set "Denovo_LncRNA";
chr1	chr1	exon	167167139	167168212	.	+	.	exon_number "1"; tss_id "TSS1568"; gene_id "XLOC_001308"; gene_name "XLOC_001308"; transcript_id "TCONS_00002079"; set "Denovo_LncRNA";
chr1	chr1	exon	167168579	167170434	.	+	.	exon_number "2"; tss_id "TSS1568"; gene_id "XLOC_001308"; gene_name "XLOC_001308"; transcript_id "TCONS_00002079"; set "Denovo_LncRNA";
chr1	chr1	exon	167167139	167170434	.	+	.	exon_number "1"; tss_id "TSS1568"; gene_id "XLOC_001308"; gene_name "XLOC_001308"; transcript_id "TCONS_00002078"; set "Denovo_LncRNA";
chr1	chr1	exon	167218543	167218766	.	+	.	exon_number "1"; tss_id "TSS1571"; gene_id "XLOC_001310"; gene_name "XLOC_001310"; transcript_id "TCONS_00002083"; set "Denovo_LncRNA";
chr1	chr1	exon	167710383	167710624	.	+	.	exon_number "1"; tss_id "TSS1578"; gene_id "XLOC_001316"; gene_name "XLOC_001316"; transcript_id "TCONS_00002093"; set "Denovo_LncRNA";
chr1	chr1	exon	167711242	167711535	.	+	.	exon_number "2"; tss_id "TSS1578"; gene_id "XLOC_001316"; gene_name "XLOC_001316"; transcript_id "TCONS_00002093"; set "Denovo_LncRNA";
chr1	chr1	exon	167989525	167990197	.	+	.	exon_number "1"; tss_id "TSS1581"; gene_id "XLOC_001319"; gene_name "XLOC_001319"; transcript_id "TCONS_00002100"; set "Denovo_LncRNA";
chr1	chr1	exon	169215471	169216851	.	+	.	exon_number "1"; tss_id "TSS1589"; gene_id "XLOC_001326"; gene_name "XLOC_001326"; transcript_id "TCONS_00002111"; set "Denovo_LncRNA";
chr1	chr1	exon	172105131	172106451	.	+	.	exon_number "1"; tss_id "TSS1616"; gene_id "XLOC_001347"; gene_name "XLOC_001347"; transcript_id "TCONS_00002146"; set "Denovo_LncRNA";
chr1	chr1	exon	173745684	173747403	.	+	.	exon_number "1"; tss_id "TSS1653"; gene_id "XLOC_001378"; gene_name "XLOC_001378"; transcript_id "TCONS_00002191"; set "Denovo_LncRNA";
chr1	chr1	exon	173754232	173755468	.	+	.	exon_number "1"; tss_id "TSS1654"; gene_id "XLOC_001379"; gene_name "XLOC_001379"; transcript_id "TCONS_00002192"; set "Denovo_LncRNA";
chr1	chr1	exon	173757175	173757531	.	+	.	exon_number "1"; tss_id "TSS1655"; gene_id "XLOC_001380"; gene_name "XLOC_001380"; transcript_id "TCONS_00002193"; set "Denovo_LncRNA";
chr1	chr1	exon	174444875	174446591	.	+	.	exon_number "1"; tss_id "TSS1679"; gene_id "XLOC_001397"; gene_name "XLOC_001397"; transcript_id "TCONS_00002232"; set "Denovo_LncRNA";
chr1	chr1	exon	175327049	175329735	.	+	.	exon_number "1"; tss_id "TSS1710"; gene_id "XLOC_001427"; gene_name "XLOC_001427"; transcript_id "TCONS_00002263"; set "Denovo_LncRNA";
chr1	chr1	exon	177845602	177846357	.	+	.	exon_number "1"; tss_id "TSS1739"; gene_id "XLOC_001452"; gene_name "XLOC_001452"; transcript_id "TCONS_00002299"; set "Denovo_LncRNA";
chr1	chr1	exon	179734885	179735514	.	+	.	exon_number "1"; tss_id "TSS1772"; gene_id "XLOC_001478"; gene_name "XLOC_001478"; transcript_id "TCONS_00002337"; set "Denovo_LncRNA";
chr1	chr1	exon	179888576	179889077	.	+	.	exon_number "1"; tss_id "TSS1773"; gene_id "XLOC_001479"; gene_name "XLOC_001479"; transcript_id "TCONS_00002338"; set "Denovo_LncRNA";
chr1	chr1	exon	179919276	179920520	.	+	.	exon_number "1"; tss_id "TSS1777"; gene_id "XLOC_001483"; gene_name "XLOC_001483"; transcript_id "TCONS_00002342"; set "Denovo_LncRNA";
chr1	chr1	exon	179996911	180000650	.	+	.	exon_number "1"; tss_id "TSS1779"; gene_id "XLOC_001485"; gene_name "XLOC_001485"; transcript_id "TCONS_00002344"; set "Denovo_LncRNA";
chr1	chr1	exon	180041846	180042668	.	+	.	exon_number "1"; tss_id "TSS1780"; gene_id "XLOC_001486"; gene_name "XLOC_001486"; transcript_id "TCONS_00002345"; set "Denovo_LncRNA";
chr1	chr1	exon	180074717	180075287	.	+	.	exon_number "1"; tss_id "TSS1783"; gene_id "XLOC_001489"; gene_name "XLOC_001489"; transcript_id "TCONS_00002348"; set "Denovo_LncRNA";
chr1	chr1	exon	180229480	180230506	.	+	.	exon_number "1"; tss_id "TSS1786"; gene_id "XLOC_001491"; gene_name "XLOC_001491"; transcript_id "TCONS_00002352"; set "Denovo_LncRNA";
chr1	chr1	exon	180268329	180269000	.	+	.	exon_number "1"; tss_id "TSS1788"; gene_id "XLOC_001493"; gene_name "XLOC_001493"; transcript_id "TCONS_00002354"; set "Denovo_LncRNA";
chr1	chr1	exon	180306066	180311860	.	+	.	exon_number "1"; tss_id "TSS1789"; gene_id "XLOC_001494"; gene_name "XLOC_001494"; transcript_id "TCONS_00002355"; set "Denovo_LncRNA";
chr1	chr1	exon	180416240	180417837	.	+	.	exon_number "1"; tss_id "TSS1792"; gene_id "XLOC_001496"; gene_name "XLOC_001496"; transcript_id "TCONS_00002360"; set "Denovo_LncRNA";
chr1	chr1	exon	180438627	180439544	.	+	.	exon_number "1"; tss_id "TSS1794"; gene_id "XLOC_001498"; gene_name "XLOC_001498"; transcript_id "TCONS_00002362"; set "Denovo_LncRNA";
chr1	chr1	exon	180444359	180444581	.	+	.	exon_number "1"; tss_id "TSS1795"; gene_id "XLOC_001499"; gene_name "XLOC_001499"; transcript_id "TCONS_00002363"; set "Denovo_LncRNA";
chr1	chr1	exon	180447830	180448308	.	+	.	exon_number "2"; tss_id "TSS1795"; gene_id "XLOC_001499"; gene_name "XLOC_001499"; transcript_id "TCONS_00002363"; set "Denovo_LncRNA";
chr1	chr1	exon	182186498	182186695	.	+	.	exon_number "1"; tss_id "TSS1802"; gene_id "XLOC_001505"; gene_name "XLOC_001505"; transcript_id "TCONS_00002374"; set "Denovo_LncRNA";
chr1	chr1	exon	182187681	182187804	.	+	.	exon_number "2"; tss_id "TSS1802"; gene_id "XLOC_001505"; gene_name "XLOC_001505"; transcript_id "TCONS_00002374"; set "Denovo_LncRNA";
chr1	chr1	exon	182195184	182196139	.	+	.	exon_number "3"; tss_id "TSS1802"; gene_id "XLOC_001505"; gene_name "XLOC_001505"; transcript_id "TCONS_00002374"; set "Denovo_LncRNA";
chr1	chr1	exon	182533952	182534946	.	+	.	exon_number "1"; tss_id "TSS1808"; gene_id "XLOC_001510"; gene_name "XLOC_001510"; transcript_id "TCONS_00002384"; set "Denovo_LncRNA";
chr1	chr1	exon	182743972	182745262	.	+	.	exon_number "1"; tss_id "TSS1814"; gene_id "XLOC_001514"; gene_name "XLOC_001514"; transcript_id "TCONS_00002393"; set "Denovo_LncRNA";
chr1	chr1	exon	182746002	182747062	.	+	.	exon_number "1"; tss_id "TSS1815"; gene_id "XLOC_001515"; gene_name "XLOC_001515"; transcript_id "TCONS_00002394"; set "Denovo_LncRNA";
chr1	chr1	exon	182852709	182853500	.	+	.	exon_number "1"; tss_id "TSS1819"; gene_id "XLOC_001519"; gene_name "XLOC_001519"; transcript_id "TCONS_00002398"; set "Denovo_LncRNA";
chr1	chr1	exon	183078044	183079549	.	+	.	exon_number "1"; tss_id "TSS1826"; gene_id "XLOC_001523"; gene_name "XLOC_001523"; transcript_id "TCONS_00002405"; set "Denovo_LncRNA";
chr1	chr1	exon	183146677	183147459	.	+	.	exon_number "1"; tss_id "TSS1831"; gene_id "XLOC_001527"; gene_name "XLOC_001527"; transcript_id "TCONS_00002411"; set "Denovo_LncRNA";
chr1	chr1	exon	183147904	183149998	.	+	.	exon_number "1"; tss_id "TSS1832"; gene_id "XLOC_001528"; gene_name "XLOC_001528"; transcript_id "TCONS_00002412"; set "Denovo_LncRNA";
chr1	chr1	exon	183163457	183164267	.	+	.	exon_number "1"; tss_id "TSS1835"; gene_id "XLOC_001531"; gene_name "XLOC_001531"; transcript_id "TCONS_00002416"; set "Denovo_LncRNA";
chr1	chr1	exon	183164538	183166870	.	+	.	exon_number "2"; tss_id "TSS1835"; gene_id "XLOC_001531"; gene_name "XLOC_001531"; transcript_id "TCONS_00002416"; set "Denovo_LncRNA";
chr1	chr1	exon	183167516	183170002	.	+	.	exon_number "1"; tss_id "TSS1836"; gene_id "XLOC_001532"; gene_name "XLOC_001532"; transcript_id "TCONS_00002417"; set "Denovo_LncRNA";
chr1	chr1	exon	183185215	183185912	.	+	.	exon_number "1"; tss_id "TSS1837"; gene_id "XLOC_001533"; gene_name "XLOC_001533"; transcript_id "TCONS_00002418"; set "Denovo_LncRNA";
chr1	chr1	exon	183238399	183240038	.	+	.	exon_number "1"; tss_id "TSS1840"; gene_id "XLOC_001536"; gene_name "XLOC_001536"; transcript_id "TCONS_00002421"; set "Denovo_LncRNA";
chr1	chr1	exon	183582220	183583173	.	+	.	exon_number "1"; tss_id "TSS1847"; gene_id "XLOC_001543"; gene_name "XLOC_001543"; transcript_id "TCONS_00002430"; set "Denovo_LncRNA";
chr1	chr1	exon	183783196	183784373	.	+	.	exon_number "1"; tss_id "TSS1849"; gene_id "XLOC_001545"; gene_name "XLOC_001545"; transcript_id "TCONS_00002432"; set "Denovo_LncRNA";
chr1	chr1	exon	185377309	185377456	.	+	.	exon_number "1"; tss_id "TSS1863"; gene_id "XLOC_001553"; gene_name "XLOC_001553"; transcript_id "TCONS_00002447"; set "Denovo_LncRNA";
chr1	chr1	exon	185387062	185388560	.	+	.	exon_number "2"; tss_id "TSS1863"; gene_id "XLOC_001553"; gene_name "XLOC_001553"; transcript_id "TCONS_00002447"; set "Denovo_LncRNA";
chr1	chr1	exon	185382417	185382503	.	+	.	exon_number "1"; tss_id "TSS1864"; gene_id "XLOC_001553"; gene_name "XLOC_001553"; transcript_id "TCONS_00002450"; set "Denovo_LncRNA";
chr1	chr1	exon	185387062	185388560	.	+	.	exon_number "2"; tss_id "TSS1864"; gene_id "XLOC_001553"; gene_name "XLOC_001553"; transcript_id "TCONS_00002450"; set "Denovo_LncRNA";
chr1	chr1	exon	185386849	185388560	.	+	.	exon_number "1"; tss_id "TSS1866"; gene_id "XLOC_001553"; gene_name "XLOC_001553"; transcript_id "TCONS_00002452"; set "Denovo_LncRNA";
chr1	chr1	exon	185378254	185378646	.	+	.	exon_number "1"; tss_id "TSS1867"; gene_id "XLOC_001554"; gene_name "XLOC_001554"; transcript_id "TCONS_00002449"; set "Denovo_LncRNA";
chr1	chr1	exon	185465294	185465676	.	+	.	exon_number "1"; tss_id "TSS1869"; gene_id "XLOC_001556"; gene_name "XLOC_001556"; transcript_id "TCONS_00002454"; set "Denovo_LncRNA";
chr1	chr1	exon	185760017	185760085	.	+	.	exon_number "1"; tss_id "TSS1870"; gene_id "XLOC_001557"; gene_name "XLOC_001557"; transcript_id "TCONS_00002455"; set "Denovo_LncRNA";
chr1	chr1	exon	185761167	185761280	.	+	.	exon_number "2"; tss_id "TSS1870"; gene_id "XLOC_001557"; gene_name "XLOC_001557"; transcript_id "TCONS_00002455"; set "Denovo_LncRNA";
chr1	chr1	exon	185764130	185764237	.	+	.	exon_number "3"; tss_id "TSS1870"; gene_id "XLOC_001557"; gene_name "XLOC_001557"; transcript_id "TCONS_00002455"; set "Denovo_LncRNA";
chr1	chr1	exon	185765953	185766163	.	+	.	exon_number "4"; tss_id "TSS1870"; gene_id "XLOC_001557"; gene_name "XLOC_001557"; transcript_id "TCONS_00002455"; set "Denovo_LncRNA";
chr1	chr1	exon	185768026	185769846	.	+	.	exon_number "5"; tss_id "TSS1870"; gene_id "XLOC_001557"; gene_name "XLOC_001557"; transcript_id "TCONS_00002455"; set "Denovo_LncRNA";
chr1	chr1	exon	185942184	185942305	.	+	.	exon_number "1"; tss_id "TSS1874"; gene_id "XLOC_001559"; gene_name "XLOC_001559"; transcript_id "TCONS_00002462"; set "Denovo_LncRNA";
chr1	chr1	exon	185961690	185961935	.	+	.	exon_number "2"; tss_id "TSS1874"; gene_id "XLOC_001559"; gene_name "XLOC_001559"; transcript_id "TCONS_00002462"; set "Denovo_LncRNA";
chr1	chr1	exon	186278685	186281103	.	+	.	exon_number "1"; tss_id "TSS1876"; gene_id "XLOC_001560"; gene_name "XLOC_001560"; transcript_id "TCONS_00002465"; set "Denovo_LncRNA";
chr1	chr1	exon	186670550	186672430	.	+	.	exon_number "1"; tss_id "TSS1882"; gene_id "XLOC_001566"; gene_name "XLOC_001566"; transcript_id "TCONS_00002472"; set "Denovo_LncRNA";
chr1	chr1	exon	186672785	186674773	.	+	.	exon_number "2"; tss_id "TSS1882"; gene_id "XLOC_001566"; gene_name "XLOC_001566"; transcript_id "TCONS_00002472"; set "Denovo_LncRNA";
chr1	chr1	exon	186670550	186674773	.	+	.	exon_number "1"; tss_id "TSS1882"; gene_id "XLOC_001566"; gene_name "XLOC_001566"; transcript_id "TCONS_00002471"; set "Denovo_LncRNA";
chr1	chr1	exon	187153342	187153802	.	+	.	exon_number "1"; tss_id "TSS1891"; gene_id "XLOC_001574"; gene_name "XLOC_001574"; transcript_id "TCONS_00002484"; set "Denovo_LncRNA";
chr1	chr1	exon	187410100	187410480	.	+	.	exon_number "1"; tss_id "TSS1898"; gene_id "XLOC_001579"; gene_name "XLOC_001579"; transcript_id "TCONS_00002493"; set "Denovo_LncRNA";
chr1	chr1	exon	187467589	187468917	.	+	.	exon_number "2"; tss_id "TSS1898"; gene_id "XLOC_001579"; gene_name "XLOC_001579"; transcript_id "TCONS_00002493"; set "Denovo_LncRNA";
chr1	chr1	exon	187442116	187442150	.	+	.	exon_number "1"; tss_id "TSS1899"; gene_id "XLOC_001579"; gene_name "XLOC_001579"; transcript_id "TCONS_00002494"; set "Denovo_LncRNA";
chr1	chr1	exon	187442478	187442610	.	+	.	exon_number "2"; tss_id "TSS1899"; gene_id "XLOC_001579"; gene_name "XLOC_001579"; transcript_id "TCONS_00002494"; set "Denovo_LncRNA";
chr1	chr1	exon	187467589	187468917	.	+	.	exon_number "3"; tss_id "TSS1899"; gene_id "XLOC_001579"; gene_name "XLOC_001579"; transcript_id "TCONS_00002494"; set "Denovo_LncRNA";
chr1	chr1	exon	187465413	187465743	.	+	.	exon_number "1"; tss_id "TSS1900"; gene_id "XLOC_001579"; gene_name "XLOC_001579"; transcript_id "TCONS_00002495"; set "Denovo_LncRNA";
chr1	chr1	exon	187467589	187468917	.	+	.	exon_number "2"; tss_id "TSS1900"; gene_id "XLOC_001579"; gene_name "XLOC_001579"; transcript_id "TCONS_00002495"; set "Denovo_LncRNA";
chr1	chr1	exon	188586247	188590976	.	+	.	exon_number "1"; tss_id "TSS1909"; gene_id "XLOC_001588"; gene_name "XLOC_001588"; transcript_id "TCONS_00002504"; set "Denovo_LncRNA";
chr1	chr1	exon	188595774	188596773	.	+	.	exon_number "1"; tss_id "TSS1910"; gene_id "XLOC_001589"; gene_name "XLOC_001589"; transcript_id "TCONS_00002505"; set "Denovo_LncRNA";
chr1	chr1	exon	193048343	193048421	.	+	.	exon_number "1"; tss_id "TSS1970"; gene_id "XLOC_001644"; gene_name "XLOC_001644"; transcript_id "TCONS_00002573"; set "Denovo_LncRNA";
chr1	chr1	exon	193049088	193050411	.	+	.	exon_number "2"; tss_id "TSS1970"; gene_id "XLOC_001644"; gene_name "XLOC_001644"; transcript_id "TCONS_00002573"; set "Denovo_LncRNA";
chr1	chr1	exon	193062426	193063498	.	+	.	exon_number "1"; tss_id "TSS1971"; gene_id "XLOC_001645"; gene_name "XLOC_001645"; transcript_id "TCONS_00002575"; set "Denovo_LncRNA";
chr1	chr1	exon	194956663	194957747	.	+	.	exon_number "1"; tss_id "TSS1990"; gene_id "XLOC_001662"; gene_name "XLOC_001662"; transcript_id "TCONS_00002599"; set "Denovo_LncRNA";
chr1	chr1	exon	195107437	195109209	.	+	.	exon_number "1"; tss_id "TSS1998"; gene_id "XLOC_001665"; gene_name "XLOC_001665"; transcript_id "TCONS_00002613"; set "Denovo_LncRNA";
chr1	chr1	exon	195035202	195036223	.	+	.	exon_number "1"; tss_id "TSS2003"; gene_id "XLOC_001666"; gene_name "XLOC_001666"; transcript_id "TCONS_00002608"; set "Denovo_LncRNA";
chr1	chr1	exon	195100745	195101582	.	+	.	exon_number "1"; tss_id "TSS2004"; gene_id "XLOC_001667"; gene_name "XLOC_001667"; transcript_id "TCONS_00002612"; set "Denovo_LncRNA";
chr1	chr1	exon	195305007	195305632	.	+	.	exon_number "1"; tss_id "TSS2005"; gene_id "XLOC_001668"; gene_name "XLOC_001668"; transcript_id "TCONS_00002621"; set "Denovo_LncRNA";
chr1	chr1	exon	4683154	4684184	.	-	.	exon_number "1"; tss_id "TSS2056"; gene_id "XLOC_001711"; gene_name "XLOC_001711"; transcript_id "TCONS_00002709"; set "Denovo_LncRNA";
chr1	chr1	exon	4712269	4713340	.	-	.	exon_number "1"; tss_id "TSS2058"; gene_id "XLOC_001713"; gene_name "XLOC_001713"; transcript_id "TCONS_00002711"; set "Denovo_LncRNA";
chr1	chr1	exon	4713831	4715697	.	-	.	exon_number "1"; tss_id "TSS2059"; gene_id "XLOC_001714"; gene_name "XLOC_001714"; transcript_id "TCONS_00002712"; set "Denovo_LncRNA";
chr1	chr1	exon	7381778	7382449	.	-	.	exon_number "1"; tss_id "TSS2068"; gene_id "XLOC_001721"; gene_name "XLOC_001721"; transcript_id "TCONS_00002728"; set "Denovo_LncRNA";
chr1	chr1	exon	9699023	9699926	.	-	.	exon_number "1"; tss_id "TSS2080"; gene_id "XLOC_001731"; gene_name "XLOC_001731"; transcript_id "TCONS_00002746"; set "Denovo_LncRNA";
chr1	chr1	exon	9700929	9702922	.	-	.	exon_number "1"; tss_id "TSS2081"; gene_id "XLOC_001732"; gene_name "XLOC_001732"; transcript_id "TCONS_00002747"; set "Denovo_LncRNA";
chr1	chr1	exon	9703823	9704607	.	-	.	exon_number "1"; tss_id "TSS2082"; gene_id "XLOC_001733"; gene_name "XLOC_001733"; transcript_id "TCONS_00002748"; set "Denovo_LncRNA";
chr1	chr1	exon	9706496	9708458	.	-	.	exon_number "1"; tss_id "TSS2083"; gene_id "XLOC_001734"; gene_name "XLOC_001734"; transcript_id "TCONS_00002749"; set "Denovo_LncRNA";
chr1	chr1	exon	16524306	16524756	.	-	.	exon_number "1"; tss_id "TSS2131"; gene_id "XLOC_001779"; gene_name "XLOC_001779"; transcript_id "TCONS_00002813"; set "Denovo_LncRNA";
chr1	chr1	exon	16677340	16678524	.	-	.	exon_number "1"; tss_id "TSS2135"; gene_id "XLOC_001782"; gene_name "XLOC_001782"; transcript_id "TCONS_00002823"; set "Denovo_LncRNA";
chr1	chr1	exon	16757167	16757935	.	-	.	exon_number "1"; tss_id "TSS2136"; gene_id "XLOC_001783"; gene_name "XLOC_001783"; transcript_id "TCONS_00002824"; set "Denovo_LncRNA";
chr1	chr1	exon	17697807	17703380	.	-	.	exon_number "1"; tss_id "TSS2141"; gene_id "XLOC_001788"; gene_name "XLOC_001788"; transcript_id "TCONS_00002829"; set "Denovo_LncRNA";
chr1	chr1	exon	21206828	21208015	.	-	.	exon_number "1"; tss_id "TSS2162"; gene_id "XLOC_001806"; gene_name "XLOC_001806"; transcript_id "TCONS_00002856"; set "Denovo_LncRNA";
chr1	chr1	exon	21364717	21367622	.	-	.	exon_number "1"; tss_id "TSS2166"; gene_id "XLOC_001810"; gene_name "XLOC_001810"; transcript_id "TCONS_00002860"; set "Denovo_LncRNA";
chr1	chr1	exon	28637232	28637613	.	-	.	exon_number "1"; tss_id "TSS2196"; gene_id "XLOC_001835"; gene_name "XLOC_001835"; transcript_id "TCONS_00002897"; set "Denovo_LncRNA";
chr1	chr1	exon	30921386	30921864	.	-	.	exon_number "1"; tss_id "TSS2236"; gene_id "XLOC_001870"; gene_name "XLOC_001870"; transcript_id "TCONS_00002942"; set "Denovo_LncRNA";
chr1	chr1	exon	30922122	30923182	.	-	.	exon_number "1"; tss_id "TSS2237"; gene_id "XLOC_001871"; gene_name "XLOC_001871"; transcript_id "TCONS_00002943"; set "Denovo_LncRNA";
chr1	chr1	exon	30923329	30923548	.	-	.	exon_number "1"; tss_id "TSS2238"; gene_id "XLOC_001872"; gene_name "XLOC_001872"; transcript_id "TCONS_00002944"; set "Denovo_LncRNA";
chr1	chr1	exon	33190080	33191437	.	-	.	exon_number "1"; tss_id "TSS2250"; gene_id "XLOC_001884"; gene_name "XLOC_001884"; transcript_id "TCONS_00002960"; set "Denovo_LncRNA";
chr1	chr1	exon	34809039	34813695	.	-	.	exon_number "1"; tss_id "TSS2267"; gene_id "XLOC_001899"; gene_name "XLOC_001899"; transcript_id "TCONS_00002981"; set "Denovo_LncRNA";
chr1	chr1	exon	35681901	35682781	.	-	.	exon_number "1"; tss_id "TSS2277"; gene_id "XLOC_001909"; gene_name "XLOC_001909"; transcript_id "TCONS_00002993"; set "Denovo_LncRNA";
chr1	chr1	exon	35683497	35683626	.	-	.	exon_number "2"; tss_id "TSS2277"; gene_id "XLOC_001909"; gene_name "XLOC_001909"; transcript_id "TCONS_00002993"; set "Denovo_LncRNA";
chr1	chr1	exon	35705829	35705928	.	-	.	exon_number "3"; tss_id "TSS2277"; gene_id "XLOC_001909"; gene_name "XLOC_001909"; transcript_id "TCONS_00002993"; set "Denovo_LncRNA";
chr1	chr1	exon	35708064	35708534	.	-	.	exon_number "4"; tss_id "TSS2277"; gene_id "XLOC_001909"; gene_name "XLOC_001909"; transcript_id "TCONS_00002993"; set "Denovo_LncRNA";
chr1	chr1	exon	35681901	35682781	.	-	.	exon_number "1"; tss_id "TSS2278"; gene_id "XLOC_001909"; gene_name "XLOC_001909"; transcript_id "TCONS_00002994"; set "Denovo_LncRNA";
chr1	chr1	exon	35683497	35683626	.	-	.	exon_number "2"; tss_id "TSS2278"; gene_id "XLOC_001909"; gene_name "XLOC_001909"; transcript_id "TCONS_00002994"; set "Denovo_LncRNA";
chr1	chr1	exon	35736171	35736257	.	-	.	exon_number "3"; tss_id "TSS2278"; gene_id "XLOC_001909"; gene_name "XLOC_001909"; transcript_id "TCONS_00002994"; set "Denovo_LncRNA";
chr1	chr1	exon	35681901	35682781	.	-	.	exon_number "1"; tss_id "TSS2279"; gene_id "XLOC_001909"; gene_name "XLOC_001909"; transcript_id "TCONS_00002995"; set "Denovo_LncRNA";
chr1	chr1	exon	35683497	35683626	.	-	.	exon_number "2"; tss_id "TSS2279"; gene_id "XLOC_001909"; gene_name "XLOC_001909"; transcript_id "TCONS_00002995"; set "Denovo_LncRNA";
chr1	chr1	exon	35771072	35771137	.	-	.	exon_number "3"; tss_id "TSS2279"; gene_id "XLOC_001909"; gene_name "XLOC_001909"; transcript_id "TCONS_00002995"; set "Denovo_LncRNA";
chr1	chr1	exon	35806356	35806618	.	-	.	exon_number "4"; tss_id "TSS2279"; gene_id "XLOC_001909"; gene_name "XLOC_001909"; transcript_id "TCONS_00002995"; set "Denovo_LncRNA";
chr1	chr1	exon	35697068	35697975	.	-	.	exon_number "1"; tss_id "TSS2280"; gene_id "XLOC_001910"; gene_name "XLOC_001910"; transcript_id "TCONS_00002996"; set "Denovo_LncRNA";
chr1	chr1	exon	36526540	36527102	.	-	.	exon_number "1"; tss_id "TSS2298"; gene_id "XLOC_001927"; gene_name "XLOC_001927"; transcript_id "TCONS_00003022"; set "Denovo_LncRNA";
chr1	chr1	exon	37084500	37084760	.	-	.	exon_number "1"; tss_id "TSS2312"; gene_id "XLOC_001934"; gene_name "XLOC_001934"; transcript_id "TCONS_00003045"; set "Denovo_LncRNA";
chr1	chr1	exon	37085302	37087121	.	-	.	exon_number "2"; tss_id "TSS2312"; gene_id "XLOC_001934"; gene_name "XLOC_001934"; transcript_id "TCONS_00003045"; set "Denovo_LncRNA";
chr1	chr1	exon	37084500	37087121	.	-	.	exon_number "1"; tss_id "TSS2312"; gene_id "XLOC_001934"; gene_name "XLOC_001934"; transcript_id "TCONS_00003044"; set "Denovo_LncRNA";
chr1	chr1	exon	37593945	37594500	.	-	.	exon_number "1"; tss_id "TSS2322"; gene_id "XLOC_001939"; gene_name "XLOC_001939"; transcript_id "TCONS_00003057"; set "Denovo_LncRNA";
chr1	chr1	exon	38187691	38188148	.	-	.	exon_number "1"; tss_id "TSS2333"; gene_id "XLOC_001948"; gene_name "XLOC_001948"; transcript_id "TCONS_00003074"; set "Denovo_LncRNA";
chr1	chr1	exon	38224841	38226521	.	-	.	exon_number "1"; tss_id "TSS2334"; gene_id "XLOC_001949"; gene_name "XLOC_001949"; transcript_id "TCONS_00003075"; set "Denovo_LncRNA";
chr1	chr1	exon	39042186	39044562	.	-	.	exon_number "1"; tss_id "TSS2342"; gene_id "XLOC_001955"; gene_name "XLOC_001955"; transcript_id "TCONS_00003091"; set "Denovo_LncRNA";
chr1	chr1	exon	39422878	39423320	.	-	.	exon_number "1"; tss_id "TSS2345"; gene_id "XLOC_001958"; gene_name "XLOC_001958"; transcript_id "TCONS_00003094"; set "Denovo_LncRNA";
chr1	chr1	exon	40113810	40114865	.	-	.	exon_number "1"; tss_id "TSS2355"; gene_id "XLOC_001968"; gene_name "XLOC_001968"; transcript_id "TCONS_00003107"; set "Denovo_LncRNA";
chr1	chr1	exon	43296606	43297133	.	-	.	exon_number "1"; tss_id "TSS2378"; gene_id "XLOC_001987"; gene_name "XLOC_001987"; transcript_id "TCONS_00003130"; set "Denovo_LncRNA";
chr1	chr1	exon	43345991	43346770	.	-	.	exon_number "1"; tss_id "TSS2380"; gene_id "XLOC_001989"; gene_name "XLOC_001989"; transcript_id "TCONS_00003132"; set "Denovo_LncRNA";
chr1	chr1	exon	43347519	43348305	.	-	.	exon_number "1"; tss_id "TSS2381"; gene_id "XLOC_001990"; gene_name "XLOC_001990"; transcript_id "TCONS_00003133"; set "Denovo_LncRNA";
chr1	chr1	exon	43364682	43365004	.	-	.	exon_number "1"; tss_id "TSS2383"; gene_id "XLOC_001992"; gene_name "XLOC_001992"; transcript_id "TCONS_00003135"; set "Denovo_LncRNA";
chr1	chr1	exon	43415093	43415867	.	-	.	exon_number "1"; tss_id "TSS2384"; gene_id "XLOC_001993"; gene_name "XLOC_001993"; transcript_id "TCONS_00003136"; set "Denovo_LncRNA";
chr1	chr1	exon	43415927	43416898	.	-	.	exon_number "1"; tss_id "TSS2385"; gene_id "XLOC_001994"; gene_name "XLOC_001994"; transcript_id "TCONS_00003137"; set "Denovo_LncRNA";
chr1	chr1	exon	43652132	43652356	.	-	.	exon_number "1"; tss_id "TSS2387"; gene_id "XLOC_001996"; gene_name "XLOC_001996"; transcript_id "TCONS_00003139"; set "Denovo_LncRNA";
chr1	chr1	exon	43652462	43652699	.	-	.	exon_number "2"; tss_id "TSS2387"; gene_id "XLOC_001996"; gene_name "XLOC_001996"; transcript_id "TCONS_00003139"; set "Denovo_LncRNA";
chr1	chr1	exon	43656140	43656200	.	-	.	exon_number "3"; tss_id "TSS2387"; gene_id "XLOC_001996"; gene_name "XLOC_001996"; transcript_id "TCONS_00003139"; set "Denovo_LncRNA";
chr1	chr1	exon	43657325	43657621	.	-	.	exon_number "4"; tss_id "TSS2387"; gene_id "XLOC_001996"; gene_name "XLOC_001996"; transcript_id "TCONS_00003139"; set "Denovo_LncRNA";
chr1	chr1	exon	43715899	43716530	.	-	.	exon_number "1"; tss_id "TSS2389"; gene_id "XLOC_001997"; gene_name "XLOC_001997"; transcript_id "TCONS_00003141"; set "Denovo_LncRNA";
chr1	chr1	exon	43989483	43989756	.	-	.	exon_number "1"; tss_id "TSS2394"; gene_id "XLOC_002001"; gene_name "XLOC_002001"; transcript_id "TCONS_00003146"; set "Denovo_LncRNA";
chr1	chr1	exon	43990364	43990732	.	-	.	exon_number "1"; tss_id "TSS2395"; gene_id "XLOC_002002"; gene_name "XLOC_002002"; transcript_id "TCONS_00003147"; set "Denovo_LncRNA";
chr1	chr1	exon	44136429	44136944	.	-	.	exon_number "1"; tss_id "TSS2399"; gene_id "XLOC_002006"; gene_name "XLOC_002006"; transcript_id "TCONS_00003152"; set "Denovo_LncRNA";
chr1	chr1	exon	45911197	45914407	.	-	.	exon_number "1"; tss_id "TSS2417"; gene_id "XLOC_002024"; gene_name "XLOC_002024"; transcript_id "TCONS_00003173"; set "Denovo_LncRNA";
chr1	chr1	exon	45914566	45914689	.	-	.	exon_number "2"; tss_id "TSS2417"; gene_id "XLOC_002024"; gene_name "XLOC_002024"; transcript_id "TCONS_00003173"; set "Denovo_LncRNA";
chr1	chr1	exon	45930196	45930448	.	-	.	exon_number "3"; tss_id "TSS2417"; gene_id "XLOC_002024"; gene_name "XLOC_002024"; transcript_id "TCONS_00003173"; set "Denovo_LncRNA";
chr1	chr1	exon	51513465	51513763	.	-	.	exon_number "1"; tss_id "TSS2435"; gene_id "XLOC_002041"; gene_name "XLOC_002041"; transcript_id "TCONS_00003192"; set "Denovo_LncRNA";
chr1	chr1	exon	51514085	51514389	.	-	.	exon_number "2"; tss_id "TSS2435"; gene_id "XLOC_002041"; gene_name "XLOC_002041"; transcript_id "TCONS_00003192"; set "Denovo_LncRNA";
chr1	chr1	exon	51514900	51515168	.	-	.	exon_number "3"; tss_id "TSS2435"; gene_id "XLOC_002041"; gene_name "XLOC_002041"; transcript_id "TCONS_00003192"; set "Denovo_LncRNA";
chr1	chr1	exon	51515621	51515827	.	-	.	exon_number "4"; tss_id "TSS2435"; gene_id "XLOC_002041"; gene_name "XLOC_002041"; transcript_id "TCONS_00003192"; set "Denovo_LncRNA";
chr1	chr1	exon	51519271	51521651	.	-	.	exon_number "1"; tss_id "TSS2436"; gene_id "XLOC_002042"; gene_name "XLOC_002042"; transcript_id "TCONS_00003193"; set "Denovo_LncRNA";
chr1	chr1	exon	51638929	51639444	.	-	.	exon_number "1"; tss_id "TSS2441"; gene_id "XLOC_002045"; gene_name "XLOC_002045"; transcript_id "TCONS_00003203"; set "Denovo_LncRNA";
chr1	chr1	exon	51647228	51647320	.	-	.	exon_number "2"; tss_id "TSS2441"; gene_id "XLOC_002045"; gene_name "XLOC_002045"; transcript_id "TCONS_00003203"; set "Denovo_LncRNA";
chr1	chr1	exon	51653145	51653477	.	-	.	exon_number "3"; tss_id "TSS2441"; gene_id "XLOC_002045"; gene_name "XLOC_002045"; transcript_id "TCONS_00003203"; set "Denovo_LncRNA";
chr1	chr1	exon	52170040	52170570	.	-	.	exon_number "1"; tss_id "TSS2444"; gene_id "XLOC_002048"; gene_name "XLOC_002048"; transcript_id "TCONS_00003208"; set "Denovo_LncRNA";
chr1	chr1	exon	52826886	52827718	.	-	.	exon_number "1"; tss_id "TSS2452"; gene_id "XLOC_002053"; gene_name "XLOC_002053"; transcript_id "TCONS_00003220"; set "Denovo_LncRNA";
chr1	chr1	exon	53201270	53201701	.	-	.	exon_number "1"; tss_id "TSS2457"; gene_id "XLOC_002057"; gene_name "XLOC_002057"; transcript_id "TCONS_00003227"; set "Denovo_LncRNA";
chr1	chr1	exon	53387275	53388488	.	-	.	exon_number "1"; tss_id "TSS2461"; gene_id "XLOC_002060"; gene_name "XLOC_002060"; transcript_id "TCONS_00003232"; set "Denovo_LncRNA";
chr1	chr1	exon	53453846	53454157	.	-	.	exon_number "1"; tss_id "TSS2464"; gene_id "XLOC_002063"; gene_name "XLOC_002063"; transcript_id "TCONS_00003236"; set "Denovo_LncRNA";
chr1	chr1	exon	53462520	53462623	.	-	.	exon_number "2"; tss_id "TSS2464"; gene_id "XLOC_002063"; gene_name "XLOC_002063"; transcript_id "TCONS_00003236"; set "Denovo_LncRNA";
chr1	chr1	exon	53468350	53468527	.	-	.	exon_number "3"; tss_id "TSS2464"; gene_id "XLOC_002063"; gene_name "XLOC_002063"; transcript_id "TCONS_00003236"; set "Denovo_LncRNA";
chr1	chr1	exon	53470576	53470728	.	-	.	exon_number "4"; tss_id "TSS2464"; gene_id "XLOC_002063"; gene_name "XLOC_002063"; transcript_id "TCONS_00003236"; set "Denovo_LncRNA";
chr1	chr1	exon	53470942	53471103	.	-	.	exon_number "5"; tss_id "TSS2464"; gene_id "XLOC_002063"; gene_name "XLOC_002063"; transcript_id "TCONS_00003236"; set "Denovo_LncRNA";
chr1	chr1	exon	53551053	53551580	.	-	.	exon_number "1"; tss_id "TSS2466"; gene_id "XLOC_002063"; gene_name "XLOC_002063"; transcript_id "TCONS_00003240"; set "Denovo_LncRNA";
chr1	chr1	exon	53622292	53622627	.	-	.	exon_number "1"; tss_id "TSS2467"; gene_id "XLOC_002063"; gene_name "XLOC_002063"; transcript_id "TCONS_00003244"; set "Denovo_LncRNA";
chr1	chr1	exon	54450661	54451983	.	-	.	exon_number "1"; tss_id "TSS2475"; gene_id "XLOC_002069"; gene_name "XLOC_002069"; transcript_id "TCONS_00003253"; set "Denovo_LncRNA";
chr1	chr1	exon	54524012	54524758	.	-	.	exon_number "1"; tss_id "TSS2477"; gene_id "XLOC_002071"; gene_name "XLOC_002071"; transcript_id "TCONS_00003257"; set "Denovo_LncRNA";
chr1	chr1	exon	54695316	54697057	.	-	.	exon_number "1"; tss_id "TSS2479"; gene_id "XLOC_002073"; gene_name "XLOC_002073"; transcript_id "TCONS_00003260"; set "Denovo_LncRNA";
chr1	chr1	exon	55021821	55022581	.	-	.	exon_number "1"; tss_id "TSS2481"; gene_id "XLOC_002075"; gene_name "XLOC_002075"; transcript_id "TCONS_00003263"; set "Denovo_LncRNA";
chr1	chr1	exon	55179973	55180862	.	-	.	exon_number "1"; tss_id "TSS2487"; gene_id "XLOC_002079"; gene_name "XLOC_002079"; transcript_id "TCONS_00003274"; set "Denovo_LncRNA";
chr1	chr1	exon	57137739	57139492	.	-	.	exon_number "1"; tss_id "TSS2500"; gene_id "XLOC_002089"; gene_name "XLOC_002089"; transcript_id "TCONS_00003290"; set "Denovo_LncRNA";
chr1	chr1	exon	57252020	57252949	.	-	.	exon_number "1"; tss_id "TSS2501"; gene_id "XLOC_002090"; gene_name "XLOC_002090"; transcript_id "TCONS_00003291"; set "Denovo_LncRNA";
chr1	chr1	exon	58444430	58444837	.	-	.	exon_number "1"; tss_id "TSS2516"; gene_id "XLOC_002100"; gene_name "XLOC_002100"; transcript_id "TCONS_00003312"; set "Denovo_LncRNA";
chr1	chr1	exon	58463399	58464199	.	-	.	exon_number "1"; tss_id "TSS2519"; gene_id "XLOC_002103"; gene_name "XLOC_002103"; transcript_id "TCONS_00003315"; set "Denovo_LncRNA";
chr1	chr1	exon	58464314	58466228	.	-	.	exon_number "1"; tss_id "TSS2520"; gene_id "XLOC_002104"; gene_name "XLOC_002104"; transcript_id "TCONS_00003316"; set "Denovo_LncRNA";
chr1	chr1	exon	58905498	58906942	.	-	.	exon_number "1"; tss_id "TSS2529"; gene_id "XLOC_002110"; gene_name "XLOC_002110"; transcript_id "TCONS_00003335"; set "Denovo_LncRNA";
chr1	chr1	exon	58907503	58907612	.	-	.	exon_number "2"; tss_id "TSS2529"; gene_id "XLOC_002110"; gene_name "XLOC_002110"; transcript_id "TCONS_00003335"; set "Denovo_LncRNA";
chr1	chr1	exon	58907730	58907819	.	-	.	exon_number "3"; tss_id "TSS2529"; gene_id "XLOC_002110"; gene_name "XLOC_002110"; transcript_id "TCONS_00003335"; set "Denovo_LncRNA";
chr1	chr1	exon	58911938	58912000	.	-	.	exon_number "4"; tss_id "TSS2529"; gene_id "XLOC_002110"; gene_name "XLOC_002110"; transcript_id "TCONS_00003335"; set "Denovo_LncRNA";
chr1	chr1	exon	58913614	58913729	.	-	.	exon_number "5"; tss_id "TSS2529"; gene_id "XLOC_002110"; gene_name "XLOC_002110"; transcript_id "TCONS_00003335"; set "Denovo_LncRNA";
chr1	chr1	exon	58905498	58906942	.	-	.	exon_number "1"; tss_id "TSS2530"; gene_id "XLOC_002110"; gene_name "XLOC_002110"; transcript_id "TCONS_00003336"; set "Denovo_LncRNA";
chr1	chr1	exon	58907503	58907612	.	-	.	exon_number "2"; tss_id "TSS2530"; gene_id "XLOC_002110"; gene_name "XLOC_002110"; transcript_id "TCONS_00003336"; set "Denovo_LncRNA";
chr1	chr1	exon	58907730	58907819	.	-	.	exon_number "3"; tss_id "TSS2530"; gene_id "XLOC_002110"; gene_name "XLOC_002110"; transcript_id "TCONS_00003336"; set "Denovo_LncRNA";
chr1	chr1	exon	58911938	58912000	.	-	.	exon_number "4"; tss_id "TSS2530"; gene_id "XLOC_002110"; gene_name "XLOC_002110"; transcript_id "TCONS_00003336"; set "Denovo_LncRNA";
chr1	chr1	exon	58913837	58913961	.	-	.	exon_number "5"; tss_id "TSS2530"; gene_id "XLOC_002110"; gene_name "XLOC_002110"; transcript_id "TCONS_00003336"; set "Denovo_LncRNA";
chr1	chr1	exon	58905498	58906942	.	-	.	exon_number "1"; tss_id "TSS2531"; gene_id "XLOC_002110"; gene_name "XLOC_002110"; transcript_id "TCONS_00003337"; set "Denovo_LncRNA";
chr1	chr1	exon	58907503	58907612	.	-	.	exon_number "2"; tss_id "TSS2531"; gene_id "XLOC_002110"; gene_name "XLOC_002110"; transcript_id "TCONS_00003337"; set "Denovo_LncRNA";
chr1	chr1	exon	58907730	58907819	.	-	.	exon_number "3"; tss_id "TSS2531"; gene_id "XLOC_002110"; gene_name "XLOC_002110"; transcript_id "TCONS_00003337"; set "Denovo_LncRNA";
chr1	chr1	exon	58911938	58912000	.	-	.	exon_number "4"; tss_id "TSS2531"; gene_id "XLOC_002110"; gene_name "XLOC_002110"; transcript_id "TCONS_00003337"; set "Denovo_LncRNA";
chr1	chr1	exon	58917223	58917275	.	-	.	exon_number "5"; tss_id "TSS2531"; gene_id "XLOC_002110"; gene_name "XLOC_002110"; transcript_id "TCONS_00003337"; set "Denovo_LncRNA";
chr1	chr1	exon	58917449	58917523	.	-	.	exon_number "6"; tss_id "TSS2531"; gene_id "XLOC_002110"; gene_name "XLOC_002110"; transcript_id "TCONS_00003337"; set "Denovo_LncRNA";
chr1	chr1	exon	58905498	58906942	.	-	.	exon_number "1"; tss_id "TSS2531"; gene_id "XLOC_002110"; gene_name "XLOC_002110"; transcript_id "TCONS_00003338"; set "Denovo_LncRNA";
chr1	chr1	exon	58907503	58907612	.	-	.	exon_number "2"; tss_id "TSS2531"; gene_id "XLOC_002110"; gene_name "XLOC_002110"; transcript_id "TCONS_00003338"; set "Denovo_LncRNA";
chr1	chr1	exon	58907730	58907819	.	-	.	exon_number "3"; tss_id "TSS2531"; gene_id "XLOC_002110"; gene_name "XLOC_002110"; transcript_id "TCONS_00003338"; set "Denovo_LncRNA";
chr1	chr1	exon	58911938	58912000	.	-	.	exon_number "4"; tss_id "TSS2531"; gene_id "XLOC_002110"; gene_name "XLOC_002110"; transcript_id "TCONS_00003338"; set "Denovo_LncRNA";
chr1	chr1	exon	58912832	58912994	.	-	.	exon_number "5"; tss_id "TSS2531"; gene_id "XLOC_002110"; gene_name "XLOC_002110"; transcript_id "TCONS_00003338"; set "Denovo_LncRNA";
chr1	chr1	exon	58914931	58914992	.	-	.	exon_number "6"; tss_id "TSS2531"; gene_id "XLOC_002110"; gene_name "XLOC_002110"; transcript_id "TCONS_00003338"; set "Denovo_LncRNA";
chr1	chr1	exon	58917223	58917275	.	-	.	exon_number "7"; tss_id "TSS2531"; gene_id "XLOC_002110"; gene_name "XLOC_002110"; transcript_id "TCONS_00003338"; set "Denovo_LncRNA";
chr1	chr1	exon	58917449	58917541	.	-	.	exon_number "8"; tss_id "TSS2531"; gene_id "XLOC_002110"; gene_name "XLOC_002110"; transcript_id "TCONS_00003338"; set "Denovo_LncRNA";
chr1	chr1	exon	58951886	58952810	.	-	.	exon_number "1"; tss_id "TSS2532"; gene_id "XLOC_002111"; gene_name "XLOC_002111"; transcript_id "TCONS_00003339"; set "Denovo_LncRNA";
chr1	chr1	exon	59465524	59466012	.	-	.	exon_number "1"; tss_id "TSS2546"; gene_id "XLOC_002118"; gene_name "XLOC_002118"; transcript_id "TCONS_00003362"; set "Denovo_LncRNA";
chr1	chr1	exon	59474430	59474588	.	-	.	exon_number "2"; tss_id "TSS2546"; gene_id "XLOC_002118"; gene_name "XLOC_002118"; transcript_id "TCONS_00003362"; set "Denovo_LncRNA";
chr1	chr1	exon	59475640	59475778	.	-	.	exon_number "3"; tss_id "TSS2546"; gene_id "XLOC_002118"; gene_name "XLOC_002118"; transcript_id "TCONS_00003362"; set "Denovo_LncRNA";
chr1	chr1	exon	59818005	59818421	.	-	.	exon_number "1"; tss_id "TSS2553"; gene_id "XLOC_002125"; gene_name "XLOC_002125"; transcript_id "TCONS_00003369"; set "Denovo_LncRNA";
chr1	chr1	exon	60832570	60834068	.	-	.	exon_number "1"; tss_id "TSS2564"; gene_id "XLOC_002134"; gene_name "XLOC_002134"; transcript_id "TCONS_00003384"; set "Denovo_LncRNA";
chr1	chr1	exon	60838394	60838936	.	-	.	exon_number "2"; tss_id "TSS2564"; gene_id "XLOC_002134"; gene_name "XLOC_002134"; transcript_id "TCONS_00003384"; set "Denovo_LncRNA";
chr1	chr1	exon	60877547	60877730	.	-	.	exon_number "1"; tss_id "TSS2565"; gene_id "XLOC_002135"; gene_name "XLOC_002135"; transcript_id "TCONS_00003385"; set "Denovo_LncRNA";
chr1	chr1	exon	60881992	60883235	.	-	.	exon_number "2"; tss_id "TSS2565"; gene_id "XLOC_002135"; gene_name "XLOC_002135"; transcript_id "TCONS_00003385"; set "Denovo_LncRNA";
chr1	chr1	exon	63411073	63411496	.	-	.	exon_number "1"; tss_id "TSS2580"; gene_id "XLOC_002145"; gene_name "XLOC_002145"; transcript_id "TCONS_00003407"; set "Denovo_LncRNA";
chr1	chr1	exon	64073755	64075816	.	-	.	exon_number "1"; tss_id "TSS2590"; gene_id "XLOC_002155"; gene_name "XLOC_002155"; transcript_id "TCONS_00003417"; set "Denovo_LncRNA";
chr1	chr1	exon	64568218	64571861	.	-	.	exon_number "1"; tss_id "TSS2595"; gene_id "XLOC_002158"; gene_name "XLOC_002158"; transcript_id "TCONS_00003425"; set "Denovo_LncRNA";
chr1	chr1	exon	64571918	64574900	.	-	.	exon_number "1"; tss_id "TSS2596"; gene_id "XLOC_002159"; gene_name "XLOC_002159"; transcript_id "TCONS_00003426"; set "Denovo_LncRNA";
chr1	chr1	exon	65015899	65017399	.	-	.	exon_number "1"; tss_id "TSS2607"; gene_id "XLOC_002165"; gene_name "XLOC_002165"; transcript_id "TCONS_00003439"; set "Denovo_LncRNA";
chr1	chr1	exon	65051050	65051467	.	-	.	exon_number "1"; tss_id "TSS2610"; gene_id "XLOC_002168"; gene_name "XLOC_002168"; transcript_id "TCONS_00003442"; set "Denovo_LncRNA";
chr1	chr1	exon	67030411	67032821	.	-	.	exon_number "1"; tss_id "TSS2629"; gene_id "XLOC_002184"; gene_name "XLOC_002184"; transcript_id "TCONS_00003467"; set "Denovo_LncRNA";
chr1	chr1	exon	69502147	69503983	.	-	.	exon_number "1"; tss_id "TSS2637"; gene_id "XLOC_002191"; gene_name "XLOC_002191"; transcript_id "TCONS_00003481"; set "Denovo_LncRNA";
chr1	chr1	exon	69504579	69505222	.	-	.	exon_number "1"; tss_id "TSS2638"; gene_id "XLOC_002192"; gene_name "XLOC_002192"; transcript_id "TCONS_00003482"; set "Denovo_LncRNA";
chr1	chr1	exon	69516128	69516981	.	-	.	exon_number "1"; tss_id "TSS2639"; gene_id "XLOC_002193"; gene_name "XLOC_002193"; transcript_id "TCONS_00003483"; set "Denovo_LncRNA";
chr1	chr1	exon	69537618	69543063	.	-	.	exon_number "1"; tss_id "TSS2640"; gene_id "XLOC_002194"; gene_name "XLOC_002194"; transcript_id "TCONS_00003484"; set "Denovo_LncRNA";
chr1	chr1	exon	69548366	69549450	.	-	.	exon_number "1"; tss_id "TSS2642"; gene_id "XLOC_002195"; gene_name "XLOC_002195"; transcript_id "TCONS_00003486"; set "Denovo_LncRNA";
chr1	chr1	exon	69550563	69551328	.	-	.	exon_number "1"; tss_id "TSS2643"; gene_id "XLOC_002196"; gene_name "XLOC_002196"; transcript_id "TCONS_00003487"; set "Denovo_LncRNA";
chr1	chr1	exon	69558557	69559830	.	-	.	exon_number "1"; tss_id "TSS2644"; gene_id "XLOC_002197"; gene_name "XLOC_002197"; transcript_id "TCONS_00003488"; set "Denovo_LncRNA";
chr1	chr1	exon	69562231	69567338	.	-	.	exon_number "1"; tss_id "TSS2645"; gene_id "XLOC_002198"; gene_name "XLOC_002198"; transcript_id "TCONS_00003489"; set "Denovo_LncRNA";
chr1	chr1	exon	69570099	69571466	.	-	.	exon_number "1"; tss_id "TSS2647"; gene_id "XLOC_002200"; gene_name "XLOC_002200"; transcript_id "TCONS_00003491"; set "Denovo_LncRNA";
chr1	chr1	exon	71066094	71067809	.	-	.	exon_number "1"; tss_id "TSS2652"; gene_id "XLOC_002204"; gene_name "XLOC_002204"; transcript_id "TCONS_00003502"; set "Denovo_LncRNA";
chr1	chr1	exon	71069416	71071165	.	-	.	exon_number "1"; tss_id "TSS2653"; gene_id "XLOC_002205"; gene_name "XLOC_002205"; transcript_id "TCONS_00003503"; set "Denovo_LncRNA";
chr1	chr1	exon	71760773	71761063	.	-	.	exon_number "1"; tss_id "TSS2657"; gene_id "XLOC_002209"; gene_name "XLOC_002209"; transcript_id "TCONS_00003515"; set "Denovo_LncRNA";
chr1	chr1	exon	74282204	74282918	.	-	.	exon_number "1"; tss_id "TSS2685"; gene_id "XLOC_002233"; gene_name "XLOC_002233"; transcript_id "TCONS_00003546"; set "Denovo_LncRNA";
chr1	chr1	exon	74746182	74749105	.	-	.	exon_number "1"; tss_id "TSS2699"; gene_id "XLOC_002241"; gene_name "XLOC_002241"; transcript_id "TCONS_00003570"; set "Denovo_LncRNA";
chr1	chr1	exon	80255981	80258011	.	-	.	exon_number "1"; tss_id "TSS2750"; gene_id "XLOC_002281"; gene_name "XLOC_002281"; transcript_id "TCONS_00003647"; set "Denovo_LncRNA";
chr1	chr1	exon	82793356	82793678	.	-	.	exon_number "1"; tss_id "TSS2762"; gene_id "XLOC_002291"; gene_name "XLOC_002291"; transcript_id "TCONS_00003663"; set "Denovo_LncRNA";
chr1	chr1	exon	82794387	82795018	.	-	.	exon_number "1"; tss_id "TSS2763"; gene_id "XLOC_002292"; gene_name "XLOC_002292"; transcript_id "TCONS_00003664"; set "Denovo_LncRNA";
chr1	chr1	exon	82802497	82803669	.	-	.	exon_number "1"; tss_id "TSS2764"; gene_id "XLOC_002293"; gene_name "XLOC_002293"; transcript_id "TCONS_00003665"; set "Denovo_LncRNA";
chr1	chr1	exon	82802497	82803302	.	-	.	exon_number "1"; tss_id "TSS2765"; gene_id "XLOC_002293"; gene_name "XLOC_002293"; transcript_id "TCONS_00003666"; set "Denovo_LncRNA";
chr1	chr1	exon	82803900	82803982	.	-	.	exon_number "2"; tss_id "TSS2765"; gene_id "XLOC_002293"; gene_name "XLOC_002293"; transcript_id "TCONS_00003666"; set "Denovo_LncRNA";
chr1	chr1	exon	82805366	82807202	.	-	.	exon_number "3"; tss_id "TSS2765"; gene_id "XLOC_002293"; gene_name "XLOC_002293"; transcript_id "TCONS_00003666"; set "Denovo_LncRNA";
chr1	chr1	exon	84989400	84989942	.	-	.	exon_number "1"; tss_id "TSS2784"; gene_id "XLOC_002310"; gene_name "XLOC_002310"; transcript_id "TCONS_00003685"; set "Denovo_LncRNA";
chr1	chr1	exon	85066222	85066842	.	-	.	exon_number "1"; tss_id "TSS2788"; gene_id "XLOC_002314"; gene_name "XLOC_002314"; transcript_id "TCONS_00003689"; set "Denovo_LncRNA";
chr1	chr1	exon	87391295	87391979	.	-	.	exon_number "1"; tss_id "TSS2812"; gene_id "XLOC_002338"; gene_name "XLOC_002338"; transcript_id "TCONS_00003714"; set "Denovo_LncRNA";
chr1	chr1	exon	87910501	87910947	.	-	.	exon_number "1"; tss_id "TSS2822"; gene_id "XLOC_002344"; gene_name "XLOC_002344"; transcript_id "TCONS_00003731"; set "Denovo_LncRNA";
chr1	chr1	exon	88197297	88197839	.	-	.	exon_number "1"; tss_id "TSS2824"; gene_id "XLOC_002346"; gene_name "XLOC_002346"; transcript_id "TCONS_00003733"; set "Denovo_LncRNA";
chr1	chr1	exon	88383104	88384015	.	-	.	exon_number "1"; tss_id "TSS2831"; gene_id "XLOC_002350"; gene_name "XLOC_002350"; transcript_id "TCONS_00003740"; set "Denovo_LncRNA";
chr1	chr1	exon	88436444	88437279	.	-	.	exon_number "1"; tss_id "TSS2833"; gene_id "XLOC_002352"; gene_name "XLOC_002352"; transcript_id "TCONS_00003742"; set "Denovo_LncRNA";
chr1	chr1	exon	89748718	89749730	.	-	.	exon_number "1"; tss_id "TSS2846"; gene_id "XLOC_002361"; gene_name "XLOC_002361"; transcript_id "TCONS_00003756"; set "Denovo_LncRNA";
chr1	chr1	exon	90463119	90463512	.	-	.	exon_number "1"; tss_id "TSS2854"; gene_id "XLOC_002367"; gene_name "XLOC_002367"; transcript_id "TCONS_00003770"; set "Denovo_LncRNA";
chr1	chr1	exon	90464546	90464633	.	-	.	exon_number "2"; tss_id "TSS2854"; gene_id "XLOC_002367"; gene_name "XLOC_002367"; transcript_id "TCONS_00003770"; set "Denovo_LncRNA";
chr1	chr1	exon	90465628	90466221	.	-	.	exon_number "3"; tss_id "TSS2854"; gene_id "XLOC_002367"; gene_name "XLOC_002367"; transcript_id "TCONS_00003770"; set "Denovo_LncRNA";
chr1	chr1	exon	92499216	92499877	.	-	.	exon_number "1"; tss_id "TSS2872"; gene_id "XLOC_002385"; gene_name "XLOC_002385"; transcript_id "TCONS_00003789"; set "Denovo_LncRNA";
chr1	chr1	exon	93141829	93142875	.	-	.	exon_number "1"; tss_id "TSS2877"; gene_id "XLOC_002389"; gene_name "XLOC_002389"; transcript_id "TCONS_00003796"; set "Denovo_LncRNA";
chr1	chr1	exon	93144370	93145730	.	-	.	exon_number "1"; tss_id "TSS2878"; gene_id "XLOC_002390"; gene_name "XLOC_002390"; transcript_id "TCONS_00003797"; set "Denovo_LncRNA";
chr1	chr1	exon	93539469	93540724	.	-	.	exon_number "1"; tss_id "TSS2884"; gene_id "XLOC_002396"; gene_name "XLOC_002396"; transcript_id "TCONS_00003809"; set "Denovo_LncRNA";
chr1	chr1	exon	94065398	94065733	.	-	.	exon_number "1"; tss_id "TSS2890"; gene_id "XLOC_002399"; gene_name "XLOC_002399"; transcript_id "TCONS_00003820"; set "Denovo_LncRNA";
chr1	chr1	exon	94805252	94805600	.	-	.	exon_number "1"; tss_id "TSS2906"; gene_id "XLOC_002413"; gene_name "XLOC_002413"; transcript_id "TCONS_00003839"; set "Denovo_LncRNA";
chr1	chr1	exon	94806320	94806602	.	-	.	exon_number "1"; tss_id "TSS2907"; gene_id "XLOC_002414"; gene_name "XLOC_002414"; transcript_id "TCONS_00003840"; set "Denovo_LncRNA";
chr1	chr1	exon	95867186	95868589	.	-	.	exon_number "1"; tss_id "TSS2923"; gene_id "XLOC_002426"; gene_name "XLOC_002426"; transcript_id "TCONS_00003870"; set "Denovo_LncRNA";
chr1	chr1	exon	99363104	99364413	.	-	.	exon_number "1"; tss_id "TSS2937"; gene_id "XLOC_002440"; gene_name "XLOC_002440"; transcript_id "TCONS_00003887"; set "Denovo_LncRNA";
chr1	chr1	exon	99420541	99421762	.	-	.	exon_number "1"; tss_id "TSS2938"; gene_id "XLOC_002441"; gene_name "XLOC_002441"; transcript_id "TCONS_00003888"; set "Denovo_LncRNA";
chr1	chr1	exon	99445744	99446500	.	-	.	exon_number "1"; tss_id "TSS2939"; gene_id "XLOC_002442"; gene_name "XLOC_002442"; transcript_id "TCONS_00003889"; set "Denovo_LncRNA";
chr1	chr1	exon	99447879	99448830	.	-	.	exon_number "1"; tss_id "TSS2940"; gene_id "XLOC_002443"; gene_name "XLOC_002443"; transcript_id "TCONS_00003890"; set "Denovo_LncRNA";
chr1	chr1	exon	99473009	99473663	.	-	.	exon_number "1"; tss_id "TSS2941"; gene_id "XLOC_002444"; gene_name "XLOC_002444"; transcript_id "TCONS_00003891"; set "Denovo_LncRNA";
chr1	chr1	exon	99483963	99488131	.	-	.	exon_number "1"; tss_id "TSS2942"; gene_id "XLOC_002445"; gene_name "XLOC_002445"; transcript_id "TCONS_00003892"; set "Denovo_LncRNA";
chr1	chr1	exon	99493492	99495664	.	-	.	exon_number "1"; tss_id "TSS2943"; gene_id "XLOC_002446"; gene_name "XLOC_002446"; transcript_id "TCONS_00003893"; set "Denovo_LncRNA";
chr1	chr1	exon	99496158	99496968	.	-	.	exon_number "1"; tss_id "TSS2944"; gene_id "XLOC_002447"; gene_name "XLOC_002447"; transcript_id "TCONS_00003894"; set "Denovo_LncRNA";
chr1	chr1	exon	99519658	99520464	.	-	.	exon_number "1"; tss_id "TSS2945"; gene_id "XLOC_002448"; gene_name "XLOC_002448"; transcript_id "TCONS_00003895"; set "Denovo_LncRNA";
chr1	chr1	exon	99532981	99534060	.	-	.	exon_number "1"; tss_id "TSS2949"; gene_id "XLOC_002452"; gene_name "XLOC_002452"; transcript_id "TCONS_00003899"; set "Denovo_LncRNA";
chr1	chr1	exon	99534111	99535151	.	-	.	exon_number "1"; tss_id "TSS2950"; gene_id "XLOC_002453"; gene_name "XLOC_002453"; transcript_id "TCONS_00003900"; set "Denovo_LncRNA";
chr1	chr1	exon	107144577	107146097	.	-	.	exon_number "1"; tss_id "TSS2969"; gene_id "XLOC_002470"; gene_name "XLOC_002470"; transcript_id "TCONS_00003921"; set "Denovo_LncRNA";
chr1	chr1	exon	107281554	107282515	.	-	.	exon_number "1"; tss_id "TSS2971"; gene_id "XLOC_002472"; gene_name "XLOC_002472"; transcript_id "TCONS_00003924"; set "Denovo_LncRNA";
chr1	chr1	exon	107303003	107303194	.	-	.	exon_number "1"; tss_id "TSS2972"; gene_id "XLOC_002473"; gene_name "XLOC_002473"; transcript_id "TCONS_00003925"; set "Denovo_LncRNA";
chr1	chr1	exon	107303289	107303483	.	-	.	exon_number "2"; tss_id "TSS2972"; gene_id "XLOC_002473"; gene_name "XLOC_002473"; transcript_id "TCONS_00003925"; set "Denovo_LncRNA";
chr1	chr1	exon	107305484	107306165	.	-	.	exon_number "3"; tss_id "TSS2972"; gene_id "XLOC_002473"; gene_name "XLOC_002473"; transcript_id "TCONS_00003925"; set "Denovo_LncRNA";
chr1	chr1	exon	107331692	107333231	.	-	.	exon_number "1"; tss_id "TSS2973"; gene_id "XLOC_002474"; gene_name "XLOC_002474"; transcript_id "TCONS_00003926"; set "Denovo_LncRNA";
chr1	chr1	exon	107359882	107360519	.	-	.	exon_number "1"; tss_id "TSS2974"; gene_id "XLOC_002475"; gene_name "XLOC_002475"; transcript_id "TCONS_00003927"; set "Denovo_LncRNA";
chr1	chr1	exon	107382715	107384407	.	-	.	exon_number "1"; tss_id "TSS2975"; gene_id "XLOC_002476"; gene_name "XLOC_002476"; transcript_id "TCONS_00003928"; set "Denovo_LncRNA";
chr1	chr1	exon	107391171	107391698	.	-	.	exon_number "1"; tss_id "TSS2976"; gene_id "XLOC_002477"; gene_name "XLOC_002477"; transcript_id "TCONS_00003929"; set "Denovo_LncRNA";
chr1	chr1	exon	107392661	107393521	.	-	.	exon_number "1"; tss_id "TSS2977"; gene_id "XLOC_002478"; gene_name "XLOC_002478"; transcript_id "TCONS_00003930"; set "Denovo_LncRNA";
chr1	chr1	exon	107868071	107869008	.	-	.	exon_number "1"; tss_id "TSS2981"; gene_id "XLOC_002481"; gene_name "XLOC_002481"; transcript_id "TCONS_00003938"; set "Denovo_LncRNA";
chr1	chr1	exon	107870040	107885680	.	-	.	exon_number "1"; tss_id "TSS2982"; gene_id "XLOC_002482"; gene_name "XLOC_002482"; transcript_id "TCONS_00003939"; set "Denovo_LncRNA";
chr1	chr1	exon	107886749	107886957	.	-	.	exon_number "2"; tss_id "TSS2982"; gene_id "XLOC_002482"; gene_name "XLOC_002482"; transcript_id "TCONS_00003939"; set "Denovo_LncRNA";
chr1	chr1	exon	107870040	107886961	.	-	.	exon_number "1"; tss_id "TSS2982"; gene_id "XLOC_002482"; gene_name "XLOC_002482"; transcript_id "TCONS_00003940"; set "Denovo_LncRNA";
chr1	chr1	exon	108403739	108404902	.	-	.	exon_number "1"; tss_id "TSS2986"; gene_id "XLOC_002486"; gene_name "XLOC_002486"; transcript_id "TCONS_00003944"; set "Denovo_LncRNA";
chr1	chr1	exon	108426127	108428868	.	-	.	exon_number "1"; tss_id "TSS2987"; gene_id "XLOC_002487"; gene_name "XLOC_002487"; transcript_id "TCONS_00003945"; set "Denovo_LncRNA";
chr1	chr1	exon	108656688	108657663	.	-	.	exon_number "1"; tss_id "TSS2990"; gene_id "XLOC_002490"; gene_name "XLOC_002490"; transcript_id "TCONS_00003951"; set "Denovo_LncRNA";
chr1	chr1	exon	113877684	113878125	.	-	.	exon_number "1"; tss_id "TSS3009"; gene_id "XLOC_002509"; gene_name "XLOC_002509"; transcript_id "TCONS_00003970"; set "Denovo_LncRNA";
chr1	chr1	exon	120283892	120285481	.	-	.	exon_number "1"; tss_id "TSS3016"; gene_id "XLOC_002515"; gene_name "XLOC_002515"; transcript_id "TCONS_00003978"; set "Denovo_LncRNA";
chr1	chr1	exon	121420005	121421280	.	-	.	exon_number "1"; tss_id "TSS3029"; gene_id "XLOC_002525"; gene_name "XLOC_002525"; transcript_id "TCONS_00003991"; set "Denovo_LncRNA";
chr1	chr1	exon	121425988	121428173	.	-	.	exon_number "1"; tss_id "TSS3030"; gene_id "XLOC_002526"; gene_name "XLOC_002526"; transcript_id "TCONS_00003992"; set "Denovo_LncRNA";
chr1	chr1	exon	121431555	121431596	.	-	.	exon_number "2"; tss_id "TSS3030"; gene_id "XLOC_002526"; gene_name "XLOC_002526"; transcript_id "TCONS_00003992"; set "Denovo_LncRNA";
chr1	chr1	exon	123172720	123174188	.	-	.	exon_number "1"; tss_id "TSS3056"; gene_id "XLOC_002544"; gene_name "XLOC_002544"; transcript_id "TCONS_00004023"; set "Denovo_LncRNA";
chr1	chr1	exon	123178114	123179447	.	-	.	exon_number "1"; tss_id "TSS3057"; gene_id "XLOC_002545"; gene_name "XLOC_002545"; transcript_id "TCONS_00004024"; set "Denovo_LncRNA";
chr1	chr1	exon	123182461	123183615	.	-	.	exon_number "1"; tss_id "TSS3058"; gene_id "XLOC_002546"; gene_name "XLOC_002546"; transcript_id "TCONS_00004025"; set "Denovo_LncRNA";
chr1	chr1	exon	123186335	123190657	.	-	.	exon_number "1"; tss_id "TSS3059"; gene_id "XLOC_002547"; gene_name "XLOC_002547"; transcript_id "TCONS_00004026"; set "Denovo_LncRNA";
chr1	chr1	exon	126279406	126303595	.	-	.	exon_number "1"; tss_id "TSS3075"; gene_id "XLOC_002561"; gene_name "XLOC_002561"; transcript_id "TCONS_00004045"; set "Denovo_LncRNA";
chr1	chr1	exon	126578374	126612071	.	-	.	exon_number "1"; tss_id "TSS3076"; gene_id "XLOC_002562"; gene_name "XLOC_002562"; transcript_id "TCONS_00004046"; set "Denovo_LncRNA";
chr1	chr1	exon	129666908	129667350	.	-	.	exon_number "1"; tss_id "TSS3090"; gene_id "XLOC_002574"; gene_name "XLOC_002574"; transcript_id "TCONS_00004063"; set "Denovo_LncRNA";
chr1	chr1	exon	129706690	129707963	.	-	.	exon_number "1"; tss_id "TSS3091"; gene_id "XLOC_002575"; gene_name "XLOC_002575"; transcript_id "TCONS_00004064"; set "Denovo_LncRNA";
chr1	chr1	exon	129847614	129848752	.	-	.	exon_number "1"; tss_id "TSS3094"; gene_id "XLOC_002578"; gene_name "XLOC_002578"; transcript_id "TCONS_00004067"; set "Denovo_LncRNA";
chr1	chr1	exon	130416527	130416844	.	-	.	exon_number "1"; tss_id "TSS3102"; gene_id "XLOC_002584"; gene_name "XLOC_002584"; transcript_id "TCONS_00004078"; set "Denovo_LncRNA";
chr1	chr1	exon	130634831	130635534	.	-	.	exon_number "1"; tss_id "TSS3109"; gene_id "XLOC_002587"; gene_name "XLOC_002587"; transcript_id "TCONS_00004086"; set "Denovo_LncRNA";
chr1	chr1	exon	132939583	132940030	.	-	.	exon_number "1"; tss_id "TSS3124"; gene_id "XLOC_002600"; gene_name "XLOC_002600"; transcript_id "TCONS_00004103"; set "Denovo_LncRNA";
chr1	chr1	exon	133527251	133527614	.	-	.	exon_number "1"; tss_id "TSS3136"; gene_id "XLOC_002606"; gene_name "XLOC_002606"; transcript_id "TCONS_00004121"; set "Denovo_LncRNA";
chr1	chr1	exon	133850063	133850576	.	-	.	exon_number "1"; tss_id "TSS3141"; gene_id "XLOC_002610"; gene_name "XLOC_002610"; transcript_id "TCONS_00004126"; set "Denovo_LncRNA";
chr1	chr1	exon	135024365	135027612	.	-	.	exon_number "1"; tss_id "TSS3170"; gene_id "XLOC_002631"; gene_name "XLOC_002631"; transcript_id "TCONS_00004163"; set "Denovo_LncRNA";
chr1	chr1	exon	135494478	135495278	.	-	.	exon_number "1"; tss_id "TSS3174"; gene_id "XLOC_002635"; gene_name "XLOC_002635"; transcript_id "TCONS_00004168"; set "Denovo_LncRNA";
chr1	chr1	exon	135956104	135957030	.	-	.	exon_number "1"; tss_id "TSS3191"; gene_id "XLOC_002646"; gene_name "XLOC_002646"; transcript_id "TCONS_00004194"; set "Denovo_LncRNA";
chr1	chr1	exon	135957812	135957960	.	-	.	exon_number "2"; tss_id "TSS3191"; gene_id "XLOC_002646"; gene_name "XLOC_002646"; transcript_id "TCONS_00004194"; set "Denovo_LncRNA";
chr1	chr1	exon	135956104	135957030	.	-	.	exon_number "1"; tss_id "TSS3191"; gene_id "XLOC_002646"; gene_name "XLOC_002646"; transcript_id "TCONS_00004195"; set "Denovo_LncRNA";
chr1	chr1	exon	135957370	135958005	.	-	.	exon_number "2"; tss_id "TSS3191"; gene_id "XLOC_002646"; gene_name "XLOC_002646"; transcript_id "TCONS_00004195"; set "Denovo_LncRNA";
chr1	chr1	exon	135956104	135957030	.	-	.	exon_number "1"; tss_id "TSS3192"; gene_id "XLOC_002646"; gene_name "XLOC_002646"; transcript_id "TCONS_00004196"; set "Denovo_LncRNA";
chr1	chr1	exon	135958520	135959088	.	-	.	exon_number "2"; tss_id "TSS3192"; gene_id "XLOC_002646"; gene_name "XLOC_002646"; transcript_id "TCONS_00004196"; set "Denovo_LncRNA";
chr1	chr1	exon	135956104	135957030	.	-	.	exon_number "1"; tss_id "TSS3193"; gene_id "XLOC_002646"; gene_name "XLOC_002646"; transcript_id "TCONS_00004197"; set "Denovo_LncRNA";
chr1	chr1	exon	135959720	135959789	.	-	.	exon_number "2"; tss_id "TSS3193"; gene_id "XLOC_002646"; gene_name "XLOC_002646"; transcript_id "TCONS_00004197"; set "Denovo_LncRNA";
chr1	chr1	exon	135956104	135957030	.	-	.	exon_number "1"; tss_id "TSS3193"; gene_id "XLOC_002646"; gene_name "XLOC_002646"; transcript_id "TCONS_00004198"; set "Denovo_LncRNA";
chr1	chr1	exon	135958520	135958639	.	-	.	exon_number "2"; tss_id "TSS3193"; gene_id "XLOC_002646"; gene_name "XLOC_002646"; transcript_id "TCONS_00004198"; set "Denovo_LncRNA";
chr1	chr1	exon	135959720	135959838	.	-	.	exon_number "3"; tss_id "TSS3193"; gene_id "XLOC_002646"; gene_name "XLOC_002646"; transcript_id "TCONS_00004198"; set "Denovo_LncRNA";
chr1	chr1	exon	135956104	135957030	.	-	.	exon_number "1"; tss_id "TSS3193"; gene_id "XLOC_002646"; gene_name "XLOC_002646"; transcript_id "TCONS_00004199"; set "Denovo_LncRNA";
chr1	chr1	exon	135958520	135958809	.	-	.	exon_number "2"; tss_id "TSS3193"; gene_id "XLOC_002646"; gene_name "XLOC_002646"; transcript_id "TCONS_00004199"; set "Denovo_LncRNA";
chr1	chr1	exon	135959720	135959848	.	-	.	exon_number "3"; tss_id "TSS3193"; gene_id "XLOC_002646"; gene_name "XLOC_002646"; transcript_id "TCONS_00004199"; set "Denovo_LncRNA";
chr1	chr1	exon	135956104	135957030	.	-	.	exon_number "1"; tss_id "TSS3194"; gene_id "XLOC_002646"; gene_name "XLOC_002646"; transcript_id "TCONS_00004200"; set "Denovo_LncRNA";
chr1	chr1	exon	135960427	135960507	.	-	.	exon_number "2"; tss_id "TSS3194"; gene_id "XLOC_002646"; gene_name "XLOC_002646"; transcript_id "TCONS_00004200"; set "Denovo_LncRNA";
chr1	chr1	exon	136235856	136236494	.	-	.	exon_number "1"; tss_id "TSS3200"; gene_id "XLOC_002652"; gene_name "XLOC_002652"; transcript_id "TCONS_00004212"; set "Denovo_LncRNA";
chr1	chr1	exon	138076824	138077552	.	-	.	exon_number "1"; tss_id "TSS3234"; gene_id "XLOC_002678"; gene_name "XLOC_002678"; transcript_id "TCONS_00004268"; set "Denovo_LncRNA";
chr1	chr1	exon	138078021	138078517	.	-	.	exon_number "1"; tss_id "TSS3235"; gene_id "XLOC_002679"; gene_name "XLOC_002679"; transcript_id "TCONS_00004270"; set "Denovo_LncRNA";
chr1	chr1	exon	138079295	138079354	.	-	.	exon_number "2"; tss_id "TSS3235"; gene_id "XLOC_002679"; gene_name "XLOC_002679"; transcript_id "TCONS_00004270"; set "Denovo_LncRNA";
chr1	chr1	exon	138079897	138080943	.	-	.	exon_number "3"; tss_id "TSS3235"; gene_id "XLOC_002679"; gene_name "XLOC_002679"; transcript_id "TCONS_00004270"; set "Denovo_LncRNA";
chr1	chr1	exon	138082030	138082188	.	-	.	exon_number "4"; tss_id "TSS3235"; gene_id "XLOC_002679"; gene_name "XLOC_002679"; transcript_id "TCONS_00004270"; set "Denovo_LncRNA";
chr1	chr1	exon	138082524	138082700	.	-	.	exon_number "5"; tss_id "TSS3235"; gene_id "XLOC_002679"; gene_name "XLOC_002679"; transcript_id "TCONS_00004270"; set "Denovo_LncRNA";
chr1	chr1	exon	138083238	138083378	.	-	.	exon_number "6"; tss_id "TSS3235"; gene_id "XLOC_002679"; gene_name "XLOC_002679"; transcript_id "TCONS_00004270"; set "Denovo_LncRNA";
chr1	chr1	exon	138083480	138084168	.	-	.	exon_number "7"; tss_id "TSS3235"; gene_id "XLOC_002679"; gene_name "XLOC_002679"; transcript_id "TCONS_00004270"; set "Denovo_LncRNA";
chr1	chr1	exon	138078021	138078517	.	-	.	exon_number "1"; tss_id "TSS3235"; gene_id "XLOC_002679"; gene_name "XLOC_002679"; transcript_id "TCONS_00004269"; set "Denovo_LncRNA";
chr1	chr1	exon	138079295	138079999	.	-	.	exon_number "2"; tss_id "TSS3235"; gene_id "XLOC_002679"; gene_name "XLOC_002679"; transcript_id "TCONS_00004269"; set "Denovo_LncRNA";
chr1	chr1	exon	138080674	138080943	.	-	.	exon_number "3"; tss_id "TSS3235"; gene_id "XLOC_002679"; gene_name "XLOC_002679"; transcript_id "TCONS_00004269"; set "Denovo_LncRNA";
chr1	chr1	exon	138082030	138082188	.	-	.	exon_number "4"; tss_id "TSS3235"; gene_id "XLOC_002679"; gene_name "XLOC_002679"; transcript_id "TCONS_00004269"; set "Denovo_LncRNA";
chr1	chr1	exon	138082524	138082700	.	-	.	exon_number "5"; tss_id "TSS3235"; gene_id "XLOC_002679"; gene_name "XLOC_002679"; transcript_id "TCONS_00004269"; set "Denovo_LncRNA";
chr1	chr1	exon	138083238	138083378	.	-	.	exon_number "6"; tss_id "TSS3235"; gene_id "XLOC_002679"; gene_name "XLOC_002679"; transcript_id "TCONS_00004269"; set "Denovo_LncRNA";
chr1	chr1	exon	138083480	138084168	.	-	.	exon_number "7"; tss_id "TSS3235"; gene_id "XLOC_002679"; gene_name "XLOC_002679"; transcript_id "TCONS_00004269"; set "Denovo_LncRNA";
chr1	chr1	exon	138475829	138476176	.	-	.	exon_number "1"; tss_id "TSS3248"; gene_id "XLOC_002688"; gene_name "XLOC_002688"; transcript_id "TCONS_00004286"; set "Denovo_LncRNA";
chr1	chr1	exon	138477075	138477153	.	-	.	exon_number "2"; tss_id "TSS3248"; gene_id "XLOC_002688"; gene_name "XLOC_002688"; transcript_id "TCONS_00004286"; set "Denovo_LncRNA";
chr1	chr1	exon	138520520	138521208	.	-	.	exon_number "1"; tss_id "TSS3249"; gene_id "XLOC_002689"; gene_name "XLOC_002689"; transcript_id "TCONS_00004287"; set "Denovo_LncRNA";
chr1	chr1	exon	138568392	138569237	.	-	.	exon_number "1"; tss_id "TSS3250"; gene_id "XLOC_002690"; gene_name "XLOC_002690"; transcript_id "TCONS_00004288"; set "Denovo_LncRNA";
chr1	chr1	exon	139701740	139702638	.	-	.	exon_number "1"; tss_id "TSS3255"; gene_id "XLOC_002694"; gene_name "XLOC_002694"; transcript_id "TCONS_00004293"; set "Denovo_LncRNA";
chr1	chr1	exon	140086666	140086920	.	-	.	exon_number "1"; tss_id "TSS3260"; gene_id "XLOC_002697"; gene_name "XLOC_002697"; transcript_id "TCONS_00004304"; set "Denovo_LncRNA";
chr1	chr1	exon	140088182	140088531	.	-	.	exon_number "2"; tss_id "TSS3260"; gene_id "XLOC_002697"; gene_name "XLOC_002697"; transcript_id "TCONS_00004304"; set "Denovo_LncRNA";
chr1	chr1	exon	140377836	140379253	.	-	.	exon_number "1"; tss_id "TSS3262"; gene_id "XLOC_002699"; gene_name "XLOC_002699"; transcript_id "TCONS_00004306"; set "Denovo_LncRNA";
chr1	chr1	exon	140585509	140586517	.	-	.	exon_number "1"; tss_id "TSS3266"; gene_id "XLOC_002702"; gene_name "XLOC_002702"; transcript_id "TCONS_00004311"; set "Denovo_LncRNA";
chr1	chr1	exon	140587752	140587913	.	-	.	exon_number "2"; tss_id "TSS3266"; gene_id "XLOC_002702"; gene_name "XLOC_002702"; transcript_id "TCONS_00004311"; set "Denovo_LncRNA";
chr1	chr1	exon	140590001	140590699	.	-	.	exon_number "3"; tss_id "TSS3266"; gene_id "XLOC_002702"; gene_name "XLOC_002702"; transcript_id "TCONS_00004311"; set "Denovo_LncRNA";
chr1	chr1	exon	140585509	140586517	.	-	.	exon_number "1"; tss_id "TSS3267"; gene_id "XLOC_002702"; gene_name "XLOC_002702"; transcript_id "TCONS_00004312"; set "Denovo_LncRNA";
chr1	chr1	exon	140596473	140596566	.	-	.	exon_number "2"; tss_id "TSS3267"; gene_id "XLOC_002702"; gene_name "XLOC_002702"; transcript_id "TCONS_00004312"; set "Denovo_LncRNA";
chr1	chr1	exon	140585509	140586517	.	-	.	exon_number "1"; tss_id "TSS3268"; gene_id "XLOC_002702"; gene_name "XLOC_002702"; transcript_id "TCONS_00004313"; set "Denovo_LncRNA";
chr1	chr1	exon	140587752	140587913	.	-	.	exon_number "2"; tss_id "TSS3268"; gene_id "XLOC_002702"; gene_name "XLOC_002702"; transcript_id "TCONS_00004313"; set "Denovo_LncRNA";
chr1	chr1	exon	140622570	140622731	.	-	.	exon_number "3"; tss_id "TSS3268"; gene_id "XLOC_002702"; gene_name "XLOC_002702"; transcript_id "TCONS_00004313"; set "Denovo_LncRNA";
chr1	chr1	exon	140585509	140586517	.	-	.	exon_number "1"; tss_id "TSS3269"; gene_id "XLOC_002702"; gene_name "XLOC_002702"; transcript_id "TCONS_00004314"; set "Denovo_LncRNA";
chr1	chr1	exon	140587752	140587913	.	-	.	exon_number "2"; tss_id "TSS3269"; gene_id "XLOC_002702"; gene_name "XLOC_002702"; transcript_id "TCONS_00004314"; set "Denovo_LncRNA";
chr1	chr1	exon	140625164	140625320	.	-	.	exon_number "3"; tss_id "TSS3269"; gene_id "XLOC_002702"; gene_name "XLOC_002702"; transcript_id "TCONS_00004314"; set "Denovo_LncRNA";
chr1	chr1	exon	140626642	140626756	.	-	.	exon_number "4"; tss_id "TSS3269"; gene_id "XLOC_002702"; gene_name "XLOC_002702"; transcript_id "TCONS_00004314"; set "Denovo_LncRNA";
chr1	chr1	exon	140631371	140631449	.	-	.	exon_number "5"; tss_id "TSS3269"; gene_id "XLOC_002702"; gene_name "XLOC_002702"; transcript_id "TCONS_00004314"; set "Denovo_LncRNA";
chr1	chr1	exon	140585509	140586517	.	-	.	exon_number "1"; tss_id "TSS3270"; gene_id "XLOC_002702"; gene_name "XLOC_002702"; transcript_id "TCONS_00004315"; set "Denovo_LncRNA";
chr1	chr1	exon	140587752	140587913	.	-	.	exon_number "2"; tss_id "TSS3270"; gene_id "XLOC_002702"; gene_name "XLOC_002702"; transcript_id "TCONS_00004315"; set "Denovo_LncRNA";
chr1	chr1	exon	140626642	140626756	.	-	.	exon_number "3"; tss_id "TSS3270"; gene_id "XLOC_002702"; gene_name "XLOC_002702"; transcript_id "TCONS_00004315"; set "Denovo_LncRNA";
chr1	chr1	exon	140633656	140633700	.	-	.	exon_number "4"; tss_id "TSS3270"; gene_id "XLOC_002702"; gene_name "XLOC_002702"; transcript_id "TCONS_00004315"; set "Denovo_LncRNA";
chr1	chr1	exon	140585509	140586517	.	-	.	exon_number "1"; tss_id "TSS3271"; gene_id "XLOC_002702"; gene_name "XLOC_002702"; transcript_id "TCONS_00004316"; set "Denovo_LncRNA";
chr1	chr1	exon	140587752	140587913	.	-	.	exon_number "2"; tss_id "TSS3271"; gene_id "XLOC_002702"; gene_name "XLOC_002702"; transcript_id "TCONS_00004316"; set "Denovo_LncRNA";
chr1	chr1	exon	140625164	140625320	.	-	.	exon_number "3"; tss_id "TSS3271"; gene_id "XLOC_002702"; gene_name "XLOC_002702"; transcript_id "TCONS_00004316"; set "Denovo_LncRNA";
chr1	chr1	exon	140626642	140626756	.	-	.	exon_number "4"; tss_id "TSS3271"; gene_id "XLOC_002702"; gene_name "XLOC_002702"; transcript_id "TCONS_00004316"; set "Denovo_LncRNA";
chr1	chr1	exon	140635211	140635767	.	-	.	exon_number "5"; tss_id "TSS3271"; gene_id "XLOC_002702"; gene_name "XLOC_002702"; transcript_id "TCONS_00004316"; set "Denovo_LncRNA";
chr1	chr1	exon	140585509	140586519	.	-	.	exon_number "1"; tss_id "TSS3272"; gene_id "XLOC_002702"; gene_name "XLOC_002702"; transcript_id "TCONS_00004317"; set "Denovo_LncRNA";
chr1	chr1	exon	140587752	140587913	.	-	.	exon_number "2"; tss_id "TSS3272"; gene_id "XLOC_002702"; gene_name "XLOC_002702"; transcript_id "TCONS_00004317"; set "Denovo_LncRNA";
chr1	chr1	exon	140625164	140625320	.	-	.	exon_number "3"; tss_id "TSS3272"; gene_id "XLOC_002702"; gene_name "XLOC_002702"; transcript_id "TCONS_00004317"; set "Denovo_LncRNA";
chr1	chr1	exon	140626642	140626756	.	-	.	exon_number "4"; tss_id "TSS3272"; gene_id "XLOC_002702"; gene_name "XLOC_002702"; transcript_id "TCONS_00004317"; set "Denovo_LncRNA";
chr1	chr1	exon	140631371	140631545	.	-	.	exon_number "5"; tss_id "TSS3272"; gene_id "XLOC_002702"; gene_name "XLOC_002702"; transcript_id "TCONS_00004317"; set "Denovo_LncRNA";
chr1	chr1	exon	140633656	140633720	.	-	.	exon_number "6"; tss_id "TSS3272"; gene_id "XLOC_002702"; gene_name "XLOC_002702"; transcript_id "TCONS_00004317"; set "Denovo_LncRNA";
chr1	chr1	exon	140633826	140633996	.	-	.	exon_number "7"; tss_id "TSS3272"; gene_id "XLOC_002702"; gene_name "XLOC_002702"; transcript_id "TCONS_00004317"; set "Denovo_LncRNA";
chr1	chr1	exon	140635211	140635760	.	-	.	exon_number "8"; tss_id "TSS3272"; gene_id "XLOC_002702"; gene_name "XLOC_002702"; transcript_id "TCONS_00004317"; set "Denovo_LncRNA";
chr1	chr1	exon	140636654	140636935	.	-	.	exon_number "9"; tss_id "TSS3272"; gene_id "XLOC_002702"; gene_name "XLOC_002702"; transcript_id "TCONS_00004317"; set "Denovo_LncRNA";
chr1	chr1	exon	140655614	140655707	.	-	.	exon_number "10"; tss_id "TSS3272"; gene_id "XLOC_002702"; gene_name "XLOC_002702"; transcript_id "TCONS_00004317"; set "Denovo_LncRNA";
chr1	chr1	exon	140682219	140682689	.	-	.	exon_number "11"; tss_id "TSS3272"; gene_id "XLOC_002702"; gene_name "XLOC_002702"; transcript_id "TCONS_00004317"; set "Denovo_LncRNA";
chr1	chr1	exon	140595895	140597227	.	-	.	exon_number "1"; tss_id "TSS3273"; gene_id "XLOC_002702"; gene_name "XLOC_002702"; transcript_id "TCONS_00004320"; set "Denovo_LncRNA";
chr1	chr1	exon	140614635	140618369	.	-	.	exon_number "1"; tss_id "TSS3270"; gene_id "XLOC_002702"; gene_name "XLOC_002702"; transcript_id "TCONS_00004327"; set "Denovo_LncRNA";
chr1	chr1	exon	140622570	140622692	.	-	.	exon_number "2"; tss_id "TSS3270"; gene_id "XLOC_002702"; gene_name "XLOC_002702"; transcript_id "TCONS_00004327"; set "Denovo_LncRNA";
chr1	chr1	exon	140625164	140625320	.	-	.	exon_number "3"; tss_id "TSS3270"; gene_id "XLOC_002702"; gene_name "XLOC_002702"; transcript_id "TCONS_00004327"; set "Denovo_LncRNA";
chr1	chr1	exon	140626642	140626756	.	-	.	exon_number "4"; tss_id "TSS3270"; gene_id "XLOC_002702"; gene_name "XLOC_002702"; transcript_id "TCONS_00004327"; set "Denovo_LncRNA";
chr1	chr1	exon	140631371	140633608	.	-	.	exon_number "5"; tss_id "TSS3270"; gene_id "XLOC_002702"; gene_name "XLOC_002702"; transcript_id "TCONS_00004327"; set "Denovo_LncRNA";
chr1	chr1	exon	140624477	140625320	.	-	.	exon_number "1"; tss_id "TSS3274"; gene_id "XLOC_002702"; gene_name "XLOC_002702"; transcript_id "TCONS_00004329"; set "Denovo_LncRNA";
chr1	chr1	exon	140626642	140626756	.	-	.	exon_number "2"; tss_id "TSS3274"; gene_id "XLOC_002702"; gene_name "XLOC_002702"; transcript_id "TCONS_00004329"; set "Denovo_LncRNA";
chr1	chr1	exon	140626949	140629758	.	-	.	exon_number "3"; tss_id "TSS3274"; gene_id "XLOC_002702"; gene_name "XLOC_002702"; transcript_id "TCONS_00004329"; set "Denovo_LncRNA";
chr1	chr1	exon	140634068	140635760	.	-	.	exon_number "1"; tss_id "TSS3272"; gene_id "XLOC_002702"; gene_name "XLOC_002702"; transcript_id "TCONS_00004333"; set "Denovo_LncRNA";
chr1	chr1	exon	140636654	140636935	.	-	.	exon_number "2"; tss_id "TSS3272"; gene_id "XLOC_002702"; gene_name "XLOC_002702"; transcript_id "TCONS_00004333"; set "Denovo_LncRNA";
chr1	chr1	exon	140655614	140655707	.	-	.	exon_number "3"; tss_id "TSS3272"; gene_id "XLOC_002702"; gene_name "XLOC_002702"; transcript_id "TCONS_00004333"; set "Denovo_LncRNA";
chr1	chr1	exon	140682219	140682689	.	-	.	exon_number "4"; tss_id "TSS3272"; gene_id "XLOC_002702"; gene_name "XLOC_002702"; transcript_id "TCONS_00004333"; set "Denovo_LncRNA";
chr1	chr1	exon	140634068	140635760	.	-	.	exon_number "1"; tss_id "TSS3272"; gene_id "XLOC_002702"; gene_name "XLOC_002702"; transcript_id "TCONS_00004334"; set "Denovo_LncRNA";
chr1	chr1	exon	140636654	140636935	.	-	.	exon_number "2"; tss_id "TSS3272"; gene_id "XLOC_002702"; gene_name "XLOC_002702"; transcript_id "TCONS_00004334"; set "Denovo_LncRNA";
chr1	chr1	exon	140682219	140682760	.	-	.	exon_number "3"; tss_id "TSS3272"; gene_id "XLOC_002702"; gene_name "XLOC_002702"; transcript_id "TCONS_00004334"; set "Denovo_LncRNA";
chr1	chr1	exon	140588703	140589247	.	-	.	exon_number "1"; tss_id "TSS3275"; gene_id "XLOC_002703"; gene_name "XLOC_002703"; transcript_id "TCONS_00004318"; set "Denovo_LncRNA";
chr1	chr1	exon	140590803	140595561	.	-	.	exon_number "1"; tss_id "TSS3276"; gene_id "XLOC_002704"; gene_name "XLOC_002704"; transcript_id "TCONS_00004319"; set "Denovo_LncRNA";
chr1	chr1	exon	140600326	140600950	.	-	.	exon_number "1"; tss_id "TSS3279"; gene_id "XLOC_002707"; gene_name "XLOC_002707"; transcript_id "TCONS_00004323"; set "Denovo_LncRNA";
chr1	chr1	exon	140603434	140604409	.	-	.	exon_number "1"; tss_id "TSS3280"; gene_id "XLOC_002708"; gene_name "XLOC_002708"; transcript_id "TCONS_00004324"; set "Denovo_LncRNA";
chr1	chr1	exon	140604527	140604964	.	-	.	exon_number "1"; tss_id "TSS3281"; gene_id "XLOC_002709"; gene_name "XLOC_002709"; transcript_id "TCONS_00004325"; set "Denovo_LncRNA";
chr1	chr1	exon	140605129	140606143	.	-	.	exon_number "1"; tss_id "TSS3282"; gene_id "XLOC_002710"; gene_name "XLOC_002710"; transcript_id "TCONS_00004326"; set "Denovo_LncRNA";
chr1	chr1	exon	140623368	140624361	.	-	.	exon_number "1"; tss_id "TSS3283"; gene_id "XLOC_002711"; gene_name "XLOC_002711"; transcript_id "TCONS_00004328"; set "Denovo_LncRNA";
chr1	chr1	exon	140673310	140674676	.	-	.	exon_number "1"; tss_id "TSS3285"; gene_id "XLOC_002713"; gene_name "XLOC_002713"; transcript_id "TCONS_00004335"; set "Denovo_LncRNA";
chr1	chr1	exon	140674865	140675771	.	-	.	exon_number "1"; tss_id "TSS3286"; gene_id "XLOC_002714"; gene_name "XLOC_002714"; transcript_id "TCONS_00004336"; set "Denovo_LncRNA";
chr1	chr1	exon	152860859	152862097	.	-	.	exon_number "1"; tss_id "TSS3349"; gene_id "XLOC_002771"; gene_name "XLOC_002771"; transcript_id "TCONS_00004409"; set "Denovo_LncRNA";
chr1	chr1	exon	153153950	153155049	.	-	.	exon_number "1"; tss_id "TSS3353"; gene_id "XLOC_002775"; gene_name "XLOC_002775"; transcript_id "TCONS_00004413"; set "Denovo_LncRNA";
chr1	chr1	exon	153163135	153164741	.	-	.	exon_number "1"; tss_id "TSS3354"; gene_id "XLOC_002776"; gene_name "XLOC_002776"; transcript_id "TCONS_00004414"; set "Denovo_LncRNA";
chr1	chr1	exon	153567253	153569034	.	-	.	exon_number "1"; tss_id "TSS3361"; gene_id "XLOC_002781"; gene_name "XLOC_002781"; transcript_id "TCONS_00004424"; set "Denovo_LncRNA";
chr1	chr1	exon	153595335	153595997	.	-	.	exon_number "1"; tss_id "TSS3362"; gene_id "XLOC_002782"; gene_name "XLOC_002782"; transcript_id "TCONS_00004425"; set "Denovo_LncRNA";
chr1	chr1	exon	153600668	153601150	.	-	.	exon_number "1"; tss_id "TSS3363"; gene_id "XLOC_002783"; gene_name "XLOC_002783"; transcript_id "TCONS_00004426"; set "Denovo_LncRNA";
chr1	chr1	exon	153676096	153681865	.	-	.	exon_number "1"; tss_id "TSS3364"; gene_id "XLOC_002784"; gene_name "XLOC_002784"; transcript_id "TCONS_00004427"; set "Denovo_LncRNA";
chr1	chr1	exon	153684158	153685755	.	-	.	exon_number "1"; tss_id "TSS3365"; gene_id "XLOC_002785"; gene_name "XLOC_002785"; transcript_id "TCONS_00004428"; set "Denovo_LncRNA";
chr1	chr1	exon	153699277	153700725	.	-	.	exon_number "1"; tss_id "TSS3366"; gene_id "XLOC_002786"; gene_name "XLOC_002786"; transcript_id "TCONS_00004429"; set "Denovo_LncRNA";
chr1	chr1	exon	154060072	154061910	.	-	.	exon_number "1"; tss_id "TSS3368"; gene_id "XLOC_002788"; gene_name "XLOC_002788"; transcript_id "TCONS_00004432"; set "Denovo_LncRNA";
chr1	chr1	exon	154071641	154071775	.	-	.	exon_number "2"; tss_id "TSS3368"; gene_id "XLOC_002788"; gene_name "XLOC_002788"; transcript_id "TCONS_00004432"; set "Denovo_LncRNA";
chr1	chr1	exon	154067263	154068808	.	-	.	exon_number "1"; tss_id "TSS3369"; gene_id "XLOC_002789"; gene_name "XLOC_002789"; transcript_id "TCONS_00004433"; set "Denovo_LncRNA";
chr1	chr1	exon	154070339	154071185	.	-	.	exon_number "1"; tss_id "TSS3370"; gene_id "XLOC_002790"; gene_name "XLOC_002790"; transcript_id "TCONS_00004434"; set "Denovo_LncRNA";
chr1	chr1	exon	154178323	154178791	.	-	.	exon_number "1"; tss_id "TSS3373"; gene_id "XLOC_002793"; gene_name "XLOC_002793"; transcript_id "TCONS_00004437"; set "Denovo_LncRNA";
chr1	chr1	exon	154180555	154180791	.	-	.	exon_number "2"; tss_id "TSS3373"; gene_id "XLOC_002793"; gene_name "XLOC_002793"; transcript_id "TCONS_00004437"; set "Denovo_LncRNA";
chr1	chr1	exon	154576553	154576874	.	-	.	exon_number "1"; tss_id "TSS3382"; gene_id "XLOC_002799"; gene_name "XLOC_002799"; transcript_id "TCONS_00004447"; set "Denovo_LncRNA";
chr1	chr1	exon	154578865	154579263	.	-	.	exon_number "1"; tss_id "TSS3383"; gene_id "XLOC_002800"; gene_name "XLOC_002800"; transcript_id "TCONS_00004448"; set "Denovo_LncRNA";
chr1	chr1	exon	154583790	154584175	.	-	.	exon_number "1"; tss_id "TSS3384"; gene_id "XLOC_002801"; gene_name "XLOC_002801"; transcript_id "TCONS_00004449"; set "Denovo_LncRNA";
chr1	chr1	exon	154585856	154586268	.	-	.	exon_number "1"; tss_id "TSS3385"; gene_id "XLOC_002802"; gene_name "XLOC_002802"; transcript_id "TCONS_00004450"; set "Denovo_LncRNA";
chr1	chr1	exon	154607724	154608213	.	-	.	exon_number "1"; tss_id "TSS3386"; gene_id "XLOC_002803"; gene_name "XLOC_002803"; transcript_id "TCONS_00004451"; set "Denovo_LncRNA";
chr1	chr1	exon	155570126	155571210	.	-	.	exon_number "1"; tss_id "TSS3404"; gene_id "XLOC_002817"; gene_name "XLOC_002817"; transcript_id "TCONS_00004476"; set "Denovo_LncRNA";
chr1	chr1	exon	155711867	155712326	.	-	.	exon_number "1"; tss_id "TSS3409"; gene_id "XLOC_002821"; gene_name "XLOC_002821"; transcript_id "TCONS_00004481"; set "Denovo_LncRNA";
chr1	chr1	exon	155713734	155714406	.	-	.	exon_number "1"; tss_id "TSS3410"; gene_id "XLOC_002822"; gene_name "XLOC_002822"; transcript_id "TCONS_00004482"; set "Denovo_LncRNA";
chr1	chr1	exon	156000542	156001948	.	-	.	exon_number "1"; tss_id "TSS3418"; gene_id "XLOC_002829"; gene_name "XLOC_002829"; transcript_id "TCONS_00004490"; set "Denovo_LncRNA";
chr1	chr1	exon	156003532	156003772	.	-	.	exon_number "2"; tss_id "TSS3418"; gene_id "XLOC_002829"; gene_name "XLOC_002829"; transcript_id "TCONS_00004490"; set "Denovo_LncRNA";
chr1	chr1	exon	156578475	156578896	.	-	.	exon_number "1"; tss_id "TSS3424"; gene_id "XLOC_002832"; gene_name "XLOC_002832"; transcript_id "TCONS_00004500"; set "Denovo_LncRNA";
chr1	chr1	exon	156580332	156580717	.	-	.	exon_number "1"; tss_id "TSS3425"; gene_id "XLOC_002833"; gene_name "XLOC_002833"; transcript_id "TCONS_00004501"; set "Denovo_LncRNA";
chr1	chr1	exon	156580772	156581099	.	-	.	exon_number "1"; tss_id "TSS3426"; gene_id "XLOC_002834"; gene_name "XLOC_002834"; transcript_id "TCONS_00004502"; set "Denovo_LncRNA";
chr1	chr1	exon	156581817	156582048	.	-	.	exon_number "1"; tss_id "TSS3427"; gene_id "XLOC_002835"; gene_name "XLOC_002835"; transcript_id "TCONS_00004503"; set "Denovo_LncRNA";
chr1	chr1	exon	156636561	156638205	.	-	.	exon_number "1"; tss_id "TSS3431"; gene_id "XLOC_002839"; gene_name "XLOC_002839"; transcript_id "TCONS_00004507"; set "Denovo_LncRNA";
chr1	chr1	exon	156647765	156648243	.	-	.	exon_number "1"; tss_id "TSS3432"; gene_id "XLOC_002840"; gene_name "XLOC_002840"; transcript_id "TCONS_00004508"; set "Denovo_LncRNA";
chr1	chr1	exon	156924884	156925545	.	-	.	exon_number "1"; tss_id "TSS3443"; gene_id "XLOC_002851"; gene_name "XLOC_002851"; transcript_id "TCONS_00004519"; set "Denovo_LncRNA";
chr1	chr1	exon	157116993	157118916	.	-	.	exon_number "1"; tss_id "TSS3448"; gene_id "XLOC_002855"; gene_name "XLOC_002855"; transcript_id "TCONS_00004527"; set "Denovo_LncRNA";
chr1	chr1	exon	158179536	158180724	.	-	.	exon_number "1"; tss_id "TSS3462"; gene_id "XLOC_002865"; gene_name "XLOC_002865"; transcript_id "TCONS_00004549"; set "Denovo_LncRNA";
chr1	chr1	exon	158729948	158730829	.	-	.	exon_number "1"; tss_id "TSS3480"; gene_id "XLOC_002873"; gene_name "XLOC_002873"; transcript_id "TCONS_00004576"; set "Denovo_LncRNA";
chr1	chr1	exon	161160360	161161491	.	-	.	exon_number "1"; tss_id "TSS3498"; gene_id "XLOC_002888"; gene_name "XLOC_002888"; transcript_id "TCONS_00004599"; set "Denovo_LncRNA";
chr1	chr1	exon	161915975	161916765	.	-	.	exon_number "1"; tss_id "TSS3500"; gene_id "XLOC_002890"; gene_name "XLOC_002890"; transcript_id "TCONS_00004601"; set "Denovo_LncRNA";
chr1	chr1	exon	162835721	162836501	.	-	.	exon_number "1"; tss_id "TSS3514"; gene_id "XLOC_002898"; gene_name "XLOC_002898"; transcript_id "TCONS_00004622"; set "Denovo_LncRNA";
chr1	chr1	exon	163155084	163155211	.	-	.	exon_number "1"; tss_id "TSS3521"; gene_id "XLOC_002903"; gene_name "XLOC_002903"; transcript_id "TCONS_00004640"; set "Denovo_LncRNA";
chr1	chr1	exon	163157165	163157684	.	-	.	exon_number "2"; tss_id "TSS3521"; gene_id "XLOC_002903"; gene_name "XLOC_002903"; transcript_id "TCONS_00004640"; set "Denovo_LncRNA";
chr1	chr1	exon	163370853	163371802	.	-	.	exon_number "1"; tss_id "TSS3527"; gene_id "XLOC_002906"; gene_name "XLOC_002906"; transcript_id "TCONS_00004647"; set "Denovo_LncRNA";
chr1	chr1	exon	163545268	163546229	.	-	.	exon_number "1"; tss_id "TSS3530"; gene_id "XLOC_002909"; gene_name "XLOC_002909"; transcript_id "TCONS_00004650"; set "Denovo_LncRNA";
chr1	chr1	exon	163684124	163685035	.	-	.	exon_number "1"; tss_id "TSS3534"; gene_id "XLOC_002913"; gene_name "XLOC_002913"; transcript_id "TCONS_00004656"; set "Denovo_LncRNA";
chr1	chr1	exon	163692525	163692657	.	-	.	exon_number "1"; tss_id "TSS3535"; gene_id "XLOC_002914"; gene_name "XLOC_002914"; transcript_id "TCONS_00004657"; set "Denovo_LncRNA";
chr1	chr1	exon	163693121	163693375	.	-	.	exon_number "2"; tss_id "TSS3535"; gene_id "XLOC_002914"; gene_name "XLOC_002914"; transcript_id "TCONS_00004657"; set "Denovo_LncRNA";
chr1	chr1	exon	163697276	163697605	.	-	.	exon_number "3"; tss_id "TSS3535"; gene_id "XLOC_002914"; gene_name "XLOC_002914"; transcript_id "TCONS_00004657"; set "Denovo_LncRNA";
chr1	chr1	exon	163694643	163695880	.	-	.	exon_number "1"; tss_id "TSS3536"; gene_id "XLOC_002915"; gene_name "XLOC_002915"; transcript_id "TCONS_00004658"; set "Denovo_LncRNA";
chr1	chr1	exon	163728084	163730474	.	-	.	exon_number "1"; tss_id "TSS3539"; gene_id "XLOC_002918"; gene_name "XLOC_002918"; transcript_id "TCONS_00004662"; set "Denovo_LncRNA";
chr1	chr1	exon	163732419	163733418	.	-	.	exon_number "1"; tss_id "TSS3540"; gene_id "XLOC_002919"; gene_name "XLOC_002919"; transcript_id "TCONS_00004663"; set "Denovo_LncRNA";
chr1	chr1	exon	163736830	163738041	.	-	.	exon_number "1"; tss_id "TSS3541"; gene_id "XLOC_002920"; gene_name "XLOC_002920"; transcript_id "TCONS_00004664"; set "Denovo_LncRNA";
chr1	chr1	exon	163824125	163826286	.	-	.	exon_number "1"; tss_id "TSS3544"; gene_id "XLOC_002922"; gene_name "XLOC_002922"; transcript_id "TCONS_00004675"; set "Denovo_LncRNA";
chr1	chr1	exon	164494074	164495503	.	-	.	exon_number "1"; tss_id "TSS3552"; gene_id "XLOC_002927"; gene_name "XLOC_002927"; transcript_id "TCONS_00004686"; set "Denovo_LncRNA";
chr1	chr1	exon	164595696	164596208	.	-	.	exon_number "1"; tss_id "TSS3554"; gene_id "XLOC_002929"; gene_name "XLOC_002929"; transcript_id "TCONS_00004688"; set "Denovo_LncRNA";
chr1	chr1	exon	167677973	167681223	.	-	.	exon_number "1"; tss_id "TSS3609"; gene_id "XLOC_002970"; gene_name "XLOC_002970"; transcript_id "TCONS_00004776"; set "Denovo_LncRNA";
chr1	chr1	exon	169237530	169238723	.	-	.	exon_number "1"; tss_id "TSS3637"; gene_id "XLOC_002992"; gene_name "XLOC_002992"; transcript_id "TCONS_00004817"; set "Denovo_LncRNA";
chr1	chr1	exon	172061696	172062623	.	-	.	exon_number "1"; tss_id "TSS3655"; gene_id "XLOC_003009"; gene_name "XLOC_003009"; transcript_id "TCONS_00004839"; set "Denovo_LncRNA";
chr1	chr1	exon	172963924	172964142	.	-	.	exon_number "1"; tss_id "TSS3673"; gene_id "XLOC_003023"; gene_name "XLOC_003023"; transcript_id "TCONS_00004864"; set "Denovo_LncRNA";
chr1	chr1	exon	173235204	173235416	.	-	.	exon_number "1"; tss_id "TSS3686"; gene_id "XLOC_003035"; gene_name "XLOC_003035"; transcript_id "TCONS_00004882"; set "Denovo_LncRNA";
chr1	chr1	exon	173257218	173258917	.	-	.	exon_number "1"; tss_id "TSS3688"; gene_id "XLOC_003037"; gene_name "XLOC_003037"; transcript_id "TCONS_00004884"; set "Denovo_LncRNA";
chr1	chr1	exon	173926846	173927817	.	-	.	exon_number "1"; tss_id "TSS3700"; gene_id "XLOC_003047"; gene_name "XLOC_003047"; transcript_id "TCONS_00004899"; set "Denovo_LncRNA";
chr1	chr1	exon	173988118	173989195	.	-	.	exon_number "1"; tss_id "TSS3706"; gene_id "XLOC_003051"; gene_name "XLOC_003051"; transcript_id "TCONS_00004907"; set "Denovo_LncRNA";
chr1	chr1	exon	175706679	175706724	.	-	.	exon_number "1"; tss_id "TSS3738"; gene_id "XLOC_003079"; gene_name "XLOC_003079"; transcript_id "TCONS_00004938"; set "Denovo_LncRNA";
chr1	chr1	exon	175708040	175708228	.	-	.	exon_number "2"; tss_id "TSS3738"; gene_id "XLOC_003079"; gene_name "XLOC_003079"; transcript_id "TCONS_00004938"; set "Denovo_LncRNA";
chr1	chr1	exon	175709427	175709543	.	-	.	exon_number "3"; tss_id "TSS3738"; gene_id "XLOC_003079"; gene_name "XLOC_003079"; transcript_id "TCONS_00004938"; set "Denovo_LncRNA";
chr1	chr1	exon	175710910	175711041	.	-	.	exon_number "4"; tss_id "TSS3738"; gene_id "XLOC_003079"; gene_name "XLOC_003079"; transcript_id "TCONS_00004938"; set "Denovo_LncRNA";
chr1	chr1	exon	175713669	175715375	.	-	.	exon_number "1"; tss_id "TSS3740"; gene_id "XLOC_003081"; gene_name "XLOC_003081"; transcript_id "TCONS_00004940"; set "Denovo_LncRNA";
chr1	chr1	exon	175726952	175726989	.	-	.	exon_number "2"; tss_id "TSS3740"; gene_id "XLOC_003081"; gene_name "XLOC_003081"; transcript_id "TCONS_00004940"; set "Denovo_LncRNA";
chr1	chr1	exon	175730675	175731279	.	-	.	exon_number "1"; tss_id "TSS3741"; gene_id "XLOC_003082"; gene_name "XLOC_003082"; transcript_id "TCONS_00004941"; set "Denovo_LncRNA";
chr1	chr1	exon	175915484	175915688	.	-	.	exon_number "1"; tss_id "TSS3746"; gene_id "XLOC_003086"; gene_name "XLOC_003086"; transcript_id "TCONS_00004953"; set "Denovo_LncRNA";
chr1	chr1	exon	177495085	177496291	.	-	.	exon_number "1"; tss_id "TSS3756"; gene_id "XLOC_003096"; gene_name "XLOC_003096"; transcript_id "TCONS_00004965"; set "Denovo_LncRNA";
chr1	chr1	exon	177502669	177504576	.	-	.	exon_number "1"; tss_id "TSS3757"; gene_id "XLOC_003097"; gene_name "XLOC_003097"; transcript_id "TCONS_00004966"; set "Denovo_LncRNA";
chr1	chr1	exon	177508596	177510996	.	-	.	exon_number "1"; tss_id "TSS3758"; gene_id "XLOC_003098"; gene_name "XLOC_003098"; transcript_id "TCONS_00004967"; set "Denovo_LncRNA";
chr1	chr1	exon	179362840	179363452	.	-	.	exon_number "1"; tss_id "TSS3776"; gene_id "XLOC_003112"; gene_name "XLOC_003112"; transcript_id "TCONS_00004994"; set "Denovo_LncRNA";
chr1	chr1	exon	179369684	179370544	.	-	.	exon_number "1"; tss_id "TSS3778"; gene_id "XLOC_003114"; gene_name "XLOC_003114"; transcript_id "TCONS_00004996"; set "Denovo_LncRNA";
chr1	chr1	exon	179628661	179630648	.	-	.	exon_number "1"; tss_id "TSS3784"; gene_id "XLOC_003120"; gene_name "XLOC_003120"; transcript_id "TCONS_00005002"; set "Denovo_LncRNA";
chr1	chr1	exon	179628661	179630081	.	-	.	exon_number "1"; tss_id "TSS3785"; gene_id "XLOC_003120"; gene_name "XLOC_003120"; transcript_id "TCONS_00005003"; set "Denovo_LncRNA";
chr1	chr1	exon	179630836	179631745	.	-	.	exon_number "2"; tss_id "TSS3785"; gene_id "XLOC_003120"; gene_name "XLOC_003120"; transcript_id "TCONS_00005003"; set "Denovo_LncRNA";
chr1	chr1	exon	180228047	180229148	.	-	.	exon_number "1"; tss_id "TSS3789"; gene_id "XLOC_003124"; gene_name "XLOC_003124"; transcript_id "TCONS_00005007"; set "Denovo_LncRNA";
chr1	chr1	exon	180237843	180241684	.	-	.	exon_number "1"; tss_id "TSS3790"; gene_id "XLOC_003125"; gene_name "XLOC_003125"; transcript_id "TCONS_00005008"; set "Denovo_LncRNA";
chr1	chr1	exon	180246965	180248202	.	-	.	exon_number "1"; tss_id "TSS3794"; gene_id "XLOC_003128"; gene_name "XLOC_003128"; transcript_id "TCONS_00005012"; set "Denovo_LncRNA";
chr1	chr1	exon	180253395	180253743	.	-	.	exon_number "1"; tss_id "TSS3797"; gene_id "XLOC_003130"; gene_name "XLOC_003130"; transcript_id "TCONS_00005014"; set "Denovo_LncRNA";
chr1	chr1	exon	180253846	180254092	.	-	.	exon_number "1"; tss_id "TSS3798"; gene_id "XLOC_003131"; gene_name "XLOC_003131"; transcript_id "TCONS_00005015"; set "Denovo_LncRNA";
chr1	chr1	exon	180254212	180255373	.	-	.	exon_number "1"; tss_id "TSS3799"; gene_id "XLOC_003132"; gene_name "XLOC_003132"; transcript_id "TCONS_00005016"; set "Denovo_LncRNA";
chr1	chr1	exon	180297690	180299658	.	-	.	exon_number "1"; tss_id "TSS3800"; gene_id "XLOC_003133"; gene_name "XLOC_003133"; transcript_id "TCONS_00005018"; set "Denovo_LncRNA";
chr1	chr1	exon	180420433	180421300	.	-	.	exon_number "1"; tss_id "TSS3801"; gene_id "XLOC_003134"; gene_name "XLOC_003134"; transcript_id "TCONS_00005019"; set "Denovo_LncRNA";
chr1	chr1	exon	180868304	180869285	.	-	.	exon_number "1"; tss_id "TSS3803"; gene_id "XLOC_003136"; gene_name "XLOC_003136"; transcript_id "TCONS_00005021"; set "Denovo_LncRNA";
chr1	chr1	exon	182132421	182132837	.	-	.	exon_number "1"; tss_id "TSS3817"; gene_id "XLOC_003143"; gene_name "XLOC_003143"; transcript_id "TCONS_00005039"; set "Denovo_LncRNA";
chr1	chr1	exon	182135603	182135779	.	-	.	exon_number "2"; tss_id "TSS3817"; gene_id "XLOC_003143"; gene_name "XLOC_003143"; transcript_id "TCONS_00005039"; set "Denovo_LncRNA";
chr1	chr1	exon	182138906	182139131	.	-	.	exon_number "3"; tss_id "TSS3817"; gene_id "XLOC_003143"; gene_name "XLOC_003143"; transcript_id "TCONS_00005039"; set "Denovo_LncRNA";
chr1	chr1	exon	182569989	182570975	.	-	.	exon_number "1"; tss_id "TSS3825"; gene_id "XLOC_003149"; gene_name "XLOC_003149"; transcript_id "TCONS_00005047"; set "Denovo_LncRNA";
chr1	chr1	exon	182813690	182815704	.	-	.	exon_number "1"; tss_id "TSS3831"; gene_id "XLOC_003153"; gene_name "XLOC_003153"; transcript_id "TCONS_00005053"; set "Denovo_LncRNA";
chr1	chr1	exon	182869104	182869929	.	-	.	exon_number "1"; tss_id "TSS3832"; gene_id "XLOC_003154"; gene_name "XLOC_003154"; transcript_id "TCONS_00005054"; set "Denovo_LncRNA";
chr1	chr1	exon	182995394	182996397	.	-	.	exon_number "1"; tss_id "TSS3835"; gene_id "XLOC_003157"; gene_name "XLOC_003157"; transcript_id "TCONS_00005058"; set "Denovo_LncRNA";
chr1	chr1	exon	183007233	183008073	.	-	.	exon_number "1"; tss_id "TSS3836"; gene_id "XLOC_003158"; gene_name "XLOC_003158"; transcript_id "TCONS_00005059"; set "Denovo_LncRNA";
chr1	chr1	exon	183264348	183264797	.	-	.	exon_number "1"; tss_id "TSS3842"; gene_id "XLOC_003162"; gene_name "XLOC_003162"; transcript_id "TCONS_00005068"; set "Denovo_LncRNA";
chr1	chr1	exon	184053575	184054830	.	-	.	exon_number "1"; tss_id "TSS3849"; gene_id "XLOC_003169"; gene_name "XLOC_003169"; transcript_id "TCONS_00005082"; set "Denovo_LncRNA";
chr1	chr1	exon	185817570	185818084	.	-	.	exon_number "1"; tss_id "TSS3865"; gene_id "XLOC_003183"; gene_name "XLOC_003183"; transcript_id "TCONS_00005100"; set "Denovo_LncRNA";
chr1	chr1	exon	188540678	188542037	.	-	.	exon_number "1"; tss_id "TSS3900"; gene_id "XLOC_003216"; gene_name "XLOC_003216"; transcript_id "TCONS_00005140"; set "Denovo_LncRNA";
chr1	chr1	exon	191550105	191550744	.	-	.	exon_number "1"; tss_id "TSS3926"; gene_id "XLOC_003236"; gene_name "XLOC_003236"; transcript_id "TCONS_00005176"; set "Denovo_LncRNA";
chr1	chr1	exon	193148222	193149458	.	-	.	exon_number "1"; tss_id "TSS3946"; gene_id "XLOC_003252"; gene_name "XLOC_003252"; transcript_id "TCONS_00005202"; set "Denovo_LncRNA";
chr1	chr1	exon	193228029	193229259	.	-	.	exon_number "1"; tss_id "TSS3948"; gene_id "XLOC_003254"; gene_name "XLOC_003254"; transcript_id "TCONS_00005204"; set "Denovo_LncRNA";
chr1	chr1	exon	193270330	193272837	.	-	.	exon_number "1"; tss_id "TSS3949"; gene_id "XLOC_003255"; gene_name "XLOC_003255"; transcript_id "TCONS_00005205"; set "Denovo_LncRNA";
chr1	chr1	exon	193309063	193310153	.	-	.	exon_number "1"; tss_id "TSS3950"; gene_id "XLOC_003256"; gene_name "XLOC_003256"; transcript_id "TCONS_00005206"; set "Denovo_LncRNA";
chr1	chr1	exon	193341860	193342392	.	-	.	exon_number "1"; tss_id "TSS3951"; gene_id "XLOC_003257"; gene_name "XLOC_003257"; transcript_id "TCONS_00005207"; set "Denovo_LncRNA";
chr1	chr1	exon	193342780	193343778	.	-	.	exon_number "1"; tss_id "TSS3952"; gene_id "XLOC_003258"; gene_name "XLOC_003258"; transcript_id "TCONS_00005208"; set "Denovo_LncRNA";
chr1	chr1	exon	193357543	193358425	.	-	.	exon_number "1"; tss_id "TSS3954"; gene_id "XLOC_003260"; gene_name "XLOC_003260"; transcript_id "TCONS_00005210"; set "Denovo_LncRNA";
chr1	chr1	exon	194683215	194687073	.	-	.	exon_number "1"; tss_id "TSS3968"; gene_id "XLOC_003268"; gene_name "XLOC_003268"; transcript_id "TCONS_00005233"; set "Denovo_LncRNA";
chr1	chr1	exon	194867037	194867508	.	-	.	exon_number "1"; tss_id "TSS3970"; gene_id "XLOC_003270"; gene_name "XLOC_003270"; transcript_id "TCONS_00005235"; set "Denovo_LncRNA";
chr1	chr1	exon	194868271	194868646	.	-	.	exon_number "2"; tss_id "TSS3970"; gene_id "XLOC_003270"; gene_name "XLOC_003270"; transcript_id "TCONS_00005235"; set "Denovo_LncRNA";
chr1	chr1	exon	194911854	194913105	.	-	.	exon_number "3"; tss_id "TSS3970"; gene_id "XLOC_003270"; gene_name "XLOC_003270"; transcript_id "TCONS_00005235"; set "Denovo_LncRNA";
chr1	chr1	exon	194908297	194909093	.	-	.	exon_number "1"; tss_id "TSS3973"; gene_id "XLOC_003273"; gene_name "XLOC_003273"; transcript_id "TCONS_00005238"; set "Denovo_LncRNA";
chr1	chr1	exon	194919068	194919688	.	-	.	exon_number "1"; tss_id "TSS3975"; gene_id "XLOC_003275"; gene_name "XLOC_003275"; transcript_id "TCONS_00005241"; set "Denovo_LncRNA";
chr1	chr1	exon	194922585	194924275	.	-	.	exon_number "1"; tss_id "TSS3976"; gene_id "XLOC_003276"; gene_name "XLOC_003276"; transcript_id "TCONS_00005242"; set "Denovo_LncRNA";
chr1	chr1	exon	194956701	194958238	.	-	.	exon_number "1"; tss_id "TSS3977"; gene_id "XLOC_003277"; gene_name "XLOC_003277"; transcript_id "TCONS_00005247"; set "Denovo_LncRNA";
chr1	chr1	exon	194963291	194966351	.	-	.	exon_number "1"; tss_id "TSS3978"; gene_id "XLOC_003278"; gene_name "XLOC_003278"; transcript_id "TCONS_00005248"; set "Denovo_LncRNA";
chr1	chr1	exon	194967746	194967767	.	-	.	exon_number "2"; tss_id "TSS3978"; gene_id "XLOC_003278"; gene_name "XLOC_003278"; transcript_id "TCONS_00005248"; set "Denovo_LncRNA";
chr1	chr1	exon	194998305	194999152	.	-	.	exon_number "1"; tss_id "TSS3979"; gene_id "XLOC_003279"; gene_name "XLOC_003279"; transcript_id "TCONS_00005249"; set "Denovo_LncRNA";
chr1	chr1	exon	196138903	196139132	.	-	.	exon_number "1"; tss_id "TSS3991"; gene_id "XLOC_003288"; gene_name "XLOC_003288"; transcript_id "TCONS_00005263"; set "Denovo_LncRNA";
chr1	chr1	exon	196145235	196145351	.	-	.	exon_number "2"; tss_id "TSS3991"; gene_id "XLOC_003288"; gene_name "XLOC_003288"; transcript_id "TCONS_00005263"; set "Denovo_LncRNA";
chr1	chr1	exon	196149018	196149121	.	-	.	exon_number "3"; tss_id "TSS3991"; gene_id "XLOC_003288"; gene_name "XLOC_003288"; transcript_id "TCONS_00005263"; set "Denovo_LncRNA";
chr1	chr1	exon	196167265	196167575	.	-	.	exon_number "4"; tss_id "TSS3991"; gene_id "XLOC_003288"; gene_name "XLOC_003288"; transcript_id "TCONS_00005263"; set "Denovo_LncRNA";
chr1	chr1	exon	196926029	196926749	.	-	.	exon_number "1"; tss_id "TSS4002"; gene_id "XLOC_003293"; gene_name "XLOC_003293"; transcript_id "TCONS_00005275"; set "Denovo_LncRNA";
chr10	chr10	exon	4549555	4550968	.	+	.	exon_number "1"; tss_id "TSS4016"; gene_id "XLOC_003301"; gene_name "XLOC_003301"; transcript_id "TCONS_00005303"; set "Denovo_LncRNA";
chr10	chr10	exon	5335637	5336406	.	+	.	exon_number "1"; tss_id "TSS4027"; gene_id "XLOC_003309"; gene_name "XLOC_003309"; transcript_id "TCONS_00005315"; set "Denovo_LncRNA";
chr10	chr10	exon	5336779	5339306	.	+	.	exon_number "1"; tss_id "TSS4028"; gene_id "XLOC_003310"; gene_name "XLOC_003310"; transcript_id "TCONS_00005316"; set "Denovo_LncRNA";
chr10	chr10	exon	7544900	7547352	.	+	.	exon_number "1"; tss_id "TSS4049"; gene_id "XLOC_003329"; gene_name "XLOC_003329"; transcript_id "TCONS_00005345"; set "Denovo_LncRNA";
chr10	chr10	exon	7683071	7684133	.	+	.	exon_number "1"; tss_id "TSS4052"; gene_id "XLOC_003332"; gene_name "XLOC_003332"; transcript_id "TCONS_00005348"; set "Denovo_LncRNA";
chr10	chr10	exon	9623208	9625299	.	+	.	exon_number "1"; tss_id "TSS4059"; gene_id "XLOC_003339"; gene_name "XLOC_003339"; transcript_id "TCONS_00005355"; set "Denovo_LncRNA";
chr10	chr10	exon	9625780	9626292	.	+	.	exon_number "1"; tss_id "TSS4060"; gene_id "XLOC_003340"; gene_name "XLOC_003340"; transcript_id "TCONS_00005356"; set "Denovo_LncRNA";
chr10	chr10	exon	9649394	9651172	.	+	.	exon_number "1"; tss_id "TSS4061"; gene_id "XLOC_003341"; gene_name "XLOC_003341"; transcript_id "TCONS_00005357"; set "Denovo_LncRNA";
chr10	chr10	exon	9696441	9696545	.	+	.	exon_number "1"; tss_id "TSS4064"; gene_id "XLOC_003344"; gene_name "XLOC_003344"; transcript_id "TCONS_00005360"; set "Denovo_LncRNA";
chr10	chr10	exon	9886951	9891889	.	+	.	exon_number "2"; tss_id "TSS4064"; gene_id "XLOC_003344"; gene_name "XLOC_003344"; transcript_id "TCONS_00005360"; set "Denovo_LncRNA";
chr10	chr10	exon	9860273	9860426	.	+	.	exon_number "1"; tss_id "TSS4065"; gene_id "XLOC_003344"; gene_name "XLOC_003344"; transcript_id "TCONS_00005369"; set "Denovo_LncRNA";
chr10	chr10	exon	9871172	9871298	.	+	.	exon_number "2"; tss_id "TSS4065"; gene_id "XLOC_003344"; gene_name "XLOC_003344"; transcript_id "TCONS_00005369"; set "Denovo_LncRNA";
chr10	chr10	exon	9886951	9891889	.	+	.	exon_number "3"; tss_id "TSS4065"; gene_id "XLOC_003344"; gene_name "XLOC_003344"; transcript_id "TCONS_00005369"; set "Denovo_LncRNA";
chr10	chr10	exon	9869438	9871298	.	+	.	exon_number "1"; tss_id "TSS4066"; gene_id "XLOC_003344"; gene_name "XLOC_003344"; transcript_id "TCONS_00005370"; set "Denovo_LncRNA";
chr10	chr10	exon	9878738	9878962	.	+	.	exon_number "2"; tss_id "TSS4066"; gene_id "XLOC_003344"; gene_name "XLOC_003344"; transcript_id "TCONS_00005370"; set "Denovo_LncRNA";
chr10	chr10	exon	9886951	9891889	.	+	.	exon_number "3"; tss_id "TSS4066"; gene_id "XLOC_003344"; gene_name "XLOC_003344"; transcript_id "TCONS_00005370"; set "Denovo_LncRNA";
chr10	chr10	exon	9698190	9705651	.	+	.	exon_number "1"; tss_id "TSS4068"; gene_id "XLOC_003346"; gene_name "XLOC_003346"; transcript_id "TCONS_00005362"; set "Denovo_LncRNA";
chr10	chr10	exon	9711610	9719249	.	+	.	exon_number "1"; tss_id "TSS4069"; gene_id "XLOC_003347"; gene_name "XLOC_003347"; transcript_id "TCONS_00005363"; set "Denovo_LncRNA";
chr10	chr10	exon	9729835	9732027	.	+	.	exon_number "1"; tss_id "TSS4070"; gene_id "XLOC_003348"; gene_name "XLOC_003348"; transcript_id "TCONS_00005364"; set "Denovo_LncRNA";
chr10	chr10	exon	9764948	9766530	.	+	.	exon_number "1"; tss_id "TSS4072"; gene_id "XLOC_003350"; gene_name "XLOC_003350"; transcript_id "TCONS_00005366"; set "Denovo_LncRNA";
chr10	chr10	exon	10808992	10814141	.	+	.	exon_number "1"; tss_id "TSS4087"; gene_id "XLOC_003365"; gene_name "XLOC_003365"; transcript_id "TCONS_00005383"; set "Denovo_LncRNA";
chr10	chr10	exon	12589581	12590267	.	+	.	exon_number "1"; tss_id "TSS4094"; gene_id "XLOC_003371"; gene_name "XLOC_003371"; transcript_id "TCONS_00005396"; set "Denovo_LncRNA";
chr10	chr10	exon	13928208	13928998	.	+	.	exon_number "1"; tss_id "TSS4112"; gene_id "XLOC_003381"; gene_name "XLOC_003381"; transcript_id "TCONS_00005422"; set "Denovo_LncRNA";
chr10	chr10	exon	14492688	14494373	.	+	.	exon_number "1"; tss_id "TSS4119"; gene_id "XLOC_003388"; gene_name "XLOC_003388"; transcript_id "TCONS_00005430"; set "Denovo_LncRNA";
chr10	chr10	exon	17448094	17450813	.	+	.	exon_number "1"; tss_id "TSS4130"; gene_id "XLOC_003398"; gene_name "XLOC_003398"; transcript_id "TCONS_00005441"; set "Denovo_LncRNA";
chr10	chr10	exon	17667937	17669449	.	+	.	exon_number "1"; tss_id "TSS4134"; gene_id "XLOC_003401"; gene_name "XLOC_003401"; transcript_id "TCONS_00005447"; set "Denovo_LncRNA";
chr10	chr10	exon	17744018	17744533	.	+	.	exon_number "1"; tss_id "TSS4138"; gene_id "XLOC_003405"; gene_name "XLOC_003405"; transcript_id "TCONS_00005451"; set "Denovo_LncRNA";
chr10	chr10	exon	17979410	17981868	.	+	.	exon_number "1"; tss_id "TSS4142"; gene_id "XLOC_003408"; gene_name "XLOC_003408"; transcript_id "TCONS_00005458"; set "Denovo_LncRNA";
chr10	chr10	exon	18077109	18077583	.	+	.	exon_number "1"; tss_id "TSS4145"; gene_id "XLOC_003411"; gene_name "XLOC_003411"; transcript_id "TCONS_00005461"; set "Denovo_LncRNA";
chr10	chr10	exon	18091147	18092131	.	+	.	exon_number "1"; tss_id "TSS4150"; gene_id "XLOC_003416"; gene_name "XLOC_003416"; transcript_id "TCONS_00005466"; set "Denovo_LncRNA";
chr10	chr10	exon	18555870	18559149	.	+	.	exon_number "1"; tss_id "TSS4158"; gene_id "XLOC_003422"; gene_name "XLOC_003422"; transcript_id "TCONS_00005475"; set "Denovo_LncRNA";
chr10	chr10	exon	18639627	18640596	.	+	.	exon_number "1"; tss_id "TSS4162"; gene_id "XLOC_003426"; gene_name "XLOC_003426"; transcript_id "TCONS_00005479"; set "Denovo_LncRNA";
chr10	chr10	exon	18645538	18645955	.	+	.	exon_number "1"; tss_id "TSS4163"; gene_id "XLOC_003427"; gene_name "XLOC_003427"; transcript_id "TCONS_00005480"; set "Denovo_LncRNA";
chr10	chr10	exon	18646697	18647113	.	+	.	exon_number "1"; tss_id "TSS4164"; gene_id "XLOC_003428"; gene_name "XLOC_003428"; transcript_id "TCONS_00005481"; set "Denovo_LncRNA";
chr10	chr10	exon	18659083	18659532	.	+	.	exon_number "1"; tss_id "TSS4165"; gene_id "XLOC_003429"; gene_name "XLOC_003429"; transcript_id "TCONS_00005482"; set "Denovo_LncRNA";
chr10	chr10	exon	18807312	18808551	.	+	.	exon_number "1"; tss_id "TSS4166"; gene_id "XLOC_003430"; gene_name "XLOC_003430"; transcript_id "TCONS_00005483"; set "Denovo_LncRNA";
chr10	chr10	exon	19081736	19082980	.	+	.	exon_number "1"; tss_id "TSS4175"; gene_id "XLOC_003437"; gene_name "XLOC_003437"; transcript_id "TCONS_00005493"; set "Denovo_LncRNA";
chr10	chr10	exon	19154880	19155385	.	+	.	exon_number "1"; tss_id "TSS4176"; gene_id "XLOC_003438"; gene_name "XLOC_003438"; transcript_id "TCONS_00005494"; set "Denovo_LncRNA";
chr10	chr10	exon	19191014	19191698	.	+	.	exon_number "1"; tss_id "TSS4178"; gene_id "XLOC_003440"; gene_name "XLOC_003440"; transcript_id "TCONS_00005496"; set "Denovo_LncRNA";
chr10	chr10	exon	20820773	20821042	.	+	.	exon_number "1"; tss_id "TSS4201"; gene_id "XLOC_003455"; gene_name "XLOC_003455"; transcript_id "TCONS_00005529"; set "Denovo_LncRNA";
chr10	chr10	exon	20821916	20822342	.	+	.	exon_number "2"; tss_id "TSS4201"; gene_id "XLOC_003455"; gene_name "XLOC_003455"; transcript_id "TCONS_00005529"; set "Denovo_LncRNA";
chr10	chr10	exon	20906763	20906946	.	+	.	exon_number "1"; tss_id "TSS4203"; gene_id "XLOC_003457"; gene_name "XLOC_003457"; transcript_id "TCONS_00005531"; set "Denovo_LncRNA";
chr10	chr10	exon	20908024	20908428	.	+	.	exon_number "2"; tss_id "TSS4203"; gene_id "XLOC_003457"; gene_name "XLOC_003457"; transcript_id "TCONS_00005531"; set "Denovo_LncRNA";
chr10	chr10	exon	21295863	21296566	.	+	.	exon_number "1"; tss_id "TSS4210"; gene_id "XLOC_003464"; gene_name "XLOC_003464"; transcript_id "TCONS_00005540"; set "Denovo_LncRNA";
chr10	chr10	exon	21550610	21550643	.	+	.	exon_number "1"; tss_id "TSS4212"; gene_id "XLOC_003466"; gene_name "XLOC_003466"; transcript_id "TCONS_00005542"; set "Denovo_LncRNA";
chr10	chr10	exon	21551066	21552085	.	+	.	exon_number "2"; tss_id "TSS4212"; gene_id "XLOC_003466"; gene_name "XLOC_003466"; transcript_id "TCONS_00005542"; set "Denovo_LncRNA";
chr10	chr10	exon	21820323	21820512	.	+	.	exon_number "1"; tss_id "TSS4221"; gene_id "XLOC_003470"; gene_name "XLOC_003470"; transcript_id "TCONS_00005551"; set "Denovo_LncRNA";
chr10	chr10	exon	21830399	21830586	.	+	.	exon_number "2"; tss_id "TSS4221"; gene_id "XLOC_003470"; gene_name "XLOC_003470"; transcript_id "TCONS_00005551"; set "Denovo_LncRNA";
chr10	chr10	exon	21832416	21832806	.	+	.	exon_number "3"; tss_id "TSS4221"; gene_id "XLOC_003470"; gene_name "XLOC_003470"; transcript_id "TCONS_00005551"; set "Denovo_LncRNA";
chr10	chr10	exon	22134668	22135434	.	+	.	exon_number "1"; tss_id "TSS4232"; gene_id "XLOC_003476"; gene_name "XLOC_003476"; transcript_id "TCONS_00005566"; set "Denovo_LncRNA";
chr10	chr10	exon	22161988	22163675	.	+	.	exon_number "1"; tss_id "TSS4234"; gene_id "XLOC_003478"; gene_name "XLOC_003478"; transcript_id "TCONS_00005568"; set "Denovo_LncRNA";
chr10	chr10	exon	22325728	22325809	.	+	.	exon_number "1"; tss_id "TSS4235"; gene_id "XLOC_003479"; gene_name "XLOC_003479"; transcript_id "TCONS_00005569"; set "Denovo_LncRNA";
chr10	chr10	exon	22327237	22327603	.	+	.	exon_number "2"; tss_id "TSS4235"; gene_id "XLOC_003479"; gene_name "XLOC_003479"; transcript_id "TCONS_00005569"; set "Denovo_LncRNA";
chr10	chr10	exon	22451298	22453613	.	+	.	exon_number "1"; tss_id "TSS4237"; gene_id "XLOC_003481"; gene_name "XLOC_003481"; transcript_id "TCONS_00005571"; set "Denovo_LncRNA";
chr10	chr10	exon	25031134	25032210	.	+	.	exon_number "1"; tss_id "TSS4281"; gene_id "XLOC_003525"; gene_name "XLOC_003525"; transcript_id "TCONS_00005624"; set "Denovo_LncRNA";
chr10	chr10	exon	25031134	25031956	.	+	.	exon_number "1"; tss_id "TSS4281"; gene_id "XLOC_003525"; gene_name "XLOC_003525"; transcript_id "TCONS_00005625"; set "Denovo_LncRNA";
chr10	chr10	exon	25033920	25036814	.	+	.	exon_number "2"; tss_id "TSS4281"; gene_id "XLOC_003525"; gene_name "XLOC_003525"; transcript_id "TCONS_00005625"; set "Denovo_LncRNA";
chr10	chr10	exon	25032705	25036814	.	+	.	exon_number "1"; tss_id "TSS4282"; gene_id "XLOC_003525"; gene_name "XLOC_003525"; transcript_id "TCONS_00005626"; set "Denovo_LncRNA";
chr10	chr10	exon	26154698	26154826	.	+	.	exon_number "1"; tss_id "TSS4311"; gene_id "XLOC_003552"; gene_name "XLOC_003552"; transcript_id "TCONS_00005658"; set "Denovo_LncRNA";
chr10	chr10	exon	26157302	26157347	.	+	.	exon_number "2"; tss_id "TSS4311"; gene_id "XLOC_003552"; gene_name "XLOC_003552"; transcript_id "TCONS_00005658"; set "Denovo_LncRNA";
chr10	chr10	exon	26158718	26158871	.	+	.	exon_number "3"; tss_id "TSS4311"; gene_id "XLOC_003552"; gene_name "XLOC_003552"; transcript_id "TCONS_00005658"; set "Denovo_LncRNA";
chr10	chr10	exon	26162016	26162085	.	+	.	exon_number "4"; tss_id "TSS4311"; gene_id "XLOC_003552"; gene_name "XLOC_003552"; transcript_id "TCONS_00005658"; set "Denovo_LncRNA";
chr10	chr10	exon	26214643	26214726	.	+	.	exon_number "5"; tss_id "TSS4311"; gene_id "XLOC_003552"; gene_name "XLOC_003552"; transcript_id "TCONS_00005658"; set "Denovo_LncRNA";
chr10	chr10	exon	26218432	26218778	.	+	.	exon_number "6"; tss_id "TSS4311"; gene_id "XLOC_003552"; gene_name "XLOC_003552"; transcript_id "TCONS_00005658"; set "Denovo_LncRNA";
chr10	chr10	exon	26213302	26214726	.	+	.	exon_number "1"; tss_id "TSS4312"; gene_id "XLOC_003552"; gene_name "XLOC_003552"; transcript_id "TCONS_00005661"; set "Denovo_LncRNA";
chr10	chr10	exon	26218432	26218553	.	+	.	exon_number "2"; tss_id "TSS4312"; gene_id "XLOC_003552"; gene_name "XLOC_003552"; transcript_id "TCONS_00005661"; set "Denovo_LncRNA";
chr10	chr10	exon	26220539	26220972	.	+	.	exon_number "3"; tss_id "TSS4312"; gene_id "XLOC_003552"; gene_name "XLOC_003552"; transcript_id "TCONS_00005661"; set "Denovo_LncRNA";
chr10	chr10	exon	26477064	26481922	.	+	.	exon_number "1"; tss_id "TSS4322"; gene_id "XLOC_003562"; gene_name "XLOC_003562"; transcript_id "TCONS_00005669"; set "Denovo_LncRNA";
chr10	chr10	exon	28339605	28340284	.	+	.	exon_number "1"; tss_id "TSS4333"; gene_id "XLOC_003569"; gene_name "XLOC_003569"; transcript_id "TCONS_00005684"; set "Denovo_LncRNA";
chr10	chr10	exon	29082445	29085839	.	+	.	exon_number "1"; tss_id "TSS4345"; gene_id "XLOC_003577"; gene_name "XLOC_003577"; transcript_id "TCONS_00005696"; set "Denovo_LncRNA";
chr10	chr10	exon	30347268	30351401	.	+	.	exon_number "1"; tss_id "TSS4358"; gene_id "XLOC_003590"; gene_name "XLOC_003590"; transcript_id "TCONS_00005709"; set "Denovo_LncRNA";
chr10	chr10	exon	34013434	34013955	.	+	.	exon_number "1"; tss_id "TSS4372"; gene_id "XLOC_003603"; gene_name "XLOC_003603"; transcript_id "TCONS_00005724"; set "Denovo_LncRNA";
chr10	chr10	exon	37056814	37057322	.	+	.	exon_number "1"; tss_id "TSS4384"; gene_id "XLOC_003615"; gene_name "XLOC_003615"; transcript_id "TCONS_00005741"; set "Denovo_LncRNA";
chr10	chr10	exon	37058089	37059079	.	+	.	exon_number "2"; tss_id "TSS4384"; gene_id "XLOC_003615"; gene_name "XLOC_003615"; transcript_id "TCONS_00005741"; set "Denovo_LncRNA";
chr10	chr10	exon	37057682	37059079	.	+	.	exon_number "1"; tss_id "TSS4385"; gene_id "XLOC_003615"; gene_name "XLOC_003615"; transcript_id "TCONS_00005742"; set "Denovo_LncRNA";
chr10	chr10	exon	38919110	38919406	.	+	.	exon_number "1"; tss_id "TSS4391"; gene_id "XLOC_003619"; gene_name "XLOC_003619"; transcript_id "TCONS_00005750"; set "Denovo_LncRNA";
chr10	chr10	exon	38968667	38970529	.	+	.	exon_number "1"; tss_id "TSS4394"; gene_id "XLOC_003622"; gene_name "XLOC_003622"; transcript_id "TCONS_00005753"; set "Denovo_LncRNA";
chr10	chr10	exon	40022089	40023517	.	+	.	exon_number "1"; tss_id "TSS4409"; gene_id "XLOC_003631"; gene_name "XLOC_003631"; transcript_id "TCONS_00005773"; set "Denovo_LncRNA";
chr10	chr10	exon	40205787	40210164	.	+	.	exon_number "1"; tss_id "TSS4411"; gene_id "XLOC_003633"; gene_name "XLOC_003633"; transcript_id "TCONS_00005779"; set "Denovo_LncRNA";
chr10	chr10	exon	41101023	41101952	.	+	.	exon_number "1"; tss_id "TSS4425"; gene_id "XLOC_003645"; gene_name "XLOC_003645"; transcript_id "TCONS_00005794"; set "Denovo_LncRNA";
chr10	chr10	exon	43274819	43275530	.	+	.	exon_number "1"; tss_id "TSS4449"; gene_id "XLOC_003665"; gene_name "XLOC_003665"; transcript_id "TCONS_00005831"; set "Denovo_LncRNA";
chr10	chr10	exon	43389477	43397287	.	+	.	exon_number "1"; tss_id "TSS4455"; gene_id "XLOC_003671"; gene_name "XLOC_003671"; transcript_id "TCONS_00005837"; set "Denovo_LncRNA";
chr10	chr10	exon	43435962	43436909	.	+	.	exon_number "1"; tss_id "TSS4459"; gene_id "XLOC_003675"; gene_name "XLOC_003675"; transcript_id "TCONS_00005841"; set "Denovo_LncRNA";
chr10	chr10	exon	44249471	44250363	.	+	.	exon_number "1"; tss_id "TSS4472"; gene_id "XLOC_003687"; gene_name "XLOC_003687"; transcript_id "TCONS_00005856"; set "Denovo_LncRNA";
chr10	chr10	exon	57252355	57253154	.	+	.	exon_number "1"; tss_id "TSS4543"; gene_id "XLOC_003751"; gene_name "XLOC_003751"; transcript_id "TCONS_00005943"; set "Denovo_LncRNA";
chr10	chr10	exon	57472055	57475285	.	+	.	exon_number "1"; tss_id "TSS4548"; gene_id "XLOC_003754"; gene_name "XLOC_003754"; transcript_id "TCONS_00005951"; set "Denovo_LncRNA";
chr10	chr10	exon	57959351	57960342	.	+	.	exon_number "1"; tss_id "TSS4559"; gene_id "XLOC_003763"; gene_name "XLOC_003763"; transcript_id "TCONS_00005965"; set "Denovo_LncRNA";
chr10	chr10	exon	58056054	58057309	.	+	.	exon_number "1"; tss_id "TSS4565"; gene_id "XLOC_003765"; gene_name "XLOC_003765"; transcript_id "TCONS_00005974"; set "Denovo_LncRNA";
chr10	chr10	exon	60216539	60217025	.	+	.	exon_number "1"; tss_id "TSS4596"; gene_id "XLOC_003793"; gene_name "XLOC_003793"; transcript_id "TCONS_00006020"; set "Denovo_LncRNA";
chr10	chr10	exon	66562825	66565945	.	+	.	exon_number "1"; tss_id "TSS4656"; gene_id "XLOC_003838"; gene_name "XLOC_003838"; transcript_id "TCONS_00006097"; set "Denovo_LncRNA";
chr10	chr10	exon	66568485	66568841	.	+	.	exon_number "1"; tss_id "TSS4657"; gene_id "XLOC_003839"; gene_name "XLOC_003839"; transcript_id "TCONS_00006098"; set "Denovo_LncRNA";
chr10	chr10	exon	66576527	66582308	.	+	.	exon_number "1"; tss_id "TSS4658"; gene_id "XLOC_003840"; gene_name "XLOC_003840"; transcript_id "TCONS_00006099"; set "Denovo_LncRNA";
chr10	chr10	exon	66585801	66587143	.	+	.	exon_number "1"; tss_id "TSS4659"; gene_id "XLOC_003841"; gene_name "XLOC_003841"; transcript_id "TCONS_00006100"; set "Denovo_LncRNA";
chr10	chr10	exon	66588063	66588821	.	+	.	exon_number "1"; tss_id "TSS4660"; gene_id "XLOC_003842"; gene_name "XLOC_003842"; transcript_id "TCONS_00006101"; set "Denovo_LncRNA";
chr10	chr10	exon	66721810	66722574	.	+	.	exon_number "1"; tss_id "TSS4661"; gene_id "XLOC_003843"; gene_name "XLOC_003843"; transcript_id "TCONS_00006109"; set "Denovo_LncRNA";
chr10	chr10	exon	66748192	66748767	.	+	.	exon_number "1"; tss_id "TSS4662"; gene_id "XLOC_003844"; gene_name "XLOC_003844"; transcript_id "TCONS_00006110"; set "Denovo_LncRNA";
chr10	chr10	exon	66748192	66748268	.	+	.	exon_number "1"; tss_id "TSS4662"; gene_id "XLOC_003844"; gene_name "XLOC_003844"; transcript_id "TCONS_00006111"; set "Denovo_LncRNA";
chr10	chr10	exon	66755358	66755493	.	+	.	exon_number "2"; tss_id "TSS4662"; gene_id "XLOC_003844"; gene_name "XLOC_003844"; transcript_id "TCONS_00006111"; set "Denovo_LncRNA";
chr10	chr10	exon	66755797	66756283	.	+	.	exon_number "3"; tss_id "TSS4662"; gene_id "XLOC_003844"; gene_name "XLOC_003844"; transcript_id "TCONS_00006111"; set "Denovo_LncRNA";
chr10	chr10	exon	66966268	66970462	.	+	.	exon_number "1"; tss_id "TSS4668"; gene_id "XLOC_003849"; gene_name "XLOC_003849"; transcript_id "TCONS_00006117"; set "Denovo_LncRNA";
chr10	chr10	exon	66971946	66972089	.	+	.	exon_number "2"; tss_id "TSS4668"; gene_id "XLOC_003849"; gene_name "XLOC_003849"; transcript_id "TCONS_00006117"; set "Denovo_LncRNA";
chr10	chr10	exon	66972539	66972593	.	+	.	exon_number "3"; tss_id "TSS4668"; gene_id "XLOC_003849"; gene_name "XLOC_003849"; transcript_id "TCONS_00006117"; set "Denovo_LncRNA";
chr10	chr10	exon	66973485	66973622	.	+	.	exon_number "4"; tss_id "TSS4668"; gene_id "XLOC_003849"; gene_name "XLOC_003849"; transcript_id "TCONS_00006117"; set "Denovo_LncRNA";
chr10	chr10	exon	66973809	66974080	.	+	.	exon_number "5"; tss_id "TSS4668"; gene_id "XLOC_003849"; gene_name "XLOC_003849"; transcript_id "TCONS_00006117"; set "Denovo_LncRNA";
chr10	chr10	exon	66966288	66971296	.	+	.	exon_number "1"; tss_id "TSS4668"; gene_id "XLOC_003849"; gene_name "XLOC_003849"; transcript_id "TCONS_00006118"; set "Denovo_LncRNA";
chr10	chr10	exon	66966288	66968328	.	+	.	exon_number "1"; tss_id "TSS4668"; gene_id "XLOC_003849"; gene_name "XLOC_003849"; transcript_id "TCONS_00006119"; set "Denovo_LncRNA";
chr10	chr10	exon	66970148	66970462	.	+	.	exon_number "2"; tss_id "TSS4668"; gene_id "XLOC_003849"; gene_name "XLOC_003849"; transcript_id "TCONS_00006119"; set "Denovo_LncRNA";
chr10	chr10	exon	66971946	66972089	.	+	.	exon_number "3"; tss_id "TSS4668"; gene_id "XLOC_003849"; gene_name "XLOC_003849"; transcript_id "TCONS_00006119"; set "Denovo_LncRNA";
chr10	chr10	exon	66972539	66972593	.	+	.	exon_number "4"; tss_id "TSS4668"; gene_id "XLOC_003849"; gene_name "XLOC_003849"; transcript_id "TCONS_00006119"; set "Denovo_LncRNA";
chr10	chr10	exon	66973485	66973783	.	+	.	exon_number "5"; tss_id "TSS4668"; gene_id "XLOC_003849"; gene_name "XLOC_003849"; transcript_id "TCONS_00006119"; set "Denovo_LncRNA";
chr10	chr10	exon	67021845	67023770	.	+	.	exon_number "1"; tss_id "TSS4671"; gene_id "XLOC_003852"; gene_name "XLOC_003852"; transcript_id "TCONS_00006122"; set "Denovo_LncRNA";
chr10	chr10	exon	67043987	67045477	.	+	.	exon_number "1"; tss_id "TSS4672"; gene_id "XLOC_003853"; gene_name "XLOC_003853"; transcript_id "TCONS_00006125"; set "Denovo_LncRNA";
chr10	chr10	exon	67049096	67052340	.	+	.	exon_number "2"; tss_id "TSS4672"; gene_id "XLOC_003853"; gene_name "XLOC_003853"; transcript_id "TCONS_00006125"; set "Denovo_LncRNA";
chr10	chr10	exon	67053195	67053338	.	+	.	exon_number "3"; tss_id "TSS4672"; gene_id "XLOC_003853"; gene_name "XLOC_003853"; transcript_id "TCONS_00006125"; set "Denovo_LncRNA";
chr10	chr10	exon	67053996	67054075	.	+	.	exon_number "4"; tss_id "TSS4672"; gene_id "XLOC_003853"; gene_name "XLOC_003853"; transcript_id "TCONS_00006125"; set "Denovo_LncRNA";
chr10	chr10	exon	67056804	67057012	.	+	.	exon_number "5"; tss_id "TSS4672"; gene_id "XLOC_003853"; gene_name "XLOC_003853"; transcript_id "TCONS_00006125"; set "Denovo_LncRNA";
chr10	chr10	exon	67057162	67063268	.	+	.	exon_number "6"; tss_id "TSS4672"; gene_id "XLOC_003853"; gene_name "XLOC_003853"; transcript_id "TCONS_00006125"; set "Denovo_LncRNA";
chr10	chr10	exon	67043987	67045477	.	+	.	exon_number "1"; tss_id "TSS4672"; gene_id "XLOC_003853"; gene_name "XLOC_003853"; transcript_id "TCONS_00006124"; set "Denovo_LncRNA";
chr10	chr10	exon	67049096	67049226	.	+	.	exon_number "2"; tss_id "TSS4672"; gene_id "XLOC_003853"; gene_name "XLOC_003853"; transcript_id "TCONS_00006124"; set "Denovo_LncRNA";
chr10	chr10	exon	67050539	67052340	.	+	.	exon_number "3"; tss_id "TSS4672"; gene_id "XLOC_003853"; gene_name "XLOC_003853"; transcript_id "TCONS_00006124"; set "Denovo_LncRNA";
chr10	chr10	exon	67053195	67053338	.	+	.	exon_number "4"; tss_id "TSS4672"; gene_id "XLOC_003853"; gene_name "XLOC_003853"; transcript_id "TCONS_00006124"; set "Denovo_LncRNA";
chr10	chr10	exon	67053996	67054075	.	+	.	exon_number "5"; tss_id "TSS4672"; gene_id "XLOC_003853"; gene_name "XLOC_003853"; transcript_id "TCONS_00006124"; set "Denovo_LncRNA";
chr10	chr10	exon	67056804	67057012	.	+	.	exon_number "6"; tss_id "TSS4672"; gene_id "XLOC_003853"; gene_name "XLOC_003853"; transcript_id "TCONS_00006124"; set "Denovo_LncRNA";
chr10	chr10	exon	67057162	67063268	.	+	.	exon_number "7"; tss_id "TSS4672"; gene_id "XLOC_003853"; gene_name "XLOC_003853"; transcript_id "TCONS_00006124"; set "Denovo_LncRNA";
chr10	chr10	exon	67043987	67045477	.	+	.	exon_number "1"; tss_id "TSS4672"; gene_id "XLOC_003853"; gene_name "XLOC_003853"; transcript_id "TCONS_00006123"; set "Denovo_LncRNA";
chr10	chr10	exon	67049096	67049226	.	+	.	exon_number "2"; tss_id "TSS4672"; gene_id "XLOC_003853"; gene_name "XLOC_003853"; transcript_id "TCONS_00006123"; set "Denovo_LncRNA";
chr10	chr10	exon	67050539	67052340	.	+	.	exon_number "3"; tss_id "TSS4672"; gene_id "XLOC_003853"; gene_name "XLOC_003853"; transcript_id "TCONS_00006123"; set "Denovo_LncRNA";
chr10	chr10	exon	67053195	67053338	.	+	.	exon_number "4"; tss_id "TSS4672"; gene_id "XLOC_003853"; gene_name "XLOC_003853"; transcript_id "TCONS_00006123"; set "Denovo_LncRNA";
chr10	chr10	exon	67053996	67054075	.	+	.	exon_number "5"; tss_id "TSS4672"; gene_id "XLOC_003853"; gene_name "XLOC_003853"; transcript_id "TCONS_00006123"; set "Denovo_LncRNA";
chr10	chr10	exon	67056818	67057012	.	+	.	exon_number "6"; tss_id "TSS4672"; gene_id "XLOC_003853"; gene_name "XLOC_003853"; transcript_id "TCONS_00006123"; set "Denovo_LncRNA";
chr10	chr10	exon	67057162	67063268	.	+	.	exon_number "7"; tss_id "TSS4672"; gene_id "XLOC_003853"; gene_name "XLOC_003853"; transcript_id "TCONS_00006123"; set "Denovo_LncRNA";
chr10	chr10	exon	67048588	67050807	.	+	.	exon_number "1"; tss_id "TSS4673"; gene_id "XLOC_003853"; gene_name "XLOC_003853"; transcript_id "TCONS_00006126"; set "Denovo_LncRNA";
chr10	chr10	exon	67052114	67052340	.	+	.	exon_number "2"; tss_id "TSS4673"; gene_id "XLOC_003853"; gene_name "XLOC_003853"; transcript_id "TCONS_00006126"; set "Denovo_LncRNA";
chr10	chr10	exon	67053195	67053338	.	+	.	exon_number "3"; tss_id "TSS4673"; gene_id "XLOC_003853"; gene_name "XLOC_003853"; transcript_id "TCONS_00006126"; set "Denovo_LncRNA";
chr10	chr10	exon	67053996	67054075	.	+	.	exon_number "4"; tss_id "TSS4673"; gene_id "XLOC_003853"; gene_name "XLOC_003853"; transcript_id "TCONS_00006126"; set "Denovo_LncRNA";
chr10	chr10	exon	67056818	67057012	.	+	.	exon_number "5"; tss_id "TSS4673"; gene_id "XLOC_003853"; gene_name "XLOC_003853"; transcript_id "TCONS_00006126"; set "Denovo_LncRNA";
chr10	chr10	exon	67057162	67063268	.	+	.	exon_number "6"; tss_id "TSS4673"; gene_id "XLOC_003853"; gene_name "XLOC_003853"; transcript_id "TCONS_00006126"; set "Denovo_LncRNA";
chr10	chr10	exon	67055200	67057012	.	+	.	exon_number "1"; tss_id "TSS4674"; gene_id "XLOC_003853"; gene_name "XLOC_003853"; transcript_id "TCONS_00006127"; set "Denovo_LncRNA";
chr10	chr10	exon	67057162	67063268	.	+	.	exon_number "2"; tss_id "TSS4674"; gene_id "XLOC_003853"; gene_name "XLOC_003853"; transcript_id "TCONS_00006127"; set "Denovo_LncRNA";
chr10	chr10	exon	71773860	71774262	.	+	.	exon_number "1"; tss_id "TSS4731"; gene_id "XLOC_003903"; gene_name "XLOC_003903"; transcript_id "TCONS_00006199"; set "Denovo_LncRNA";
chr10	chr10	exon	71774651	71774933	.	+	.	exon_number "1"; tss_id "TSS4732"; gene_id "XLOC_003904"; gene_name "XLOC_003904"; transcript_id "TCONS_00006200"; set "Denovo_LncRNA";
chr10	chr10	exon	71775010	71776922	.	+	.	exon_number "1"; tss_id "TSS4733"; gene_id "XLOC_003905"; gene_name "XLOC_003905"; transcript_id "TCONS_00006201"; set "Denovo_LncRNA";
chr10	chr10	exon	74665573	74666389	.	+	.	exon_number "1"; tss_id "TSS4805"; gene_id "XLOC_003976"; gene_name "XLOC_003976"; transcript_id "TCONS_00006297"; set "Denovo_LncRNA";
chr10	chr10	exon	74907252	74913198	.	+	.	exon_number "1"; tss_id "TSS4816"; gene_id "XLOC_003982"; gene_name "XLOC_003982"; transcript_id "TCONS_00006311"; set "Denovo_LncRNA";
chr10	chr10	exon	74921547	74921654	.	+	.	exon_number "2"; tss_id "TSS4816"; gene_id "XLOC_003982"; gene_name "XLOC_003982"; transcript_id "TCONS_00006311"; set "Denovo_LncRNA";
chr10	chr10	exon	74925640	74925849	.	+	.	exon_number "3"; tss_id "TSS4816"; gene_id "XLOC_003982"; gene_name "XLOC_003982"; transcript_id "TCONS_00006311"; set "Denovo_LncRNA";
chr10	chr10	exon	75336636	75337208	.	+	.	exon_number "1"; tss_id "TSS4821"; gene_id "XLOC_003987"; gene_name "XLOC_003987"; transcript_id "TCONS_00006316"; set "Denovo_LncRNA";
chr10	chr10	exon	75384521	75385208	.	+	.	exon_number "1"; tss_id "TSS4825"; gene_id "XLOC_003991"; gene_name "XLOC_003991"; transcript_id "TCONS_00006320"; set "Denovo_LncRNA";
chr10	chr10	exon	75700754	75701200	.	+	.	exon_number "1"; tss_id "TSS4832"; gene_id "XLOC_003998"; gene_name "XLOC_003998"; transcript_id "TCONS_00006329"; set "Denovo_LncRNA";
chr10	chr10	exon	78060713	78062696	.	+	.	exon_number "1"; tss_id "TSS4890"; gene_id "XLOC_004042"; gene_name "XLOC_004042"; transcript_id "TCONS_00006397"; set "Denovo_LncRNA";
chr10	chr10	exon	79018470	79019391	.	+	.	exon_number "1"; tss_id "TSS4908"; gene_id "XLOC_004060"; gene_name "XLOC_004060"; transcript_id "TCONS_00006415"; set "Denovo_LncRNA";
chr10	chr10	exon	79019681	79020664	.	+	.	exon_number "1"; tss_id "TSS4909"; gene_id "XLOC_004061"; gene_name "XLOC_004061"; transcript_id "TCONS_00006416"; set "Denovo_LncRNA";
chr10	chr10	exon	79604159	79604438	.	+	.	exon_number "1"; tss_id "TSS4949"; gene_id "XLOC_004086"; gene_name "XLOC_004086"; transcript_id "TCONS_00006471"; set "Denovo_LncRNA";
chr10	chr10	exon	79629215	79630152	.	+	.	exon_number "1"; tss_id "TSS4954"; gene_id "XLOC_004089"; gene_name "XLOC_004089"; transcript_id "TCONS_00006479"; set "Denovo_LncRNA";
chr10	chr10	exon	80589946	80590628	.	+	.	exon_number "1"; tss_id "TSS4991"; gene_id "XLOC_004116"; gene_name "XLOC_004116"; transcript_id "TCONS_00006534"; set "Denovo_LncRNA";
chr10	chr10	exon	81573188	81574407	.	+	.	exon_number "1"; tss_id "TSS5036"; gene_id "XLOC_004149"; gene_name "XLOC_004149"; transcript_id "TCONS_00006593"; set "Denovo_LncRNA";
chr10	chr10	exon	81574488	81575028	.	+	.	exon_number "2"; tss_id "TSS5036"; gene_id "XLOC_004149"; gene_name "XLOC_004149"; transcript_id "TCONS_00006593"; set "Denovo_LncRNA";
chr10	chr10	exon	81625097	81625971	.	+	.	exon_number "1"; tss_id "TSS5039"; gene_id "XLOC_004151"; gene_name "XLOC_004151"; transcript_id "TCONS_00006600"; set "Denovo_LncRNA";
chr10	chr10	exon	81626783	81628285	.	+	.	exon_number "1"; tss_id "TSS5040"; gene_id "XLOC_004152"; gene_name "XLOC_004152"; transcript_id "TCONS_00006601"; set "Denovo_LncRNA";
chr10	chr10	exon	81628379	81629776	.	+	.	exon_number "1"; tss_id "TSS5041"; gene_id "XLOC_004153"; gene_name "XLOC_004153"; transcript_id "TCONS_00006602"; set "Denovo_LncRNA";
chr10	chr10	exon	84490247	84491913	.	+	.	exon_number "1"; tss_id "TSS5083"; gene_id "XLOC_004188"; gene_name "XLOC_004188"; transcript_id "TCONS_00006662"; set "Denovo_LncRNA";
chr10	chr10	exon	85292099	85292204	.	+	.	exon_number "1"; tss_id "TSS5091"; gene_id "XLOC_004195"; gene_name "XLOC_004195"; transcript_id "TCONS_00006670"; set "Denovo_LncRNA";
chr10	chr10	exon	85292478	85294374	.	+	.	exon_number "2"; tss_id "TSS5091"; gene_id "XLOC_004195"; gene_name "XLOC_004195"; transcript_id "TCONS_00006670"; set "Denovo_LncRNA";
chr10	chr10	exon	85297683	85298591	.	+	.	exon_number "1"; tss_id "TSS5092"; gene_id "XLOC_004196"; gene_name "XLOC_004196"; transcript_id "TCONS_00006671"; set "Denovo_LncRNA";
chr10	chr10	exon	87723302	87724461	.	+	.	exon_number "1"; tss_id "TSS5120"; gene_id "XLOC_004220"; gene_name "XLOC_004220"; transcript_id "TCONS_00006712"; set "Denovo_LncRNA";
chr10	chr10	exon	92708185	92709275	.	+	.	exon_number "1"; tss_id "TSS5151"; gene_id "XLOC_004245"; gene_name "XLOC_004245"; transcript_id "TCONS_00006754"; set "Denovo_LncRNA";
chr10	chr10	exon	93089875	93090213	.	+	.	exon_number "1"; tss_id "TSS5156"; gene_id "XLOC_004250"; gene_name "XLOC_004250"; transcript_id "TCONS_00006761"; set "Denovo_LncRNA";
chr10	chr10	exon	93090699	93092023	.	+	.	exon_number "1"; tss_id "TSS5157"; gene_id "XLOC_004251"; gene_name "XLOC_004251"; transcript_id "TCONS_00006762"; set "Denovo_LncRNA";
chr10	chr10	exon	93264775	93265102	.	+	.	exon_number "1"; tss_id "TSS5161"; gene_id "XLOC_004255"; gene_name "XLOC_004255"; transcript_id "TCONS_00006766"; set "Denovo_LncRNA";
chr10	chr10	exon	93371850	93372163	.	+	.	exon_number "1"; tss_id "TSS5164"; gene_id "XLOC_004257"; gene_name "XLOC_004257"; transcript_id "TCONS_00006771"; set "Denovo_LncRNA";
chr10	chr10	exon	93376441	93378000	.	+	.	exon_number "2"; tss_id "TSS5164"; gene_id "XLOC_004257"; gene_name "XLOC_004257"; transcript_id "TCONS_00006771"; set "Denovo_LncRNA";
chr10	chr10	exon	93800130	93800838	.	+	.	exon_number "1"; tss_id "TSS5170"; gene_id "XLOC_004263"; gene_name "XLOC_004263"; transcript_id "TCONS_00006780"; set "Denovo_LncRNA";
chr10	chr10	exon	93873332	93874975	.	+	.	exon_number "1"; tss_id "TSS5174"; gene_id "XLOC_004267"; gene_name "XLOC_004267"; transcript_id "TCONS_00006784"; set "Denovo_LncRNA";
chr10	chr10	exon	93900216	93900975	.	+	.	exon_number "1"; tss_id "TSS5175"; gene_id "XLOC_004268"; gene_name "XLOC_004268"; transcript_id "TCONS_00006785"; set "Denovo_LncRNA";
chr10	chr10	exon	93905745	93906767	.	+	.	exon_number "1"; tss_id "TSS5176"; gene_id "XLOC_004269"; gene_name "XLOC_004269"; transcript_id "TCONS_00006786"; set "Denovo_LncRNA";
chr10	chr10	exon	93928465	93929928	.	+	.	exon_number "1"; tss_id "TSS5180"; gene_id "XLOC_004273"; gene_name "XLOC_004273"; transcript_id "TCONS_00006790"; set "Denovo_LncRNA";
chr10	chr10	exon	93957546	93958916	.	+	.	exon_number "1"; tss_id "TSS5184"; gene_id "XLOC_004277"; gene_name "XLOC_004277"; transcript_id "TCONS_00006794"; set "Denovo_LncRNA";
chr10	chr10	exon	95026941	95029145	.	+	.	exon_number "1"; tss_id "TSS5202"; gene_id "XLOC_004288"; gene_name "XLOC_004288"; transcript_id "TCONS_00006813"; set "Denovo_LncRNA";
chr10	chr10	exon	95213112	95213537	.	+	.	exon_number "1"; tss_id "TSS5206"; gene_id "XLOC_004292"; gene_name "XLOC_004292"; transcript_id "TCONS_00006818"; set "Denovo_LncRNA";
chr10	chr10	exon	95223971	95225045	.	+	.	exon_number "1"; tss_id "TSS5207"; gene_id "XLOC_004293"; gene_name "XLOC_004293"; transcript_id "TCONS_00006819"; set "Denovo_LncRNA";
chr10	chr10	exon	95241520	95241703	.	+	.	exon_number "1"; tss_id "TSS5208"; gene_id "XLOC_004294"; gene_name "XLOC_004294"; transcript_id "TCONS_00006820"; set "Denovo_LncRNA";
chr10	chr10	exon	95243143	95243260	.	+	.	exon_number "2"; tss_id "TSS5208"; gene_id "XLOC_004294"; gene_name "XLOC_004294"; transcript_id "TCONS_00006820"; set "Denovo_LncRNA";
chr10	chr10	exon	95246365	95246407	.	+	.	exon_number "3"; tss_id "TSS5208"; gene_id "XLOC_004294"; gene_name "XLOC_004294"; transcript_id "TCONS_00006820"; set "Denovo_LncRNA";
chr10	chr10	exon	95241535	95241703	.	+	.	exon_number "1"; tss_id "TSS5208"; gene_id "XLOC_004294"; gene_name "XLOC_004294"; transcript_id "TCONS_00006823"; set "Denovo_LncRNA";
chr10	chr10	exon	95243143	95243260	.	+	.	exon_number "2"; tss_id "TSS5208"; gene_id "XLOC_004294"; gene_name "XLOC_004294"; transcript_id "TCONS_00006823"; set "Denovo_LncRNA";
chr10	chr10	exon	95254318	95254366	.	+	.	exon_number "3"; tss_id "TSS5208"; gene_id "XLOC_004294"; gene_name "XLOC_004294"; transcript_id "TCONS_00006823"; set "Denovo_LncRNA";
chr10	chr10	exon	95257440	95264985	.	+	.	exon_number "4"; tss_id "TSS5208"; gene_id "XLOC_004294"; gene_name "XLOC_004294"; transcript_id "TCONS_00006823"; set "Denovo_LncRNA";
chr10	chr10	exon	95241535	95241703	.	+	.	exon_number "1"; tss_id "TSS5208"; gene_id "XLOC_004294"; gene_name "XLOC_004294"; transcript_id "TCONS_00006822"; set "Denovo_LncRNA";
chr10	chr10	exon	95243143	95243260	.	+	.	exon_number "2"; tss_id "TSS5208"; gene_id "XLOC_004294"; gene_name "XLOC_004294"; transcript_id "TCONS_00006822"; set "Denovo_LncRNA";
chr10	chr10	exon	95257440	95264985	.	+	.	exon_number "3"; tss_id "TSS5208"; gene_id "XLOC_004294"; gene_name "XLOC_004294"; transcript_id "TCONS_00006822"; set "Denovo_LncRNA";
chr10	chr10	exon	95241535	95241703	.	+	.	exon_number "1"; tss_id "TSS5208"; gene_id "XLOC_004294"; gene_name "XLOC_004294"; transcript_id "TCONS_00006821"; set "Denovo_LncRNA";
chr10	chr10	exon	95243143	95243260	.	+	.	exon_number "2"; tss_id "TSS5208"; gene_id "XLOC_004294"; gene_name "XLOC_004294"; transcript_id "TCONS_00006821"; set "Denovo_LncRNA";
chr10	chr10	exon	95246509	95246617	.	+	.	exon_number "3"; tss_id "TSS5208"; gene_id "XLOC_004294"; gene_name "XLOC_004294"; transcript_id "TCONS_00006821"; set "Denovo_LncRNA";
chr10	chr10	exon	95254318	95254366	.	+	.	exon_number "4"; tss_id "TSS5208"; gene_id "XLOC_004294"; gene_name "XLOC_004294"; transcript_id "TCONS_00006821"; set "Denovo_LncRNA";
chr10	chr10	exon	95257440	95264985	.	+	.	exon_number "5"; tss_id "TSS5208"; gene_id "XLOC_004294"; gene_name "XLOC_004294"; transcript_id "TCONS_00006821"; set "Denovo_LncRNA";
chr10	chr10	exon	95241549	95241703	.	+	.	exon_number "1"; tss_id "TSS5208"; gene_id "XLOC_004294"; gene_name "XLOC_004294"; transcript_id "TCONS_00006824"; set "Denovo_LncRNA";
chr10	chr10	exon	95243143	95243260	.	+	.	exon_number "2"; tss_id "TSS5208"; gene_id "XLOC_004294"; gene_name "XLOC_004294"; transcript_id "TCONS_00006824"; set "Denovo_LncRNA";
chr10	chr10	exon	95252355	95252500	.	+	.	exon_number "3"; tss_id "TSS5208"; gene_id "XLOC_004294"; gene_name "XLOC_004294"; transcript_id "TCONS_00006824"; set "Denovo_LncRNA";
chr10	chr10	exon	95254318	95254366	.	+	.	exon_number "4"; tss_id "TSS5208"; gene_id "XLOC_004294"; gene_name "XLOC_004294"; transcript_id "TCONS_00006824"; set "Denovo_LncRNA";
chr10	chr10	exon	95257440	95264985	.	+	.	exon_number "5"; tss_id "TSS5208"; gene_id "XLOC_004294"; gene_name "XLOC_004294"; transcript_id "TCONS_00006824"; set "Denovo_LncRNA";
chr10	chr10	exon	95243268	95245773	.	+	.	exon_number "1"; tss_id "TSS5209"; gene_id "XLOC_004294"; gene_name "XLOC_004294"; transcript_id "TCONS_00006825"; set "Denovo_LncRNA";
chr10	chr10	exon	95254318	95254364	.	+	.	exon_number "2"; tss_id "TSS5209"; gene_id "XLOC_004294"; gene_name "XLOC_004294"; transcript_id "TCONS_00006825"; set "Denovo_LncRNA";
chr10	chr10	exon	95243268	95246617	.	+	.	exon_number "1"; tss_id "TSS5209"; gene_id "XLOC_004294"; gene_name "XLOC_004294"; transcript_id "TCONS_00006826"; set "Denovo_LncRNA";
chr10	chr10	exon	95252355	95252500	.	+	.	exon_number "2"; tss_id "TSS5209"; gene_id "XLOC_004294"; gene_name "XLOC_004294"; transcript_id "TCONS_00006826"; set "Denovo_LncRNA";
chr10	chr10	exon	95254318	95254366	.	+	.	exon_number "3"; tss_id "TSS5209"; gene_id "XLOC_004294"; gene_name "XLOC_004294"; transcript_id "TCONS_00006826"; set "Denovo_LncRNA";
chr10	chr10	exon	95257440	95264985	.	+	.	exon_number "4"; tss_id "TSS5209"; gene_id "XLOC_004294"; gene_name "XLOC_004294"; transcript_id "TCONS_00006826"; set "Denovo_LncRNA";
chr10	chr10	exon	95247574	95252500	.	+	.	exon_number "1"; tss_id "TSS5210"; gene_id "XLOC_004294"; gene_name "XLOC_004294"; transcript_id "TCONS_00006827"; set "Denovo_LncRNA";
chr10	chr10	exon	95254318	95254366	.	+	.	exon_number "2"; tss_id "TSS5210"; gene_id "XLOC_004294"; gene_name "XLOC_004294"; transcript_id "TCONS_00006827"; set "Denovo_LncRNA";
chr10	chr10	exon	95257440	95264985	.	+	.	exon_number "3"; tss_id "TSS5210"; gene_id "XLOC_004294"; gene_name "XLOC_004294"; transcript_id "TCONS_00006827"; set "Denovo_LncRNA";
chr10	chr10	exon	95249521	95249682	.	+	.	exon_number "1"; tss_id "TSS5211"; gene_id "XLOC_004294"; gene_name "XLOC_004294"; transcript_id "TCONS_00006828"; set "Denovo_LncRNA";
chr10	chr10	exon	95252355	95252500	.	+	.	exon_number "2"; tss_id "TSS5211"; gene_id "XLOC_004294"; gene_name "XLOC_004294"; transcript_id "TCONS_00006828"; set "Denovo_LncRNA";
chr10	chr10	exon	95254318	95254366	.	+	.	exon_number "3"; tss_id "TSS5211"; gene_id "XLOC_004294"; gene_name "XLOC_004294"; transcript_id "TCONS_00006828"; set "Denovo_LncRNA";
chr10	chr10	exon	95257440	95264985	.	+	.	exon_number "4"; tss_id "TSS5211"; gene_id "XLOC_004294"; gene_name "XLOC_004294"; transcript_id "TCONS_00006828"; set "Denovo_LncRNA";
chr10	chr10	exon	95279554	95281139	.	+	.	exon_number "1"; tss_id "TSS5212"; gene_id "XLOC_004295"; gene_name "XLOC_004295"; transcript_id "TCONS_00006829"; set "Denovo_LncRNA";
chr10	chr10	exon	95281421	95281457	.	+	.	exon_number "2"; tss_id "TSS5212"; gene_id "XLOC_004295"; gene_name "XLOC_004295"; transcript_id "TCONS_00006829"; set "Denovo_LncRNA";
chr10	chr10	exon	95279554	95281139	.	+	.	exon_number "1"; tss_id "TSS5212"; gene_id "XLOC_004295"; gene_name "XLOC_004295"; transcript_id "TCONS_00006830"; set "Denovo_LncRNA";
chr10	chr10	exon	95310717	95310725	.	+	.	exon_number "2"; tss_id "TSS5212"; gene_id "XLOC_004295"; gene_name "XLOC_004295"; transcript_id "TCONS_00006830"; set "Denovo_LncRNA";
chr10	chr10	exon	95279554	95281139	.	+	.	exon_number "1"; tss_id "TSS5212"; gene_id "XLOC_004295"; gene_name "XLOC_004295"; transcript_id "TCONS_00006831"; set "Denovo_LncRNA";
chr10	chr10	exon	95311461	95311674	.	+	.	exon_number "2"; tss_id "TSS5212"; gene_id "XLOC_004295"; gene_name "XLOC_004295"; transcript_id "TCONS_00006831"; set "Denovo_LncRNA";
chr10	chr10	exon	95341095	95341623	.	+	.	exon_number "3"; tss_id "TSS5212"; gene_id "XLOC_004295"; gene_name "XLOC_004295"; transcript_id "TCONS_00006831"; set "Denovo_LncRNA";
chr10	chr10	exon	95310451	95311018	.	+	.	exon_number "1"; tss_id "TSS5213"; gene_id "XLOC_004295"; gene_name "XLOC_004295"; transcript_id "TCONS_00006832"; set "Denovo_LncRNA";
chr10	chr10	exon	95311461	95311674	.	+	.	exon_number "2"; tss_id "TSS5213"; gene_id "XLOC_004295"; gene_name "XLOC_004295"; transcript_id "TCONS_00006832"; set "Denovo_LncRNA";
chr10	chr10	exon	95311790	95313212	.	+	.	exon_number "3"; tss_id "TSS5213"; gene_id "XLOC_004295"; gene_name "XLOC_004295"; transcript_id "TCONS_00006832"; set "Denovo_LncRNA";
chr10	chr10	exon	95310451	95311674	.	+	.	exon_number "1"; tss_id "TSS5213"; gene_id "XLOC_004295"; gene_name "XLOC_004295"; transcript_id "TCONS_00006833"; set "Denovo_LncRNA";
chr10	chr10	exon	95311790	95311891	.	+	.	exon_number "2"; tss_id "TSS5213"; gene_id "XLOC_004295"; gene_name "XLOC_004295"; transcript_id "TCONS_00006833"; set "Denovo_LncRNA";
chr10	chr10	exon	95356835	95357132	.	+	.	exon_number "3"; tss_id "TSS5213"; gene_id "XLOC_004295"; gene_name "XLOC_004295"; transcript_id "TCONS_00006833"; set "Denovo_LncRNA";
chr10	chr10	exon	95514957	95516108	.	+	.	exon_number "1"; tss_id "TSS5219"; gene_id "XLOC_004299"; gene_name "XLOC_004299"; transcript_id "TCONS_00006843"; set "Denovo_LncRNA";
chr10	chr10	exon	95584113	95584637	.	+	.	exon_number "1"; tss_id "TSS5220"; gene_id "XLOC_004300"; gene_name "XLOC_004300"; transcript_id "TCONS_00006844"; set "Denovo_LncRNA";
chr10	chr10	exon	95677370	95679026	.	+	.	exon_number "1"; tss_id "TSS5221"; gene_id "XLOC_004301"; gene_name "XLOC_004301"; transcript_id "TCONS_00006845"; set "Denovo_LncRNA";
chr10	chr10	exon	95682047	95683576	.	+	.	exon_number "1"; tss_id "TSS5222"; gene_id "XLOC_004302"; gene_name "XLOC_004302"; transcript_id "TCONS_00006846"; set "Denovo_LncRNA";
chr10	chr10	exon	95683669	95683745	.	+	.	exon_number "2"; tss_id "TSS5222"; gene_id "XLOC_004302"; gene_name "XLOC_004302"; transcript_id "TCONS_00006846"; set "Denovo_LncRNA";
chr10	chr10	exon	95833879	95834579	.	+	.	exon_number "1"; tss_id "TSS5230"; gene_id "XLOC_004308"; gene_name "XLOC_004308"; transcript_id "TCONS_00006856"; set "Denovo_LncRNA";
chr10	chr10	exon	96102706	96105260	.	+	.	exon_number "1"; tss_id "TSS5235"; gene_id "XLOC_004313"; gene_name "XLOC_004313"; transcript_id "TCONS_00006861"; set "Denovo_LncRNA";
chr10	chr10	exon	96105427	96106201	.	+	.	exon_number "1"; tss_id "TSS5236"; gene_id "XLOC_004314"; gene_name "XLOC_004314"; transcript_id "TCONS_00006862"; set "Denovo_LncRNA";
chr10	chr10	exon	96116598	96117061	.	+	.	exon_number "1"; tss_id "TSS5237"; gene_id "XLOC_004315"; gene_name "XLOC_004315"; transcript_id "TCONS_00006863"; set "Denovo_LncRNA";
chr10	chr10	exon	96121125	96129858	.	+	.	exon_number "1"; tss_id "TSS5238"; gene_id "XLOC_004316"; gene_name "XLOC_004316"; transcript_id "TCONS_00006864"; set "Denovo_LncRNA";
chr10	chr10	exon	96208832	96211145	.	+	.	exon_number "1"; tss_id "TSS5240"; gene_id "XLOC_004318"; gene_name "XLOC_004318"; transcript_id "TCONS_00006866"; set "Denovo_LncRNA";
chr10	chr10	exon	98492088	98493703	.	+	.	exon_number "1"; tss_id "TSS5256"; gene_id "XLOC_004330"; gene_name "XLOC_004330"; transcript_id "TCONS_00006882"; set "Denovo_LncRNA";
chr10	chr10	exon	98493754	98494656	.	+	.	exon_number "1"; tss_id "TSS5257"; gene_id "XLOC_004331"; gene_name "XLOC_004331"; transcript_id "TCONS_00006883"; set "Denovo_LncRNA";
chr10	chr10	exon	98498007	98499070	.	+	.	exon_number "1"; tss_id "TSS5258"; gene_id "XLOC_004332"; gene_name "XLOC_004332"; transcript_id "TCONS_00006884"; set "Denovo_LncRNA";
chr10	chr10	exon	98705675	98707680	.	+	.	exon_number "1"; tss_id "TSS5264"; gene_id "XLOC_004336"; gene_name "XLOC_004336"; transcript_id "TCONS_00006893"; set "Denovo_LncRNA";
chr10	chr10	exon	98708330	98709675	.	+	.	exon_number "1"; tss_id "TSS5265"; gene_id "XLOC_004337"; gene_name "XLOC_004337"; transcript_id "TCONS_00006894"; set "Denovo_LncRNA";
chr10	chr10	exon	98710118	98711616	.	+	.	exon_number "1"; tss_id "TSS5266"; gene_id "XLOC_004338"; gene_name "XLOC_004338"; transcript_id "TCONS_00006895"; set "Denovo_LncRNA";
chr10	chr10	exon	98732399	98734427	.	+	.	exon_number "1"; tss_id "TSS5271"; gene_id "XLOC_004342"; gene_name "XLOC_004342"; transcript_id "TCONS_00006900"; set "Denovo_LncRNA";
chr10	chr10	exon	98887584	98888624	.	+	.	exon_number "1"; tss_id "TSS5275"; gene_id "XLOC_004346"; gene_name "XLOC_004346"; transcript_id "TCONS_00006904"; set "Denovo_LncRNA";
chr10	chr10	exon	105299276	105300983	.	+	.	exon_number "1"; tss_id "TSS5312"; gene_id "XLOC_004376"; gene_name "XLOC_004376"; transcript_id "TCONS_00006946"; set "Denovo_LncRNA";
chr10	chr10	exon	105301111	105302931	.	+	.	exon_number "1"; tss_id "TSS5313"; gene_id "XLOC_004377"; gene_name "XLOC_004377"; transcript_id "TCONS_00006947"; set "Denovo_LncRNA";
chr10	chr10	exon	105303871	105304720	.	+	.	exon_number "1"; tss_id "TSS5314"; gene_id "XLOC_004378"; gene_name "XLOC_004378"; transcript_id "TCONS_00006948"; set "Denovo_LncRNA";
chr10	chr10	exon	107719246	107720834	.	+	.	exon_number "1"; tss_id "TSS5322"; gene_id "XLOC_004383"; gene_name "XLOC_004383"; transcript_id "TCONS_00006961"; set "Denovo_LncRNA";
chr10	chr10	exon	107725565	107728185	.	+	.	exon_number "1"; tss_id "TSS5323"; gene_id "XLOC_004384"; gene_name "XLOC_004384"; transcript_id "TCONS_00006962"; set "Denovo_LncRNA";
chr10	chr10	exon	110745120	110746226	.	+	.	exon_number "1"; tss_id "TSS5342"; gene_id "XLOC_004400"; gene_name "XLOC_004400"; transcript_id "TCONS_00006983"; set "Denovo_LncRNA";
chr10	chr10	exon	110941024	110941685	.	+	.	exon_number "1"; tss_id "TSS5349"; gene_id "XLOC_004406"; gene_name "XLOC_004406"; transcript_id "TCONS_00006992"; set "Denovo_LncRNA";
chr10	chr10	exon	110977993	110978105	.	+	.	exon_number "1"; tss_id "TSS5351"; gene_id "XLOC_004408"; gene_name "XLOC_004408"; transcript_id "TCONS_00006995"; set "Denovo_LncRNA";
chr10	chr10	exon	110995660	110996380	.	+	.	exon_number "2"; tss_id "TSS5351"; gene_id "XLOC_004408"; gene_name "XLOC_004408"; transcript_id "TCONS_00006995"; set "Denovo_LncRNA";
chr10	chr10	exon	110977993	110978105	.	+	.	exon_number "1"; tss_id "TSS5351"; gene_id "XLOC_004408"; gene_name "XLOC_004408"; transcript_id "TCONS_00006996"; set "Denovo_LncRNA";
chr10	chr10	exon	110995660	110995797	.	+	.	exon_number "2"; tss_id "TSS5351"; gene_id "XLOC_004408"; gene_name "XLOC_004408"; transcript_id "TCONS_00006996"; set "Denovo_LncRNA";
chr10	chr10	exon	111001798	111002104	.	+	.	exon_number "3"; tss_id "TSS5351"; gene_id "XLOC_004408"; gene_name "XLOC_004408"; transcript_id "TCONS_00006996"; set "Denovo_LncRNA";
chr10	chr10	exon	110999604	111001079	.	+	.	exon_number "1"; tss_id "TSS5352"; gene_id "XLOC_004409"; gene_name "XLOC_004409"; transcript_id "TCONS_00006997"; set "Denovo_LncRNA";
chr10	chr10	exon	116019506	116020518	.	+	.	exon_number "1"; tss_id "TSS5396"; gene_id "XLOC_004449"; gene_name "XLOC_004449"; transcript_id "TCONS_00007047"; set "Denovo_LncRNA";
chr10	chr10	exon	116026842	116028780	.	+	.	exon_number "1"; tss_id "TSS5397"; gene_id "XLOC_004450"; gene_name "XLOC_004450"; transcript_id "TCONS_00007048"; set "Denovo_LncRNA";
chr10	chr10	exon	116111642	116112748	.	+	.	exon_number "1"; tss_id "TSS5399"; gene_id "XLOC_004452"; gene_name "XLOC_004452"; transcript_id "TCONS_00007051"; set "Denovo_LncRNA";
chr10	chr10	exon	116123638	116124843	.	+	.	exon_number "1"; tss_id "TSS5402"; gene_id "XLOC_004455"; gene_name "XLOC_004455"; transcript_id "TCONS_00007054"; set "Denovo_LncRNA";
chr10	chr10	exon	116182582	116185161	.	+	.	exon_number "1"; tss_id "TSS5403"; gene_id "XLOC_004456"; gene_name "XLOC_004456"; transcript_id "TCONS_00007055"; set "Denovo_LncRNA";
chr10	chr10	exon	116182582	116183986	.	+	.	exon_number "1"; tss_id "TSS5403"; gene_id "XLOC_004456"; gene_name "XLOC_004456"; transcript_id "TCONS_00007056"; set "Denovo_LncRNA";
chr10	chr10	exon	116186980	116187599	.	+	.	exon_number "2"; tss_id "TSS5403"; gene_id "XLOC_004456"; gene_name "XLOC_004456"; transcript_id "TCONS_00007056"; set "Denovo_LncRNA";
chr10	chr10	exon	116915026	116915169	.	+	.	exon_number "1"; tss_id "TSS5419"; gene_id "XLOC_004470"; gene_name "XLOC_004470"; transcript_id "TCONS_00007074"; set "Denovo_LncRNA";
chr10	chr10	exon	116915338	116916828	.	+	.	exon_number "2"; tss_id "TSS5419"; gene_id "XLOC_004470"; gene_name "XLOC_004470"; transcript_id "TCONS_00007074"; set "Denovo_LncRNA";
chr10	chr10	exon	117183525	117187597	.	+	.	exon_number "1"; tss_id "TSS5422"; gene_id "XLOC_004473"; gene_name "XLOC_004473"; transcript_id "TCONS_00007081"; set "Denovo_LncRNA";
chr10	chr10	exon	117230411	117231350	.	+	.	exon_number "1"; tss_id "TSS5423"; gene_id "XLOC_004474"; gene_name "XLOC_004474"; transcript_id "TCONS_00007082"; set "Denovo_LncRNA";
chr10	chr10	exon	117250994	117251536	.	+	.	exon_number "1"; tss_id "TSS5424"; gene_id "XLOC_004475"; gene_name "XLOC_004475"; transcript_id "TCONS_00007083"; set "Denovo_LncRNA";
chr10	chr10	exon	117283175	117288287	.	+	.	exon_number "1"; tss_id "TSS5425"; gene_id "XLOC_004476"; gene_name "XLOC_004476"; transcript_id "TCONS_00007084"; set "Denovo_LncRNA";
chr10	chr10	exon	117313782	117314174	.	+	.	exon_number "1"; tss_id "TSS5427"; gene_id "XLOC_004478"; gene_name "XLOC_004478"; transcript_id "TCONS_00007086"; set "Denovo_LncRNA";
chr10	chr10	exon	117338727	117338878	.	+	.	exon_number "2"; tss_id "TSS5427"; gene_id "XLOC_004478"; gene_name "XLOC_004478"; transcript_id "TCONS_00007086"; set "Denovo_LncRNA";
chr10	chr10	exon	117339462	117339608	.	+	.	exon_number "3"; tss_id "TSS5427"; gene_id "XLOC_004478"; gene_name "XLOC_004478"; transcript_id "TCONS_00007086"; set "Denovo_LncRNA";
chr10	chr10	exon	117339875	117339981	.	+	.	exon_number "4"; tss_id "TSS5427"; gene_id "XLOC_004478"; gene_name "XLOC_004478"; transcript_id "TCONS_00007086"; set "Denovo_LncRNA";
chr10	chr10	exon	117340600	117341331	.	+	.	exon_number "5"; tss_id "TSS5427"; gene_id "XLOC_004478"; gene_name "XLOC_004478"; transcript_id "TCONS_00007086"; set "Denovo_LncRNA";
chr10	chr10	exon	117341506	117343581	.	+	.	exon_number "6"; tss_id "TSS5427"; gene_id "XLOC_004478"; gene_name "XLOC_004478"; transcript_id "TCONS_00007086"; set "Denovo_LncRNA";
chr10	chr10	exon	117384134	117387101	.	+	.	exon_number "7"; tss_id "TSS5427"; gene_id "XLOC_004478"; gene_name "XLOC_004478"; transcript_id "TCONS_00007086"; set "Denovo_LncRNA";
chr10	chr10	exon	117343523	117343581	.	+	.	exon_number "1"; tss_id "TSS5428"; gene_id "XLOC_004478"; gene_name "XLOC_004478"; transcript_id "TCONS_00007087"; set "Denovo_LncRNA";
chr10	chr10	exon	117346936	117348521	.	+	.	exon_number "2"; tss_id "TSS5428"; gene_id "XLOC_004478"; gene_name "XLOC_004478"; transcript_id "TCONS_00007087"; set "Denovo_LncRNA";
chr10	chr10	exon	117362308	117362379	.	+	.	exon_number "1"; tss_id "TSS5429"; gene_id "XLOC_004478"; gene_name "XLOC_004478"; transcript_id "TCONS_00007088"; set "Denovo_LncRNA";
chr10	chr10	exon	117384134	117387101	.	+	.	exon_number "2"; tss_id "TSS5429"; gene_id "XLOC_004478"; gene_name "XLOC_004478"; transcript_id "TCONS_00007088"; set "Denovo_LncRNA";
chr10	chr10	exon	117362344	117362379	.	+	.	exon_number "1"; tss_id "TSS5429"; gene_id "XLOC_004478"; gene_name "XLOC_004478"; transcript_id "TCONS_00007090"; set "Denovo_LncRNA";
chr10	chr10	exon	117363803	117363867	.	+	.	exon_number "2"; tss_id "TSS5429"; gene_id "XLOC_004478"; gene_name "XLOC_004478"; transcript_id "TCONS_00007090"; set "Denovo_LncRNA";
chr10	chr10	exon	117384134	117387101	.	+	.	exon_number "3"; tss_id "TSS5429"; gene_id "XLOC_004478"; gene_name "XLOC_004478"; transcript_id "TCONS_00007090"; set "Denovo_LncRNA";
chr10	chr10	exon	117362344	117362379	.	+	.	exon_number "1"; tss_id "TSS5429"; gene_id "XLOC_004478"; gene_name "XLOC_004478"; transcript_id "TCONS_00007089"; set "Denovo_LncRNA";
chr10	chr10	exon	117363803	117363867	.	+	.	exon_number "2"; tss_id "TSS5429"; gene_id "XLOC_004478"; gene_name "XLOC_004478"; transcript_id "TCONS_00007089"; set "Denovo_LncRNA";
chr10	chr10	exon	117365719	117365802	.	+	.	exon_number "3"; tss_id "TSS5429"; gene_id "XLOC_004478"; gene_name "XLOC_004478"; transcript_id "TCONS_00007089"; set "Denovo_LncRNA";
chr10	chr10	exon	117372242	117372418	.	+	.	exon_number "4"; tss_id "TSS5429"; gene_id "XLOC_004478"; gene_name "XLOC_004478"; transcript_id "TCONS_00007089"; set "Denovo_LncRNA";
chr10	chr10	exon	117384134	117387101	.	+	.	exon_number "5"; tss_id "TSS5429"; gene_id "XLOC_004478"; gene_name "XLOC_004478"; transcript_id "TCONS_00007089"; set "Denovo_LncRNA";
chr10	chr10	exon	117370171	117370378	.	+	.	exon_number "1"; tss_id "TSS5430"; gene_id "XLOC_004478"; gene_name "XLOC_004478"; transcript_id "TCONS_00007091"; set "Denovo_LncRNA";
chr10	chr10	exon	117372242	117372716	.	+	.	exon_number "2"; tss_id "TSS5430"; gene_id "XLOC_004478"; gene_name "XLOC_004478"; transcript_id "TCONS_00007091"; set "Denovo_LncRNA";
chr10	chr10	exon	117384134	117387101	.	+	.	exon_number "3"; tss_id "TSS5430"; gene_id "XLOC_004478"; gene_name "XLOC_004478"; transcript_id "TCONS_00007091"; set "Denovo_LncRNA";
chr10	chr10	exon	117450183	117450253	.	+	.	exon_number "1"; tss_id "TSS5431"; gene_id "XLOC_004479"; gene_name "XLOC_004479"; transcript_id "TCONS_00007092"; set "Denovo_LncRNA";
chr10	chr10	exon	117465597	117466321	.	+	.	exon_number "2"; tss_id "TSS5431"; gene_id "XLOC_004479"; gene_name "XLOC_004479"; transcript_id "TCONS_00007092"; set "Denovo_LncRNA";
chr10	chr10	exon	117450196	117450253	.	+	.	exon_number "1"; tss_id "TSS5431"; gene_id "XLOC_004479"; gene_name "XLOC_004479"; transcript_id "TCONS_00007093"; set "Denovo_LncRNA";
chr10	chr10	exon	117489581	117489682	.	+	.	exon_number "2"; tss_id "TSS5431"; gene_id "XLOC_004479"; gene_name "XLOC_004479"; transcript_id "TCONS_00007093"; set "Denovo_LncRNA";
chr10	chr10	exon	117503771	117504208	.	+	.	exon_number "3"; tss_id "TSS5431"; gene_id "XLOC_004479"; gene_name "XLOC_004479"; transcript_id "TCONS_00007093"; set "Denovo_LncRNA";
chr10	chr10	exon	118842905	118843172	.	+	.	exon_number "1"; tss_id "TSS5446"; gene_id "XLOC_004494"; gene_name "XLOC_004494"; transcript_id "TCONS_00007120"; set "Denovo_LncRNA";
chr10	chr10	exon	118847137	118847556	.	+	.	exon_number "2"; tss_id "TSS5446"; gene_id "XLOC_004494"; gene_name "XLOC_004494"; transcript_id "TCONS_00007120"; set "Denovo_LncRNA";
chr10	chr10	exon	120913477	120919483	.	+	.	exon_number "1"; tss_id "TSS5469"; gene_id "XLOC_004511"; gene_name "XLOC_004511"; transcript_id "TCONS_00007149"; set "Denovo_LncRNA";
chr10	chr10	exon	121573820	121577575	.	+	.	exon_number "1"; tss_id "TSS5476"; gene_id "XLOC_004518"; gene_name "XLOC_004518"; transcript_id "TCONS_00007158"; set "Denovo_LncRNA";
chr10	chr10	exon	122387977	122388413	.	+	.	exon_number "1"; tss_id "TSS5486"; gene_id "XLOC_004527"; gene_name "XLOC_004527"; transcript_id "TCONS_00007169"; set "Denovo_LncRNA";
chr10	chr10	exon	122392285	122392323	.	+	.	exon_number "2"; tss_id "TSS5486"; gene_id "XLOC_004527"; gene_name "XLOC_004527"; transcript_id "TCONS_00007169"; set "Denovo_LncRNA";
chr10	chr10	exon	127103942	127104439	.	+	.	exon_number "1"; tss_id "TSS5535"; gene_id "XLOC_004563"; gene_name "XLOC_004563"; transcript_id "TCONS_00007235"; set "Denovo_LncRNA";
chr10	chr10	exon	127105474	127108582	.	+	.	exon_number "2"; tss_id "TSS5535"; gene_id "XLOC_004563"; gene_name "XLOC_004563"; transcript_id "TCONS_00007235"; set "Denovo_LncRNA";
chr10	chr10	exon	127105290	127105341	.	+	.	exon_number "1"; tss_id "TSS5536"; gene_id "XLOC_004563"; gene_name "XLOC_004563"; transcript_id "TCONS_00007236"; set "Denovo_LncRNA";
chr10	chr10	exon	127105474	127108582	.	+	.	exon_number "2"; tss_id "TSS5536"; gene_id "XLOC_004563"; gene_name "XLOC_004563"; transcript_id "TCONS_00007236"; set "Denovo_LncRNA";
chr10	chr10	exon	127649810	127650902	.	+	.	exon_number "1"; tss_id "TSS5562"; gene_id "XLOC_004583"; gene_name "XLOC_004583"; transcript_id "TCONS_00007271"; set "Denovo_LncRNA";
chr10	chr10	exon	127936061	127936803	.	+	.	exon_number "1"; tss_id "TSS5587"; gene_id "XLOC_004600"; gene_name "XLOC_004600"; transcript_id "TCONS_00007314"; set "Denovo_LncRNA";
chr10	chr10	exon	127946134	127947302	.	+	.	exon_number "1"; tss_id "TSS5588"; gene_id "XLOC_004601"; gene_name "XLOC_004601"; transcript_id "TCONS_00007316"; set "Denovo_LncRNA";
chr10	chr10	exon	128003352	128004418	.	+	.	exon_number "1"; tss_id "TSS5589"; gene_id "XLOC_004602"; gene_name "XLOC_004602"; transcript_id "TCONS_00007317"; set "Denovo_LncRNA";
chr10	chr10	exon	128133415	128134221	.	+	.	exon_number "1"; tss_id "TSS5590"; gene_id "XLOC_004603"; gene_name "XLOC_004603"; transcript_id "TCONS_00007318"; set "Denovo_LncRNA";
chr10	chr10	exon	128183390	128184017	.	+	.	exon_number "1"; tss_id "TSS5595"; gene_id "XLOC_004606"; gene_name "XLOC_004606"; transcript_id "TCONS_00007321"; set "Denovo_LncRNA";
chr10	chr10	exon	128341106	128342213	.	+	.	exon_number "1"; tss_id "TSS5603"; gene_id "XLOC_004612"; gene_name "XLOC_004612"; transcript_id "TCONS_00007335"; set "Denovo_LncRNA";
chr10	chr10	exon	129102082	129102437	.	+	.	exon_number "1"; tss_id "TSS5629"; gene_id "XLOC_004636"; gene_name "XLOC_004636"; transcript_id "TCONS_00007361"; set "Denovo_LncRNA";
chr10	chr10	exon	129979152	129981780	.	+	.	exon_number "1"; tss_id "TSS5643"; gene_id "XLOC_004650"; gene_name "XLOC_004650"; transcript_id "TCONS_00007378"; set "Denovo_LncRNA";
chr10	chr10	exon	129981856	129985088	.	+	.	exon_number "1"; tss_id "TSS5644"; gene_id "XLOC_004651"; gene_name "XLOC_004651"; transcript_id "TCONS_00007379"; set "Denovo_LncRNA";
chr10	chr10	exon	3127516	3134232	.	-	.	exon_number "1"; tss_id "TSS5645"; gene_id "XLOC_004652"; gene_name "XLOC_004652"; transcript_id "TCONS_00007380"; set "Denovo_LncRNA";
chr10	chr10	exon	7244723	7244972	.	-	.	exon_number "1"; tss_id "TSS5677"; gene_id "XLOC_004678"; gene_name "XLOC_004678"; transcript_id "TCONS_00007417"; set "Denovo_LncRNA";
chr10	chr10	exon	9162990	9245373	.	-	.	exon_number "1"; tss_id "TSS5696"; gene_id "XLOC_004690"; gene_name "XLOC_004690"; transcript_id "TCONS_00007442"; set "Denovo_LncRNA";
chr10	chr10	exon	9250350	9252488	.	-	.	exon_number "2"; tss_id "TSS5696"; gene_id "XLOC_004690"; gene_name "XLOC_004690"; transcript_id "TCONS_00007442"; set "Denovo_LncRNA";
chr10	chr10	exon	9162990	9257834	.	-	.	exon_number "1"; tss_id "TSS5697"; gene_id "XLOC_004690"; gene_name "XLOC_004690"; transcript_id "TCONS_00007443"; set "Denovo_LncRNA";
chr10	chr10	exon	9258300	9333881	.	-	.	exon_number "1"; tss_id "TSS5698"; gene_id "XLOC_004691"; gene_name "XLOC_004691"; transcript_id "TCONS_00007444"; set "Denovo_LncRNA";
chr10	chr10	exon	10986112	10988076	.	-	.	exon_number "1"; tss_id "TSS5718"; gene_id "XLOC_004706"; gene_name "XLOC_004706"; transcript_id "TCONS_00007469"; set "Denovo_LncRNA";
chr10	chr10	exon	11000196	11001060	.	-	.	exon_number "1"; tss_id "TSS5719"; gene_id "XLOC_004707"; gene_name "XLOC_004707"; transcript_id "TCONS_00007470"; set "Denovo_LncRNA";
chr10	chr10	exon	12097016	12098663	.	-	.	exon_number "1"; tss_id "TSS5721"; gene_id "XLOC_004709"; gene_name "XLOC_004709"; transcript_id "TCONS_00007472"; set "Denovo_LncRNA";
chr10	chr10	exon	12098936	12099572	.	-	.	exon_number "1"; tss_id "TSS5722"; gene_id "XLOC_004710"; gene_name "XLOC_004710"; transcript_id "TCONS_00007473"; set "Denovo_LncRNA";
chr10	chr10	exon	12583167	12583592	.	-	.	exon_number "1"; tss_id "TSS5728"; gene_id "XLOC_004712"; gene_name "XLOC_004712"; transcript_id "TCONS_00007480"; set "Denovo_LncRNA";
chr10	chr10	exon	12583938	12584534	.	-	.	exon_number "1"; tss_id "TSS5729"; gene_id "XLOC_004713"; gene_name "XLOC_004713"; transcript_id "TCONS_00007481"; set "Denovo_LncRNA";
chr10	chr10	exon	12630298	12631073	.	-	.	exon_number "1"; tss_id "TSS5731"; gene_id "XLOC_004715"; gene_name "XLOC_004715"; transcript_id "TCONS_00007483"; set "Denovo_LncRNA";
chr10	chr10	exon	13217493	13217981	.	-	.	exon_number "1"; tss_id "TSS5741"; gene_id "XLOC_004721"; gene_name "XLOC_004721"; transcript_id "TCONS_00007499"; set "Denovo_LncRNA";
chr10	chr10	exon	13647543	13648148	.	-	.	exon_number "1"; tss_id "TSS5747"; gene_id "XLOC_004725"; gene_name "XLOC_004725"; transcript_id "TCONS_00007506"; set "Denovo_LncRNA";
chr10	chr10	exon	13677215	13680171	.	-	.	exon_number "1"; tss_id "TSS5748"; gene_id "XLOC_004726"; gene_name "XLOC_004726"; transcript_id "TCONS_00007507"; set "Denovo_LncRNA";
chr10	chr10	exon	13684243	13685546	.	-	.	exon_number "1"; tss_id "TSS5749"; gene_id "XLOC_004727"; gene_name "XLOC_004727"; transcript_id "TCONS_00007508"; set "Denovo_LncRNA";
chr10	chr10	exon	14032725	14034466	.	-	.	exon_number "1"; tss_id "TSS5750"; gene_id "XLOC_004728"; gene_name "XLOC_004728"; transcript_id "TCONS_00007509"; set "Denovo_LncRNA";
chr10	chr10	exon	17302929	17307212	.	-	.	exon_number "1"; tss_id "TSS5784"; gene_id "XLOC_004762"; gene_name "XLOC_004762"; transcript_id "TCONS_00007544"; set "Denovo_LncRNA";
chr10	chr10	exon	17315180	17315827	.	-	.	exon_number "1"; tss_id "TSS5787"; gene_id "XLOC_004765"; gene_name "XLOC_004765"; transcript_id "TCONS_00007547"; set "Denovo_LncRNA";
chr10	chr10	exon	17323623	17324898	.	-	.	exon_number "1"; tss_id "TSS5788"; gene_id "XLOC_004766"; gene_name "XLOC_004766"; transcript_id "TCONS_00007548"; set "Denovo_LncRNA";
chr10	chr10	exon	17337123	17339692	.	-	.	exon_number "1"; tss_id "TSS5790"; gene_id "XLOC_004768"; gene_name "XLOC_004768"; transcript_id "TCONS_00007550"; set "Denovo_LncRNA";
chr10	chr10	exon	17347788	17349922	.	-	.	exon_number "1"; tss_id "TSS5792"; gene_id "XLOC_004770"; gene_name "XLOC_004770"; transcript_id "TCONS_00007552"; set "Denovo_LncRNA";
chr10	chr10	exon	17356075	17359742	.	-	.	exon_number "1"; tss_id "TSS5793"; gene_id "XLOC_004771"; gene_name "XLOC_004771"; transcript_id "TCONS_00007553"; set "Denovo_LncRNA";
chr10	chr10	exon	17359855	17361127	.	-	.	exon_number "1"; tss_id "TSS5794"; gene_id "XLOC_004772"; gene_name "XLOC_004772"; transcript_id "TCONS_00007554"; set "Denovo_LncRNA";
chr10	chr10	exon	17503666	17510898	.	-	.	exon_number "1"; tss_id "TSS5799"; gene_id "XLOC_004777"; gene_name "XLOC_004777"; transcript_id "TCONS_00007561"; set "Denovo_LncRNA";
chr10	chr10	exon	17512760	17513125	.	-	.	exon_number "2"; tss_id "TSS5799"; gene_id "XLOC_004777"; gene_name "XLOC_004777"; transcript_id "TCONS_00007561"; set "Denovo_LncRNA";
chr10	chr10	exon	17514939	17515923	.	-	.	exon_number "3"; tss_id "TSS5799"; gene_id "XLOC_004777"; gene_name "XLOC_004777"; transcript_id "TCONS_00007561"; set "Denovo_LncRNA";
chr10	chr10	exon	17503666	17510898	.	-	.	exon_number "1"; tss_id "TSS5799"; gene_id "XLOC_004777"; gene_name "XLOC_004777"; transcript_id "TCONS_00007560"; set "Denovo_LncRNA";
chr10	chr10	exon	17512760	17512875	.	-	.	exon_number "2"; tss_id "TSS5799"; gene_id "XLOC_004777"; gene_name "XLOC_004777"; transcript_id "TCONS_00007560"; set "Denovo_LncRNA";
chr10	chr10	exon	17514939	17515923	.	-	.	exon_number "3"; tss_id "TSS5799"; gene_id "XLOC_004777"; gene_name "XLOC_004777"; transcript_id "TCONS_00007560"; set "Denovo_LncRNA";
chr10	chr10	exon	17503666	17510898	.	-	.	exon_number "1"; tss_id "TSS5799"; gene_id "XLOC_004777"; gene_name "XLOC_004777"; transcript_id "TCONS_00007559"; set "Denovo_LncRNA";
chr10	chr10	exon	17512760	17512875	.	-	.	exon_number "2"; tss_id "TSS5799"; gene_id "XLOC_004777"; gene_name "XLOC_004777"; transcript_id "TCONS_00007559"; set "Denovo_LncRNA";
chr10	chr10	exon	17514939	17515025	.	-	.	exon_number "3"; tss_id "TSS5799"; gene_id "XLOC_004777"; gene_name "XLOC_004777"; transcript_id "TCONS_00007559"; set "Denovo_LncRNA";
chr10	chr10	exon	17515515	17515923	.	-	.	exon_number "4"; tss_id "TSS5799"; gene_id "XLOC_004777"; gene_name "XLOC_004777"; transcript_id "TCONS_00007559"; set "Denovo_LncRNA";
chr10	chr10	exon	18287427	18288747	.	-	.	exon_number "1"; tss_id "TSS5809"; gene_id "XLOC_004783"; gene_name "XLOC_004783"; transcript_id "TCONS_00007574"; set "Denovo_LncRNA";
chr10	chr10	exon	18292491	18294807	.	-	.	exon_number "1"; tss_id "TSS5810"; gene_id "XLOC_004784"; gene_name "XLOC_004784"; transcript_id "TCONS_00007575"; set "Denovo_LncRNA";
chr10	chr10	exon	19070452	19071519	.	-	.	exon_number "1"; tss_id "TSS5821"; gene_id "XLOC_004792"; gene_name "XLOC_004792"; transcript_id "TCONS_00007594"; set "Denovo_LncRNA";
chr10	chr10	exon	19159137	19162033	.	-	.	exon_number "1"; tss_id "TSS5823"; gene_id "XLOC_004794"; gene_name "XLOC_004794"; transcript_id "TCONS_00007596"; set "Denovo_LncRNA";
chr10	chr10	exon	19168941	19169156	.	-	.	exon_number "2"; tss_id "TSS5823"; gene_id "XLOC_004794"; gene_name "XLOC_004794"; transcript_id "TCONS_00007596"; set "Denovo_LncRNA";
chr10	chr10	exon	19207287	19209098	.	-	.	exon_number "1"; tss_id "TSS5825"; gene_id "XLOC_004796"; gene_name "XLOC_004796"; transcript_id "TCONS_00007599"; set "Denovo_LncRNA";
chr10	chr10	exon	19207287	19208376	.	-	.	exon_number "1"; tss_id "TSS5827"; gene_id "XLOC_004796"; gene_name "XLOC_004796"; transcript_id "TCONS_00007601"; set "Denovo_LncRNA";
chr10	chr10	exon	19209225	19209498	.	-	.	exon_number "2"; tss_id "TSS5827"; gene_id "XLOC_004796"; gene_name "XLOC_004796"; transcript_id "TCONS_00007601"; set "Denovo_LncRNA";
chr10	chr10	exon	19218770	19218829	.	-	.	exon_number "3"; tss_id "TSS5827"; gene_id "XLOC_004796"; gene_name "XLOC_004796"; transcript_id "TCONS_00007601"; set "Denovo_LncRNA";
chr10	chr10	exon	19211310	19211538	.	-	.	exon_number "1"; tss_id "TSS5828"; gene_id "XLOC_004797"; gene_name "XLOC_004797"; transcript_id "TCONS_00007602"; set "Denovo_LncRNA";
chr10	chr10	exon	19211615	19212139	.	-	.	exon_number "1"; tss_id "TSS5829"; gene_id "XLOC_004798"; gene_name "XLOC_004798"; transcript_id "TCONS_00007603"; set "Denovo_LncRNA";
chr10	chr10	exon	19219256	19223484	.	-	.	exon_number "1"; tss_id "TSS5831"; gene_id "XLOC_004800"; gene_name "XLOC_004800"; transcript_id "TCONS_00007606"; set "Denovo_LncRNA";
chr10	chr10	exon	19223589	19224917	.	-	.	exon_number "1"; tss_id "TSS5832"; gene_id "XLOC_004801"; gene_name "XLOC_004801"; transcript_id "TCONS_00007607"; set "Denovo_LncRNA";
chr10	chr10	exon	19224970	19225587	.	-	.	exon_number "1"; tss_id "TSS5833"; gene_id "XLOC_004802"; gene_name "XLOC_004802"; transcript_id "TCONS_00007608"; set "Denovo_LncRNA";
chr10	chr10	exon	19229044	19231788	.	-	.	exon_number "1"; tss_id "TSS5835"; gene_id "XLOC_004804"; gene_name "XLOC_004804"; transcript_id "TCONS_00007610"; set "Denovo_LncRNA";
chr10	chr10	exon	19232568	19233573	.	-	.	exon_number "1"; tss_id "TSS5836"; gene_id "XLOC_004805"; gene_name "XLOC_004805"; transcript_id "TCONS_00007611"; set "Denovo_LncRNA";
chr10	chr10	exon	19245770	19246962	.	-	.	exon_number "1"; tss_id "TSS5840"; gene_id "XLOC_004809"; gene_name "XLOC_004809"; transcript_id "TCONS_00007615"; set "Denovo_LncRNA";
chr10	chr10	exon	19247788	19249104	.	-	.	exon_number "1"; tss_id "TSS5841"; gene_id "XLOC_004810"; gene_name "XLOC_004810"; transcript_id "TCONS_00007616"; set "Denovo_LncRNA";
chr10	chr10	exon	19271625	19272489	.	-	.	exon_number "1"; tss_id "TSS5843"; gene_id "XLOC_004812"; gene_name "XLOC_004812"; transcript_id "TCONS_00007618"; set "Denovo_LncRNA";
chr10	chr10	exon	19274793	19277281	.	-	.	exon_number "1"; tss_id "TSS5845"; gene_id "XLOC_004814"; gene_name "XLOC_004814"; transcript_id "TCONS_00007620"; set "Denovo_LncRNA";
chr10	chr10	exon	19285170	19287648	.	-	.	exon_number "1"; tss_id "TSS5846"; gene_id "XLOC_004815"; gene_name "XLOC_004815"; transcript_id "TCONS_00007621"; set "Denovo_LncRNA";
chr10	chr10	exon	19288175	19288942	.	-	.	exon_number "1"; tss_id "TSS5847"; gene_id "XLOC_004816"; gene_name "XLOC_004816"; transcript_id "TCONS_00007622"; set "Denovo_LncRNA";
chr10	chr10	exon	19303730	19304783	.	-	.	exon_number "1"; tss_id "TSS5849"; gene_id "XLOC_004818"; gene_name "XLOC_004818"; transcript_id "TCONS_00007624"; set "Denovo_LncRNA";
chr10	chr10	exon	19573444	19574887	.	-	.	exon_number "1"; tss_id "TSS5851"; gene_id "XLOC_004820"; gene_name "XLOC_004820"; transcript_id "TCONS_00007626"; set "Denovo_LncRNA";
chr10	chr10	exon	19575826	19576987	.	-	.	exon_number "1"; tss_id "TSS5852"; gene_id "XLOC_004821"; gene_name "XLOC_004821"; transcript_id "TCONS_00007627"; set "Denovo_LncRNA";
chr10	chr10	exon	20030356	20032055	.	-	.	exon_number "1"; tss_id "TSS5855"; gene_id "XLOC_004824"; gene_name "XLOC_004824"; transcript_id "TCONS_00007632"; set "Denovo_LncRNA";
chr10	chr10	exon	20841626	20842079	.	-	.	exon_number "1"; tss_id "TSS5858"; gene_id "XLOC_004827"; gene_name "XLOC_004827"; transcript_id "TCONS_00007635"; set "Denovo_LncRNA";
chr10	chr10	exon	20893805	20895606	.	-	.	exon_number "1"; tss_id "TSS5862"; gene_id "XLOC_004829"; gene_name "XLOC_004829"; transcript_id "TCONS_00007640"; set "Denovo_LncRNA";
chr10	chr10	exon	20918083	20918130	.	-	.	exon_number "1"; tss_id "TSS5863"; gene_id "XLOC_004830"; gene_name "XLOC_004830"; transcript_id "TCONS_00007641"; set "Denovo_LncRNA";
chr10	chr10	exon	20965756	20965881	.	-	.	exon_number "2"; tss_id "TSS5863"; gene_id "XLOC_004830"; gene_name "XLOC_004830"; transcript_id "TCONS_00007641"; set "Denovo_LncRNA";
chr10	chr10	exon	20971594	20972076	.	-	.	exon_number "3"; tss_id "TSS5863"; gene_id "XLOC_004830"; gene_name "XLOC_004830"; transcript_id "TCONS_00007641"; set "Denovo_LncRNA";
chr10	chr10	exon	20948086	20948844	.	-	.	exon_number "1"; tss_id "TSS5863"; gene_id "XLOC_004830"; gene_name "XLOC_004830"; transcript_id "TCONS_00007644"; set "Denovo_LncRNA";
chr10	chr10	exon	20952831	20952930	.	-	.	exon_number "2"; tss_id "TSS5863"; gene_id "XLOC_004830"; gene_name "XLOC_004830"; transcript_id "TCONS_00007644"; set "Denovo_LncRNA";
chr10	chr10	exon	20965756	20965881	.	-	.	exon_number "3"; tss_id "TSS5863"; gene_id "XLOC_004830"; gene_name "XLOC_004830"; transcript_id "TCONS_00007644"; set "Denovo_LncRNA";
chr10	chr10	exon	20971594	20972076	.	-	.	exon_number "4"; tss_id "TSS5863"; gene_id "XLOC_004830"; gene_name "XLOC_004830"; transcript_id "TCONS_00007644"; set "Denovo_LncRNA";
chr10	chr10	exon	20946808	20947734	.	-	.	exon_number "1"; tss_id "TSS5864"; gene_id "XLOC_004831"; gene_name "XLOC_004831"; transcript_id "TCONS_00007642"; set "Denovo_LncRNA";
chr10	chr10	exon	21550482	21552473	.	-	.	exon_number "1"; tss_id "TSS5866"; gene_id "XLOC_004833"; gene_name "XLOC_004833"; transcript_id "TCONS_00007646"; set "Denovo_LncRNA";
chr10	chr10	exon	21824140	21824160	.	-	.	exon_number "1"; tss_id "TSS5868"; gene_id "XLOC_004835"; gene_name "XLOC_004835"; transcript_id "TCONS_00007648"; set "Denovo_LncRNA";
chr10	chr10	exon	21868295	21868960	.	-	.	exon_number "2"; tss_id "TSS5868"; gene_id "XLOC_004835"; gene_name "XLOC_004835"; transcript_id "TCONS_00007648"; set "Denovo_LncRNA";
chr10	chr10	exon	21832856	21834154	.	-	.	exon_number "1"; tss_id "TSS5869"; gene_id "XLOC_004835"; gene_name "XLOC_004835"; transcript_id "TCONS_00007649"; set "Denovo_LncRNA";
chr10	chr10	exon	21868295	21869076	.	-	.	exon_number "2"; tss_id "TSS5869"; gene_id "XLOC_004835"; gene_name "XLOC_004835"; transcript_id "TCONS_00007649"; set "Denovo_LncRNA";
chr10	chr10	exon	21832856	21834154	.	-	.	exon_number "1"; tss_id "TSS5870"; gene_id "XLOC_004835"; gene_name "XLOC_004835"; transcript_id "TCONS_00007650"; set "Denovo_LncRNA";
chr10	chr10	exon	21868295	21868733	.	-	.	exon_number "2"; tss_id "TSS5870"; gene_id "XLOC_004835"; gene_name "XLOC_004835"; transcript_id "TCONS_00007650"; set "Denovo_LncRNA";
chr10	chr10	exon	21871225	21871462	.	-	.	exon_number "3"; tss_id "TSS5870"; gene_id "XLOC_004835"; gene_name "XLOC_004835"; transcript_id "TCONS_00007650"; set "Denovo_LncRNA";
chr10	chr10	exon	21835810	21837662	.	-	.	exon_number "1"; tss_id "TSS5872"; gene_id "XLOC_004835"; gene_name "XLOC_004835"; transcript_id "TCONS_00007652"; set "Denovo_LncRNA";
chr10	chr10	exon	21868295	21868733	.	-	.	exon_number "2"; tss_id "TSS5872"; gene_id "XLOC_004835"; gene_name "XLOC_004835"; transcript_id "TCONS_00007652"; set "Denovo_LncRNA";
chr10	chr10	exon	21871225	21871258	.	-	.	exon_number "3"; tss_id "TSS5872"; gene_id "XLOC_004835"; gene_name "XLOC_004835"; transcript_id "TCONS_00007652"; set "Denovo_LncRNA";
chr10	chr10	exon	21863565	21868733	.	-	.	exon_number "1"; tss_id "TSS5869"; gene_id "XLOC_004835"; gene_name "XLOC_004835"; transcript_id "TCONS_00007655"; set "Denovo_LncRNA";
chr10	chr10	exon	21868835	21869076	.	-	.	exon_number "2"; tss_id "TSS5869"; gene_id "XLOC_004835"; gene_name "XLOC_004835"; transcript_id "TCONS_00007655"; set "Denovo_LncRNA";
chr10	chr10	exon	21863565	21864320	.	-	.	exon_number "1"; tss_id "TSS5869"; gene_id "XLOC_004835"; gene_name "XLOC_004835"; transcript_id "TCONS_00007654"; set "Denovo_LncRNA";
chr10	chr10	exon	21868295	21869076	.	-	.	exon_number "2"; tss_id "TSS5869"; gene_id "XLOC_004835"; gene_name "XLOC_004835"; transcript_id "TCONS_00007654"; set "Denovo_LncRNA";
chr10	chr10	exon	21863565	21868733	.	-	.	exon_number "1"; tss_id "TSS5870"; gene_id "XLOC_004835"; gene_name "XLOC_004835"; transcript_id "TCONS_00007656"; set "Denovo_LncRNA";
chr10	chr10	exon	21871225	21871462	.	-	.	exon_number "2"; tss_id "TSS5870"; gene_id "XLOC_004835"; gene_name "XLOC_004835"; transcript_id "TCONS_00007656"; set "Denovo_LncRNA";
chr10	chr10	exon	23496803	23497113	.	-	.	exon_number "1"; tss_id "TSS5891"; gene_id "XLOC_004853"; gene_name "XLOC_004853"; transcript_id "TCONS_00007676"; set "Denovo_LncRNA";
chr10	chr10	exon	23499167	23503593	.	-	.	exon_number "2"; tss_id "TSS5891"; gene_id "XLOC_004853"; gene_name "XLOC_004853"; transcript_id "TCONS_00007676"; set "Denovo_LncRNA";
chr10	chr10	exon	23507940	23508203	.	-	.	exon_number "1"; tss_id "TSS5895"; gene_id "XLOC_004857"; gene_name "XLOC_004857"; transcript_id "TCONS_00007680"; set "Denovo_LncRNA";
chr10	chr10	exon	29010524	29013361	.	-	.	exon_number "1"; tss_id "TSS5950"; gene_id "XLOC_004904"; gene_name "XLOC_004904"; transcript_id "TCONS_00007741"; set "Denovo_LncRNA";
chr10	chr10	exon	29026587	29027217	.	-	.	exon_number "1"; tss_id "TSS5952"; gene_id "XLOC_004906"; gene_name "XLOC_004906"; transcript_id "TCONS_00007743"; set "Denovo_LncRNA";
chr10	chr10	exon	29027415	29032534	.	-	.	exon_number "1"; tss_id "TSS5953"; gene_id "XLOC_004907"; gene_name "XLOC_004907"; transcript_id "TCONS_00007744"; set "Denovo_LncRNA";
chr10	chr10	exon	29808989	29809754	.	-	.	exon_number "1"; tss_id "TSS5962"; gene_id "XLOC_004914"; gene_name "XLOC_004914"; transcript_id "TCONS_00007757"; set "Denovo_LncRNA";
chr10	chr10	exon	29866042	29867646	.	-	.	exon_number "1"; tss_id "TSS5963"; gene_id "XLOC_004915"; gene_name "XLOC_004915"; transcript_id "TCONS_00007758"; set "Denovo_LncRNA";
chr10	chr10	exon	29867812	29868655	.	-	.	exon_number "1"; tss_id "TSS5964"; gene_id "XLOC_004916"; gene_name "XLOC_004916"; transcript_id "TCONS_00007759"; set "Denovo_LncRNA";
chr10	chr10	exon	29897371	29897951	.	-	.	exon_number "1"; tss_id "TSS5965"; gene_id "XLOC_004917"; gene_name "XLOC_004917"; transcript_id "TCONS_00007760"; set "Denovo_LncRNA";
chr10	chr10	exon	30240374	30241154	.	-	.	exon_number "1"; tss_id "TSS5967"; gene_id "XLOC_004919"; gene_name "XLOC_004919"; transcript_id "TCONS_00007762"; set "Denovo_LncRNA";
chr10	chr10	exon	30323010	30324743	.	-	.	exon_number "1"; tss_id "TSS5973"; gene_id "XLOC_004921"; gene_name "XLOC_004921"; transcript_id "TCONS_00007771"; set "Denovo_LncRNA";
chr10	chr10	exon	30349151	30349207	.	-	.	exon_number "1"; tss_id "TSS5976"; gene_id "XLOC_004922"; gene_name "XLOC_004922"; transcript_id "TCONS_00007775"; set "Denovo_LncRNA";
chr10	chr10	exon	30351619	30351806	.	-	.	exon_number "2"; tss_id "TSS5976"; gene_id "XLOC_004922"; gene_name "XLOC_004922"; transcript_id "TCONS_00007775"; set "Denovo_LncRNA";
chr10	chr10	exon	30356254	30356369	.	-	.	exon_number "3"; tss_id "TSS5976"; gene_id "XLOC_004922"; gene_name "XLOC_004922"; transcript_id "TCONS_00007775"; set "Denovo_LncRNA";
chr10	chr10	exon	33639329	33641374	.	-	.	exon_number "1"; tss_id "TSS5996"; gene_id "XLOC_004939"; gene_name "XLOC_004939"; transcript_id "TCONS_00007802"; set "Denovo_LncRNA";
chr10	chr10	exon	33680755	33682754	.	-	.	exon_number "1"; tss_id "TSS5997"; gene_id "XLOC_004940"; gene_name "XLOC_004940"; transcript_id "TCONS_00007806"; set "Denovo_LncRNA";
chr10	chr10	exon	33994923	33995290	.	-	.	exon_number "1"; tss_id "TSS6010"; gene_id "XLOC_004951"; gene_name "XLOC_004951"; transcript_id "TCONS_00007819"; set "Denovo_LncRNA";
chr10	chr10	exon	33995485	33998649	.	-	.	exon_number "2"; tss_id "TSS6010"; gene_id "XLOC_004951"; gene_name "XLOC_004951"; transcript_id "TCONS_00007819"; set "Denovo_LncRNA";
chr10	chr10	exon	34015523	34016252	.	-	.	exon_number "1"; tss_id "TSS6011"; gene_id "XLOC_004952"; gene_name "XLOC_004952"; transcript_id "TCONS_00007820"; set "Denovo_LncRNA";
chr10	chr10	exon	35429405	35430565	.	-	.	exon_number "1"; tss_id "TSS6014"; gene_id "XLOC_004955"; gene_name "XLOC_004955"; transcript_id "TCONS_00007824"; set "Denovo_LncRNA";
chr10	chr10	exon	37724449	37725473	.	-	.	exon_number "1"; tss_id "TSS6024"; gene_id "XLOC_004965"; gene_name "XLOC_004965"; transcript_id "TCONS_00007834"; set "Denovo_LncRNA";
chr10	chr10	exon	41430504	41431081	.	-	.	exon_number "1"; tss_id "TSS6066"; gene_id "XLOC_004994"; gene_name "XLOC_004994"; transcript_id "TCONS_00007891"; set "Denovo_LncRNA";
chr10	chr10	exon	41431266	41432243	.	-	.	exon_number "1"; tss_id "TSS6067"; gene_id "XLOC_004995"; gene_name "XLOC_004995"; transcript_id "TCONS_00007892"; set "Denovo_LncRNA";
chr10	chr10	exon	41756942	41757446	.	-	.	exon_number "1"; tss_id "TSS6072"; gene_id "XLOC_004999"; gene_name "XLOC_004999"; transcript_id "TCONS_00007909"; set "Denovo_LncRNA";
chr10	chr10	exon	41758484	41760121	.	-	.	exon_number "1"; tss_id "TSS6073"; gene_id "XLOC_005000"; gene_name "XLOC_005000"; transcript_id "TCONS_00007910"; set "Denovo_LncRNA";
chr10	chr10	exon	41775417	41777586	.	-	.	exon_number "1"; tss_id "TSS6076"; gene_id "XLOC_005003"; gene_name "XLOC_005003"; transcript_id "TCONS_00007913"; set "Denovo_LncRNA";
chr10	chr10	exon	41785801	41786229	.	-	.	exon_number "2"; tss_id "TSS6076"; gene_id "XLOC_005003"; gene_name "XLOC_005003"; transcript_id "TCONS_00007913"; set "Denovo_LncRNA";
chr10	chr10	exon	41775417	41777586	.	-	.	exon_number "1"; tss_id "TSS6077"; gene_id "XLOC_005003"; gene_name "XLOC_005003"; transcript_id "TCONS_00007914"; set "Denovo_LncRNA";
chr10	chr10	exon	41785801	41785887	.	-	.	exon_number "2"; tss_id "TSS6077"; gene_id "XLOC_005003"; gene_name "XLOC_005003"; transcript_id "TCONS_00007914"; set "Denovo_LncRNA";
chr10	chr10	exon	41788327	41788441	.	-	.	exon_number "3"; tss_id "TSS6077"; gene_id "XLOC_005003"; gene_name "XLOC_005003"; transcript_id "TCONS_00007914"; set "Denovo_LncRNA";
chr10	chr10	exon	43277276	43277624	.	-	.	exon_number "1"; tss_id "TSS6090"; gene_id "XLOC_005013"; gene_name "XLOC_005013"; transcript_id "TCONS_00007930"; set "Denovo_LncRNA";
chr10	chr10	exon	43455306	43456075	.	-	.	exon_number "1"; tss_id "TSS6092"; gene_id "XLOC_005015"; gene_name "XLOC_005015"; transcript_id "TCONS_00007932"; set "Denovo_LncRNA";
chr10	chr10	exon	43975119	43976091	.	-	.	exon_number "1"; tss_id "TSS6099"; gene_id "XLOC_005020"; gene_name "XLOC_005020"; transcript_id "TCONS_00007940"; set "Denovo_LncRNA";
chr10	chr10	exon	44232003	44232380	.	-	.	exon_number "1"; tss_id "TSS6110"; gene_id "XLOC_005030"; gene_name "XLOC_005030"; transcript_id "TCONS_00007951"; set "Denovo_LncRNA";
chr10	chr10	exon	44267532	44269768	.	-	.	exon_number "1"; tss_id "TSS6113"; gene_id "XLOC_005033"; gene_name "XLOC_005033"; transcript_id "TCONS_00007954"; set "Denovo_LncRNA";
chr10	chr10	exon	44785749	44786883	.	-	.	exon_number "1"; tss_id "TSS6114"; gene_id "XLOC_005034"; gene_name "XLOC_005034"; transcript_id "TCONS_00007955"; set "Denovo_LncRNA";
chr10	chr10	exon	53246934	53247781	.	-	.	exon_number "1"; tss_id "TSS6143"; gene_id "XLOC_005062"; gene_name "XLOC_005062"; transcript_id "TCONS_00007990"; set "Denovo_LncRNA";
chr10	chr10	exon	53252873	53253685	.	-	.	exon_number "1"; tss_id "TSS6144"; gene_id "XLOC_005063"; gene_name "XLOC_005063"; transcript_id "TCONS_00007991"; set "Denovo_LncRNA";
chr10	chr10	exon	57203263	57206112	.	-	.	exon_number "1"; tss_id "TSS6169"; gene_id "XLOC_005086"; gene_name "XLOC_005086"; transcript_id "TCONS_00008023"; set "Denovo_LncRNA";
chr10	chr10	exon	58784786	58785861	.	-	.	exon_number "1"; tss_id "TSS6179"; gene_id "XLOC_005095"; gene_name "XLOC_005095"; transcript_id "TCONS_00008034"; set "Denovo_LncRNA";
chr10	chr10	exon	59126499	59127466	.	-	.	exon_number "1"; tss_id "TSS6184"; gene_id "XLOC_005098"; gene_name "XLOC_005098"; transcript_id "TCONS_00008040"; set "Denovo_LncRNA";
chr10	chr10	exon	59132162	59132212	.	-	.	exon_number "2"; tss_id "TSS6184"; gene_id "XLOC_005098"; gene_name "XLOC_005098"; transcript_id "TCONS_00008040"; set "Denovo_LncRNA";
chr10	chr10	exon	59149934	59149955	.	-	.	exon_number "3"; tss_id "TSS6184"; gene_id "XLOC_005098"; gene_name "XLOC_005098"; transcript_id "TCONS_00008040"; set "Denovo_LncRNA";
chr10	chr10	exon	61109930	61111296	.	-	.	exon_number "1"; tss_id "TSS6208"; gene_id "XLOC_005119"; gene_name "XLOC_005119"; transcript_id "TCONS_00008075"; set "Denovo_LncRNA";
chr10	chr10	exon	61156058	61157664	.	-	.	exon_number "1"; tss_id "TSS6209"; gene_id "XLOC_005120"; gene_name "XLOC_005120"; transcript_id "TCONS_00008076"; set "Denovo_LncRNA";
chr10	chr10	exon	70713941	70715594	.	-	.	exon_number "1"; tss_id "TSS6307"; gene_id "XLOC_005198"; gene_name "XLOC_005198"; transcript_id "TCONS_00008206"; set "Denovo_LncRNA";
chr10	chr10	exon	70762671	70763386	.	-	.	exon_number "1"; tss_id "TSS6312"; gene_id "XLOC_005200"; gene_name "XLOC_005200"; transcript_id "TCONS_00008211"; set "Denovo_LncRNA";
chr10	chr10	exon	72084601	72086629	.	-	.	exon_number "1"; tss_id "TSS6316"; gene_id "XLOC_005204"; gene_name "XLOC_005204"; transcript_id "TCONS_00008215"; set "Denovo_LncRNA";
chr10	chr10	exon	72092169	72092224	.	-	.	exon_number "2"; tss_id "TSS6316"; gene_id "XLOC_005204"; gene_name "XLOC_005204"; transcript_id "TCONS_00008215"; set "Denovo_LncRNA";
chr10	chr10	exon	72084601	72086629	.	-	.	exon_number "1"; tss_id "TSS6317"; gene_id "XLOC_005204"; gene_name "XLOC_005204"; transcript_id "TCONS_00008216"; set "Denovo_LncRNA";
chr10	chr10	exon	72092173	72092221	.	-	.	exon_number "2"; tss_id "TSS6317"; gene_id "XLOC_005204"; gene_name "XLOC_005204"; transcript_id "TCONS_00008216"; set "Denovo_LncRNA";
chr10	chr10	exon	72095124	72095253	.	-	.	exon_number "3"; tss_id "TSS6317"; gene_id "XLOC_005204"; gene_name "XLOC_005204"; transcript_id "TCONS_00008216"; set "Denovo_LncRNA";
chr10	chr10	exon	74777847	74778194	.	-	.	exon_number "1"; tss_id "TSS6323"; gene_id "XLOC_005210"; gene_name "XLOC_005210"; transcript_id "TCONS_00008225"; set "Denovo_LncRNA";
chr10	chr10	exon	75095811	75096293	.	-	.	exon_number "1"; tss_id "TSS6327"; gene_id "XLOC_005214"; gene_name "XLOC_005214"; transcript_id "TCONS_00008229"; set "Denovo_LncRNA";
chr10	chr10	exon	75494646	75495002	.	-	.	exon_number "1"; tss_id "TSS6345"; gene_id "XLOC_005227"; gene_name "XLOC_005227"; transcript_id "TCONS_00008260"; set "Denovo_LncRNA";
chr10	chr10	exon	77610627	77611637	.	-	.	exon_number "1"; tss_id "TSS6385"; gene_id "XLOC_005261"; gene_name "XLOC_005261"; transcript_id "TCONS_00008332"; set "Denovo_LncRNA";
chr10	chr10	exon	79603734	79604105	.	-	.	exon_number "1"; tss_id "TSS6433"; gene_id "XLOC_005298"; gene_name "XLOC_005298"; transcript_id "TCONS_00008408"; set "Denovo_LncRNA";
chr10	chr10	exon	80043466	80044315	.	-	.	exon_number "1"; tss_id "TSS6453"; gene_id "XLOC_005313"; gene_name "XLOC_005313"; transcript_id "TCONS_00008450"; set "Denovo_LncRNA";
chr10	chr10	exon	80137793	80138206	.	-	.	exon_number "1"; tss_id "TSS6461"; gene_id "XLOC_005319"; gene_name "XLOC_005319"; transcript_id "TCONS_00008461"; set "Denovo_LncRNA";
chr10	chr10	exon	80591279	80592248	.	-	.	exon_number "1"; tss_id "TSS6483"; gene_id "XLOC_005335"; gene_name "XLOC_005335"; transcript_id "TCONS_00008490"; set "Denovo_LncRNA";
chr10	chr10	exon	81661315	81663853	.	-	.	exon_number "1"; tss_id "TSS6513"; gene_id "XLOC_005359"; gene_name "XLOC_005359"; transcript_id "TCONS_00008535"; set "Denovo_LncRNA";
chr10	chr10	exon	84083016	84084257	.	-	.	exon_number "1"; tss_id "TSS6532"; gene_id "XLOC_005376"; gene_name "XLOC_005376"; transcript_id "TCONS_00008558"; set "Denovo_LncRNA";
chr10	chr10	exon	84480305	84481678	.	-	.	exon_number "1"; tss_id "TSS6533"; gene_id "XLOC_005377"; gene_name "XLOC_005377"; transcript_id "TCONS_00008559"; set "Denovo_LncRNA";
chr10	chr10	exon	89097026	89098468	.	-	.	exon_number "1"; tss_id "TSS6571"; gene_id "XLOC_005412"; gene_name "XLOC_005412"; transcript_id "TCONS_00008613"; set "Denovo_LncRNA";
chr10	chr10	exon	89199516	89199784	.	-	.	exon_number "1"; tss_id "TSS6574"; gene_id "XLOC_005415"; gene_name "XLOC_005415"; transcript_id "TCONS_00008620"; set "Denovo_LncRNA";
chr10	chr10	exon	89201295	89201439	.	-	.	exon_number "2"; tss_id "TSS6574"; gene_id "XLOC_005415"; gene_name "XLOC_005415"; transcript_id "TCONS_00008620"; set "Denovo_LncRNA";
chr10	chr10	exon	89203911	89203972	.	-	.	exon_number "3"; tss_id "TSS6574"; gene_id "XLOC_005415"; gene_name "XLOC_005415"; transcript_id "TCONS_00008620"; set "Denovo_LncRNA";
chr10	chr10	exon	89200262	89200881	.	-	.	exon_number "1"; tss_id "TSS6575"; gene_id "XLOC_005416"; gene_name "XLOC_005416"; transcript_id "TCONS_00008621"; set "Denovo_LncRNA";
chr10	chr10	exon	89206157	89207626	.	-	.	exon_number "1"; tss_id "TSS6576"; gene_id "XLOC_005417"; gene_name "XLOC_005417"; transcript_id "TCONS_00008622"; set "Denovo_LncRNA";
chr10	chr10	exon	89330480	89332479	.	-	.	exon_number "1"; tss_id "TSS6578"; gene_id "XLOC_005419"; gene_name "XLOC_005419"; transcript_id "TCONS_00008624"; set "Denovo_LncRNA";
chr10	chr10	exon	89332538	89335660	.	-	.	exon_number "1"; tss_id "TSS6579"; gene_id "XLOC_005420"; gene_name "XLOC_005420"; transcript_id "TCONS_00008625"; set "Denovo_LncRNA";
chr10	chr10	exon	90641647	90641914	.	-	.	exon_number "1"; tss_id "TSS6585"; gene_id "XLOC_005424"; gene_name "XLOC_005424"; transcript_id "TCONS_00008644"; set "Denovo_LncRNA";
chr10	chr10	exon	90643612	90644531	.	-	.	exon_number "2"; tss_id "TSS6585"; gene_id "XLOC_005424"; gene_name "XLOC_005424"; transcript_id "TCONS_00008644"; set "Denovo_LncRNA";
chr10	chr10	exon	90641915	90644526	.	-	.	exon_number "1"; tss_id "TSS6585"; gene_id "XLOC_005424"; gene_name "XLOC_005424"; transcript_id "TCONS_00008645"; set "Denovo_LncRNA";
chr10	chr10	exon	92234194	92236032	.	-	.	exon_number "1"; tss_id "TSS6599"; gene_id "XLOC_005438"; gene_name "XLOC_005438"; transcript_id "TCONS_00008659"; set "Denovo_LncRNA";
chr10	chr10	exon	92441733	92441819	.	-	.	exon_number "1"; tss_id "TSS6601"; gene_id "XLOC_005440"; gene_name "XLOC_005440"; transcript_id "TCONS_00008661"; set "Denovo_LncRNA";
chr10	chr10	exon	92444703	92444820	.	-	.	exon_number "2"; tss_id "TSS6601"; gene_id "XLOC_005440"; gene_name "XLOC_005440"; transcript_id "TCONS_00008661"; set "Denovo_LncRNA";
chr10	chr10	exon	92446919	92447044	.	-	.	exon_number "3"; tss_id "TSS6601"; gene_id "XLOC_005440"; gene_name "XLOC_005440"; transcript_id "TCONS_00008661"; set "Denovo_LncRNA";
chr10	chr10	exon	92457367	92457489	.	-	.	exon_number "4"; tss_id "TSS6601"; gene_id "XLOC_005440"; gene_name "XLOC_005440"; transcript_id "TCONS_00008661"; set "Denovo_LncRNA";
chr10	chr10	exon	92459980	92460135	.	-	.	exon_number "5"; tss_id "TSS6601"; gene_id "XLOC_005440"; gene_name "XLOC_005440"; transcript_id "TCONS_00008661"; set "Denovo_LncRNA";
chr10	chr10	exon	92461715	92461862	.	-	.	exon_number "6"; tss_id "TSS6601"; gene_id "XLOC_005440"; gene_name "XLOC_005440"; transcript_id "TCONS_00008661"; set "Denovo_LncRNA";
chr10	chr10	exon	92464558	92464694	.	-	.	exon_number "7"; tss_id "TSS6601"; gene_id "XLOC_005440"; gene_name "XLOC_005440"; transcript_id "TCONS_00008661"; set "Denovo_LncRNA";
chr10	chr10	exon	92473760	92473945	.	-	.	exon_number "8"; tss_id "TSS6601"; gene_id "XLOC_005440"; gene_name "XLOC_005440"; transcript_id "TCONS_00008661"; set "Denovo_LncRNA";
chr10	chr10	exon	92474170	92474262	.	-	.	exon_number "9"; tss_id "TSS6601"; gene_id "XLOC_005440"; gene_name "XLOC_005440"; transcript_id "TCONS_00008661"; set "Denovo_LncRNA";
chr10	chr10	exon	92479180	92479356	.	-	.	exon_number "10"; tss_id "TSS6601"; gene_id "XLOC_005440"; gene_name "XLOC_005440"; transcript_id "TCONS_00008661"; set "Denovo_LncRNA";
chr10	chr10	exon	92487758	92487879	.	-	.	exon_number "11"; tss_id "TSS6601"; gene_id "XLOC_005440"; gene_name "XLOC_005440"; transcript_id "TCONS_00008661"; set "Denovo_LncRNA";
chr10	chr10	exon	92488196	92488282	.	-	.	exon_number "12"; tss_id "TSS6601"; gene_id "XLOC_005440"; gene_name "XLOC_005440"; transcript_id "TCONS_00008661"; set "Denovo_LncRNA";
chr10	chr10	exon	92491337	92491463	.	-	.	exon_number "13"; tss_id "TSS6601"; gene_id "XLOC_005440"; gene_name "XLOC_005440"; transcript_id "TCONS_00008661"; set "Denovo_LncRNA";
chr10	chr10	exon	92491785	92491913	.	-	.	exon_number "14"; tss_id "TSS6601"; gene_id "XLOC_005440"; gene_name "XLOC_005440"; transcript_id "TCONS_00008661"; set "Denovo_LncRNA";
chr10	chr10	exon	92494290	92494436	.	-	.	exon_number "15"; tss_id "TSS6601"; gene_id "XLOC_005440"; gene_name "XLOC_005440"; transcript_id "TCONS_00008661"; set "Denovo_LncRNA";
chr10	chr10	exon	92495631	92495707	.	-	.	exon_number "16"; tss_id "TSS6601"; gene_id "XLOC_005440"; gene_name "XLOC_005440"; transcript_id "TCONS_00008661"; set "Denovo_LncRNA";
chr10	chr10	exon	92497416	92497566	.	-	.	exon_number "17"; tss_id "TSS6601"; gene_id "XLOC_005440"; gene_name "XLOC_005440"; transcript_id "TCONS_00008661"; set "Denovo_LncRNA";
chr10	chr10	exon	92498164	92498298	.	-	.	exon_number "18"; tss_id "TSS6601"; gene_id "XLOC_005440"; gene_name "XLOC_005440"; transcript_id "TCONS_00008661"; set "Denovo_LncRNA";
chr10	chr10	exon	92500559	92500641	.	-	.	exon_number "19"; tss_id "TSS6601"; gene_id "XLOC_005440"; gene_name "XLOC_005440"; transcript_id "TCONS_00008661"; set "Denovo_LncRNA";
chr10	chr10	exon	92501558	92501723	.	-	.	exon_number "20"; tss_id "TSS6601"; gene_id "XLOC_005440"; gene_name "XLOC_005440"; transcript_id "TCONS_00008661"; set "Denovo_LncRNA";
chr10	chr10	exon	92501813	92503210	.	-	.	exon_number "21"; tss_id "TSS6601"; gene_id "XLOC_005440"; gene_name "XLOC_005440"; transcript_id "TCONS_00008661"; set "Denovo_LncRNA";
chr10	chr10	exon	92494505	92495102	.	-	.	exon_number "1"; tss_id "TSS6603"; gene_id "XLOC_005441"; gene_name "XLOC_005441"; transcript_id "TCONS_00008663"; set "Denovo_LncRNA";
chr10	chr10	exon	92600359	92606448	.	-	.	exon_number "1"; tss_id "TSS6605"; gene_id "XLOC_005443"; gene_name "XLOC_005443"; transcript_id "TCONS_00008665"; set "Denovo_LncRNA";
chr10	chr10	exon	92622928	92623293	.	-	.	exon_number "1"; tss_id "TSS6607"; gene_id "XLOC_005445"; gene_name "XLOC_005445"; transcript_id "TCONS_00008667"; set "Denovo_LncRNA";
chr10	chr10	exon	93885555	93886261	.	-	.	exon_number "1"; tss_id "TSS6628"; gene_id "XLOC_005462"; gene_name "XLOC_005462"; transcript_id "TCONS_00008696"; set "Denovo_LncRNA";
chr10	chr10	exon	93975326	93977333	.	-	.	exon_number "1"; tss_id "TSS6629"; gene_id "XLOC_005463"; gene_name "XLOC_005463"; transcript_id "TCONS_00008697"; set "Denovo_LncRNA";
chr10	chr10	exon	93977433	93977557	.	-	.	exon_number "2"; tss_id "TSS6629"; gene_id "XLOC_005463"; gene_name "XLOC_005463"; transcript_id "TCONS_00008697"; set "Denovo_LncRNA";
chr10	chr10	exon	94124251	94130113	.	-	.	exon_number "1"; tss_id "TSS6630"; gene_id "XLOC_005464"; gene_name "XLOC_005464"; transcript_id "TCONS_00008698"; set "Denovo_LncRNA";
chr10	chr10	exon	94841930	94851029	.	-	.	exon_number "1"; tss_id "TSS6650"; gene_id "XLOC_005476"; gene_name "XLOC_005476"; transcript_id "TCONS_00008723"; set "Denovo_LncRNA";
chr10	chr10	exon	94851524	94851676	.	-	.	exon_number "2"; tss_id "TSS6650"; gene_id "XLOC_005476"; gene_name "XLOC_005476"; transcript_id "TCONS_00008723"; set "Denovo_LncRNA";
chr10	chr10	exon	94853199	94853279	.	-	.	exon_number "3"; tss_id "TSS6650"; gene_id "XLOC_005476"; gene_name "XLOC_005476"; transcript_id "TCONS_00008723"; set "Denovo_LncRNA";
chr10	chr10	exon	94855534	94873282	.	-	.	exon_number "4"; tss_id "TSS6650"; gene_id "XLOC_005476"; gene_name "XLOC_005476"; transcript_id "TCONS_00008723"; set "Denovo_LncRNA";
chr10	chr10	exon	94841930	94851029	.	-	.	exon_number "1"; tss_id "TSS6650"; gene_id "XLOC_005476"; gene_name "XLOC_005476"; transcript_id "TCONS_00008722"; set "Denovo_LncRNA";
chr10	chr10	exon	94851524	94851676	.	-	.	exon_number "2"; tss_id "TSS6650"; gene_id "XLOC_005476"; gene_name "XLOC_005476"; transcript_id "TCONS_00008722"; set "Denovo_LncRNA";
chr10	chr10	exon	94853199	94873282	.	-	.	exon_number "3"; tss_id "TSS6650"; gene_id "XLOC_005476"; gene_name "XLOC_005476"; transcript_id "TCONS_00008722"; set "Denovo_LncRNA";
chr10	chr10	exon	94938472	94939382	.	-	.	exon_number "1"; tss_id "TSS6655"; gene_id "XLOC_005478"; gene_name "XLOC_005478"; transcript_id "TCONS_00008728"; set "Denovo_LncRNA";
chr10	chr10	exon	94968187	94969899	.	-	.	exon_number "1"; tss_id "TSS6659"; gene_id "XLOC_005481"; gene_name "XLOC_005481"; transcript_id "TCONS_00008732"; set "Denovo_LncRNA";
chr10	chr10	exon	95286604	95287847	.	-	.	exon_number "1"; tss_id "TSS6665"; gene_id "XLOC_005487"; gene_name "XLOC_005487"; transcript_id "TCONS_00008739"; set "Denovo_LncRNA";
chr10	chr10	exon	95288484	95288618	.	-	.	exon_number "2"; tss_id "TSS6665"; gene_id "XLOC_005487"; gene_name "XLOC_005487"; transcript_id "TCONS_00008739"; set "Denovo_LncRNA";
chr10	chr10	exon	95292100	95292506	.	-	.	exon_number "3"; tss_id "TSS6665"; gene_id "XLOC_005487"; gene_name "XLOC_005487"; transcript_id "TCONS_00008739"; set "Denovo_LncRNA";
chr10	chr10	exon	95286604	95287847	.	-	.	exon_number "1"; tss_id "TSS6666"; gene_id "XLOC_005487"; gene_name "XLOC_005487"; transcript_id "TCONS_00008740"; set "Denovo_LncRNA";
chr10	chr10	exon	95288484	95288618	.	-	.	exon_number "2"; tss_id "TSS6666"; gene_id "XLOC_005487"; gene_name "XLOC_005487"; transcript_id "TCONS_00008740"; set "Denovo_LncRNA";
chr10	chr10	exon	95290671	95290764	.	-	.	exon_number "3"; tss_id "TSS6666"; gene_id "XLOC_005487"; gene_name "XLOC_005487"; transcript_id "TCONS_00008740"; set "Denovo_LncRNA";
chr10	chr10	exon	95305313	95305350	.	-	.	exon_number "4"; tss_id "TSS6666"; gene_id "XLOC_005487"; gene_name "XLOC_005487"; transcript_id "TCONS_00008740"; set "Denovo_LncRNA";
chr10	chr10	exon	95286604	95287847	.	-	.	exon_number "1"; tss_id "TSS6667"; gene_id "XLOC_005487"; gene_name "XLOC_005487"; transcript_id "TCONS_00008741"; set "Denovo_LncRNA";
chr10	chr10	exon	95288484	95288618	.	-	.	exon_number "2"; tss_id "TSS6667"; gene_id "XLOC_005487"; gene_name "XLOC_005487"; transcript_id "TCONS_00008741"; set "Denovo_LncRNA";
chr10	chr10	exon	95290671	95290764	.	-	.	exon_number "3"; tss_id "TSS6667"; gene_id "XLOC_005487"; gene_name "XLOC_005487"; transcript_id "TCONS_00008741"; set "Denovo_LncRNA";
chr10	chr10	exon	95305477	95305561	.	-	.	exon_number "4"; tss_id "TSS6667"; gene_id "XLOC_005487"; gene_name "XLOC_005487"; transcript_id "TCONS_00008741"; set "Denovo_LncRNA";
chr10	chr10	exon	95286604	95287847	.	-	.	exon_number "1"; tss_id "TSS6668"; gene_id "XLOC_005487"; gene_name "XLOC_005487"; transcript_id "TCONS_00008743"; set "Denovo_LncRNA";
chr10	chr10	exon	95288484	95288618	.	-	.	exon_number "2"; tss_id "TSS6668"; gene_id "XLOC_005487"; gene_name "XLOC_005487"; transcript_id "TCONS_00008743"; set "Denovo_LncRNA";
chr10	chr10	exon	95305326	95305663	.	-	.	exon_number "3"; tss_id "TSS6668"; gene_id "XLOC_005487"; gene_name "XLOC_005487"; transcript_id "TCONS_00008743"; set "Denovo_LncRNA";
chr10	chr10	exon	95286604	95287847	.	-	.	exon_number "1"; tss_id "TSS6668"; gene_id "XLOC_005487"; gene_name "XLOC_005487"; transcript_id "TCONS_00008742"; set "Denovo_LncRNA";
chr10	chr10	exon	95288484	95288618	.	-	.	exon_number "2"; tss_id "TSS6668"; gene_id "XLOC_005487"; gene_name "XLOC_005487"; transcript_id "TCONS_00008742"; set "Denovo_LncRNA";
chr10	chr10	exon	95305477	95305663	.	-	.	exon_number "3"; tss_id "TSS6668"; gene_id "XLOC_005487"; gene_name "XLOC_005487"; transcript_id "TCONS_00008742"; set "Denovo_LncRNA";
chr10	chr10	exon	95540159	95540522	.	-	.	exon_number "1"; tss_id "TSS6671"; gene_id "XLOC_005490"; gene_name "XLOC_005490"; transcript_id "TCONS_00008746"; set "Denovo_LncRNA";
chr10	chr10	exon	95952423	95957371	.	-	.	exon_number "1"; tss_id "TSS6673"; gene_id "XLOC_005492"; gene_name "XLOC_005492"; transcript_id "TCONS_00008748"; set "Denovo_LncRNA";
chr10	chr10	exon	97056109	97057418	.	-	.	exon_number "1"; tss_id "TSS6685"; gene_id "XLOC_005503"; gene_name "XLOC_005503"; transcript_id "TCONS_00008760"; set "Denovo_LncRNA";
chr10	chr10	exon	98302336	98303138	.	-	.	exon_number "1"; tss_id "TSS6691"; gene_id "XLOC_005509"; gene_name "XLOC_005509"; transcript_id "TCONS_00008766"; set "Denovo_LncRNA";
chr10	chr10	exon	98558656	98559937	.	-	.	exon_number "1"; tss_id "TSS6693"; gene_id "XLOC_005511"; gene_name "XLOC_005511"; transcript_id "TCONS_00008768"; set "Denovo_LncRNA";
chr10	chr10	exon	98568249	98569565	.	-	.	exon_number "1"; tss_id "TSS6694"; gene_id "XLOC_005512"; gene_name "XLOC_005512"; transcript_id "TCONS_00008769"; set "Denovo_LncRNA";
chr10	chr10	exon	98682548	98683225	.	-	.	exon_number "1"; tss_id "TSS6695"; gene_id "XLOC_005513"; gene_name "XLOC_005513"; transcript_id "TCONS_00008770"; set "Denovo_LncRNA";
chr10	chr10	exon	98684919	98685070	.	-	.	exon_number "2"; tss_id "TSS6695"; gene_id "XLOC_005513"; gene_name "XLOC_005513"; transcript_id "TCONS_00008770"; set "Denovo_LncRNA";
chr10	chr10	exon	98688949	98689061	.	-	.	exon_number "3"; tss_id "TSS6695"; gene_id "XLOC_005513"; gene_name "XLOC_005513"; transcript_id "TCONS_00008770"; set "Denovo_LncRNA";
chr10	chr10	exon	98689339	98689426	.	-	.	exon_number "4"; tss_id "TSS6695"; gene_id "XLOC_005513"; gene_name "XLOC_005513"; transcript_id "TCONS_00008770"; set "Denovo_LncRNA";
chr10	chr10	exon	98691325	98691476	.	-	.	exon_number "5"; tss_id "TSS6695"; gene_id "XLOC_005513"; gene_name "XLOC_005513"; transcript_id "TCONS_00008770"; set "Denovo_LncRNA";
chr10	chr10	exon	98735426	98738007	.	-	.	exon_number "1"; tss_id "TSS6699"; gene_id "XLOC_005517"; gene_name "XLOC_005517"; transcript_id "TCONS_00008775"; set "Denovo_LncRNA";
chr10	chr10	exon	98839651	98839760	.	-	.	exon_number "1"; tss_id "TSS6700"; gene_id "XLOC_005518"; gene_name "XLOC_005518"; transcript_id "TCONS_00008776"; set "Denovo_LncRNA";
chr10	chr10	exon	98850675	98850800	.	-	.	exon_number "2"; tss_id "TSS6700"; gene_id "XLOC_005518"; gene_name "XLOC_005518"; transcript_id "TCONS_00008776"; set "Denovo_LncRNA";
chr10	chr10	exon	98853621	98854327	.	-	.	exon_number "3"; tss_id "TSS6700"; gene_id "XLOC_005518"; gene_name "XLOC_005518"; transcript_id "TCONS_00008776"; set "Denovo_LncRNA";
chr10	chr10	exon	98912907	98915869	.	-	.	exon_number "1"; tss_id "TSS6701"; gene_id "XLOC_005519"; gene_name "XLOC_005519"; transcript_id "TCONS_00008778"; set "Denovo_LncRNA";
chr10	chr10	exon	98918951	98919048	.	-	.	exon_number "2"; tss_id "TSS6701"; gene_id "XLOC_005519"; gene_name "XLOC_005519"; transcript_id "TCONS_00008778"; set "Denovo_LncRNA";
chr10	chr10	exon	98922819	98924494	.	-	.	exon_number "3"; tss_id "TSS6701"; gene_id "XLOC_005519"; gene_name "XLOC_005519"; transcript_id "TCONS_00008778"; set "Denovo_LncRNA";
chr10	chr10	exon	98912907	98915869	.	-	.	exon_number "1"; tss_id "TSS6701"; gene_id "XLOC_005519"; gene_name "XLOC_005519"; transcript_id "TCONS_00008777"; set "Denovo_LncRNA";
chr10	chr10	exon	98922819	98924494	.	-	.	exon_number "2"; tss_id "TSS6701"; gene_id "XLOC_005519"; gene_name "XLOC_005519"; transcript_id "TCONS_00008777"; set "Denovo_LncRNA";
chr10	chr10	exon	107714793	107716925	.	-	.	exon_number "1"; tss_id "TSS6741"; gene_id "XLOC_005559"; gene_name "XLOC_005559"; transcript_id "TCONS_00008822"; set "Denovo_LncRNA";
chr10	chr10	exon	110579434	110580888	.	-	.	exon_number "1"; tss_id "TSS6793"; gene_id "XLOC_005608"; gene_name "XLOC_005608"; transcript_id "TCONS_00008880"; set "Denovo_LncRNA";
chr10	chr10	exon	110809773	110810645	.	-	.	exon_number "1"; tss_id "TSS6796"; gene_id "XLOC_005611"; gene_name "XLOC_005611"; transcript_id "TCONS_00008883"; set "Denovo_LncRNA";
chr10	chr10	exon	110811707	110811771	.	-	.	exon_number "2"; tss_id "TSS6796"; gene_id "XLOC_005611"; gene_name "XLOC_005611"; transcript_id "TCONS_00008883"; set "Denovo_LncRNA";
chr10	chr10	exon	110812811	110812939	.	-	.	exon_number "3"; tss_id "TSS6796"; gene_id "XLOC_005611"; gene_name "XLOC_005611"; transcript_id "TCONS_00008883"; set "Denovo_LncRNA";
chr10	chr10	exon	110814465	110814853	.	-	.	exon_number "4"; tss_id "TSS6796"; gene_id "XLOC_005611"; gene_name "XLOC_005611"; transcript_id "TCONS_00008883"; set "Denovo_LncRNA";
chr10	chr10	exon	110809773	110810645	.	-	.	exon_number "1"; tss_id "TSS6797"; gene_id "XLOC_005611"; gene_name "XLOC_005611"; transcript_id "TCONS_00008885"; set "Denovo_LncRNA";
chr10	chr10	exon	110811707	110811771	.	-	.	exon_number "2"; tss_id "TSS6797"; gene_id "XLOC_005611"; gene_name "XLOC_005611"; transcript_id "TCONS_00008885"; set "Denovo_LncRNA";
chr10	chr10	exon	110812811	110812939	.	-	.	exon_number "3"; tss_id "TSS6797"; gene_id "XLOC_005611"; gene_name "XLOC_005611"; transcript_id "TCONS_00008885"; set "Denovo_LncRNA";
chr10	chr10	exon	110814465	110814586	.	-	.	exon_number "4"; tss_id "TSS6797"; gene_id "XLOC_005611"; gene_name "XLOC_005611"; transcript_id "TCONS_00008885"; set "Denovo_LncRNA";
chr10	chr10	exon	110815268	110815576	.	-	.	exon_number "5"; tss_id "TSS6797"; gene_id "XLOC_005611"; gene_name "XLOC_005611"; transcript_id "TCONS_00008885"; set "Denovo_LncRNA";
chr10	chr10	exon	110809773	110810645	.	-	.	exon_number "1"; tss_id "TSS6797"; gene_id "XLOC_005611"; gene_name "XLOC_005611"; transcript_id "TCONS_00008884"; set "Denovo_LncRNA";
chr10	chr10	exon	110811707	110811771	.	-	.	exon_number "2"; tss_id "TSS6797"; gene_id "XLOC_005611"; gene_name "XLOC_005611"; transcript_id "TCONS_00008884"; set "Denovo_LncRNA";
chr10	chr10	exon	110812811	110812936	.	-	.	exon_number "3"; tss_id "TSS6797"; gene_id "XLOC_005611"; gene_name "XLOC_005611"; transcript_id "TCONS_00008884"; set "Denovo_LncRNA";
chr10	chr10	exon	110814465	110814586	.	-	.	exon_number "4"; tss_id "TSS6797"; gene_id "XLOC_005611"; gene_name "XLOC_005611"; transcript_id "TCONS_00008884"; set "Denovo_LncRNA";
chr10	chr10	exon	110815268	110815576	.	-	.	exon_number "5"; tss_id "TSS6797"; gene_id "XLOC_005611"; gene_name "XLOC_005611"; transcript_id "TCONS_00008884"; set "Denovo_LncRNA";
chr10	chr10	exon	110939528	110940748	.	-	.	exon_number "1"; tss_id "TSS6798"; gene_id "XLOC_005612"; gene_name "XLOC_005612"; transcript_id "TCONS_00008886"; set "Denovo_LncRNA";
chr10	chr10	exon	114630541	114631506	.	-	.	exon_number "1"; tss_id "TSS6821"; gene_id "XLOC_005635"; gene_name "XLOC_005635"; transcript_id "TCONS_00008909"; set "Denovo_LncRNA";
chr10	chr10	exon	114758788	114760846	.	-	.	exon_number "1"; tss_id "TSS6826"; gene_id "XLOC_005639"; gene_name "XLOC_005639"; transcript_id "TCONS_00008915"; set "Denovo_LncRNA";
chr10	chr10	exon	114762368	114762436	.	-	.	exon_number "2"; tss_id "TSS6826"; gene_id "XLOC_005639"; gene_name "XLOC_005639"; transcript_id "TCONS_00008915"; set "Denovo_LncRNA";
chr10	chr10	exon	117437555	117439914	.	-	.	exon_number "1"; tss_id "TSS6864"; gene_id "XLOC_005669"; gene_name "XLOC_005669"; transcript_id "TCONS_00008973"; set "Denovo_LncRNA";
chr10	chr10	exon	117437555	117439152	.	-	.	exon_number "1"; tss_id "TSS6865"; gene_id "XLOC_005669"; gene_name "XLOC_005669"; transcript_id "TCONS_00008974"; set "Denovo_LncRNA";
chr10	chr10	exon	117440040	117440326	.	-	.	exon_number "2"; tss_id "TSS6865"; gene_id "XLOC_005669"; gene_name "XLOC_005669"; transcript_id "TCONS_00008974"; set "Denovo_LncRNA";
chr10	chr10	exon	117939091	117939420	.	-	.	exon_number "1"; tss_id "TSS6869"; gene_id "XLOC_005672"; gene_name "XLOC_005672"; transcript_id "TCONS_00008978"; set "Denovo_LncRNA";
chr10	chr10	exon	117948510	117948789	.	-	.	exon_number "2"; tss_id "TSS6869"; gene_id "XLOC_005672"; gene_name "XLOC_005672"; transcript_id "TCONS_00008978"; set "Denovo_LncRNA";
chr10	chr10	exon	117939091	117939740	.	-	.	exon_number "1"; tss_id "TSS6870"; gene_id "XLOC_005672"; gene_name "XLOC_005672"; transcript_id "TCONS_00008979"; set "Denovo_LncRNA";
chr10	chr10	exon	117948510	117948636	.	-	.	exon_number "2"; tss_id "TSS6870"; gene_id "XLOC_005672"; gene_name "XLOC_005672"; transcript_id "TCONS_00008979"; set "Denovo_LncRNA";
chr10	chr10	exon	117951640	117951782	.	-	.	exon_number "3"; tss_id "TSS6870"; gene_id "XLOC_005672"; gene_name "XLOC_005672"; transcript_id "TCONS_00008979"; set "Denovo_LncRNA";
chr10	chr10	exon	117962164	117962290	.	-	.	exon_number "4"; tss_id "TSS6870"; gene_id "XLOC_005672"; gene_name "XLOC_005672"; transcript_id "TCONS_00008979"; set "Denovo_LncRNA";
chr10	chr10	exon	117993508	117993581	.	-	.	exon_number "5"; tss_id "TSS6870"; gene_id "XLOC_005672"; gene_name "XLOC_005672"; transcript_id "TCONS_00008979"; set "Denovo_LncRNA";
chr10	chr10	exon	117950460	117951782	.	-	.	exon_number "1"; tss_id "TSS6870"; gene_id "XLOC_005672"; gene_name "XLOC_005672"; transcript_id "TCONS_00008980"; set "Denovo_LncRNA";
chr10	chr10	exon	117962164	117962290	.	-	.	exon_number "2"; tss_id "TSS6870"; gene_id "XLOC_005672"; gene_name "XLOC_005672"; transcript_id "TCONS_00008980"; set "Denovo_LncRNA";
chr10	chr10	exon	117979146	117979281	.	-	.	exon_number "3"; tss_id "TSS6870"; gene_id "XLOC_005672"; gene_name "XLOC_005672"; transcript_id "TCONS_00008980"; set "Denovo_LncRNA";
chr10	chr10	exon	117993508	117993586	.	-	.	exon_number "4"; tss_id "TSS6870"; gene_id "XLOC_005672"; gene_name "XLOC_005672"; transcript_id "TCONS_00008980"; set "Denovo_LncRNA";
chr10	chr10	exon	121491436	121494204	.	-	.	exon_number "1"; tss_id "TSS6916"; gene_id "XLOC_005710"; gene_name "XLOC_005710"; transcript_id "TCONS_00009038"; set "Denovo_LncRNA";
chr10	chr10	exon	121879416	121880215	.	-	.	exon_number "1"; tss_id "TSS6922"; gene_id "XLOC_005715"; gene_name "XLOC_005715"; transcript_id "TCONS_00009046"; set "Denovo_LncRNA";
chr10	chr10	exon	121882684	121884003	.	-	.	exon_number "1"; tss_id "TSS6923"; gene_id "XLOC_005716"; gene_name "XLOC_005716"; transcript_id "TCONS_00009047"; set "Denovo_LncRNA";
chr10	chr10	exon	121884651	121885307	.	-	.	exon_number "1"; tss_id "TSS6924"; gene_id "XLOC_005717"; gene_name "XLOC_005717"; transcript_id "TCONS_00009048"; set "Denovo_LncRNA";
chr10	chr10	exon	122049020	122049788	.	-	.	exon_number "1"; tss_id "TSS6926"; gene_id "XLOC_005719"; gene_name "XLOC_005719"; transcript_id "TCONS_00009050"; set "Denovo_LncRNA";
chr10	chr10	exon	122102044	122104484	.	-	.	exon_number "1"; tss_id "TSS6929"; gene_id "XLOC_005722"; gene_name "XLOC_005722"; transcript_id "TCONS_00009053"; set "Denovo_LncRNA";
chr10	chr10	exon	126272785	126273722	.	-	.	exon_number "1"; tss_id "TSS6949"; gene_id "XLOC_005740"; gene_name "XLOC_005740"; transcript_id "TCONS_00009082"; set "Denovo_LncRNA";
chr10	chr10	exon	126397430	126397783	.	-	.	exon_number "1"; tss_id "TSS6951"; gene_id "XLOC_005742"; gene_name "XLOC_005742"; transcript_id "TCONS_00009087"; set "Denovo_LncRNA";
chr10	chr10	exon	126399337	126409410	.	-	.	exon_number "1"; tss_id "TSS6952"; gene_id "XLOC_005743"; gene_name "XLOC_005743"; transcript_id "TCONS_00009088"; set "Denovo_LncRNA";
chr10	chr10	exon	126816894	126817766	.	-	.	exon_number "1"; tss_id "TSS6975"; gene_id "XLOC_005760"; gene_name "XLOC_005760"; transcript_id "TCONS_00009123"; set "Denovo_LncRNA";
chr10	chr10	exon	127736570	127738038	.	-	.	exon_number "1"; tss_id "TSS6991"; gene_id "XLOC_005774"; gene_name "XLOC_005774"; transcript_id "TCONS_00009146"; set "Denovo_LncRNA";
chr10	chr10	exon	128182833	128183226	.	-	.	exon_number "1"; tss_id "TSS7025"; gene_id "XLOC_005794"; gene_name "XLOC_005794"; transcript_id "TCONS_00009191"; set "Denovo_LncRNA";
chr10	chr10	exon	129971090	129971670	.	-	.	exon_number "1"; tss_id "TSS7076"; gene_id "XLOC_005843"; gene_name "XLOC_005843"; transcript_id "TCONS_00009246"; set "Denovo_LncRNA";
chr10	chr10	exon	129976608	129977636	.	-	.	exon_number "1"; tss_id "TSS7078"; gene_id "XLOC_005845"; gene_name "XLOC_005845"; transcript_id "TCONS_00009248"; set "Denovo_LncRNA";
chr11	chr11	exon	3444245	3444503	.	+	.	exon_number "1"; tss_id "TSS7100"; gene_id "XLOC_005854"; gene_name "XLOC_005854"; transcript_id "TCONS_00009283"; set "Denovo_LncRNA";
chr11	chr11	exon	3445911	3446579	.	+	.	exon_number "2"; tss_id "TSS7100"; gene_id "XLOC_005854"; gene_name "XLOC_005854"; transcript_id "TCONS_00009283"; set "Denovo_LncRNA";
chr11	chr11	exon	4205223	4205360	.	+	.	exon_number "1"; tss_id "TSS7119"; gene_id "XLOC_005870"; gene_name "XLOC_005870"; transcript_id "TCONS_00009305"; set "Denovo_LncRNA";
chr11	chr11	exon	4206088	4207230	.	+	.	exon_number "2"; tss_id "TSS7119"; gene_id "XLOC_005870"; gene_name "XLOC_005870"; transcript_id "TCONS_00009305"; set "Denovo_LncRNA";
chr11	chr11	exon	4749705	4750010	.	+	.	exon_number "1"; tss_id "TSS7124"; gene_id "XLOC_005875"; gene_name "XLOC_005875"; transcript_id "TCONS_00009315"; set "Denovo_LncRNA";
chr11	chr11	exon	6392855	6393540	.	+	.	exon_number "1"; tss_id "TSS7156"; gene_id "XLOC_005896"; gene_name "XLOC_005896"; transcript_id "TCONS_00009368"; set "Denovo_LncRNA";
chr11	chr11	exon	6740758	6742879	.	+	.	exon_number "1"; tss_id "TSS7162"; gene_id "XLOC_005901"; gene_name "XLOC_005901"; transcript_id "TCONS_00009376"; set "Denovo_LncRNA";
chr11	chr11	exon	6742999	6744190	.	+	.	exon_number "1"; tss_id "TSS7163"; gene_id "XLOC_005902"; gene_name "XLOC_005902"; transcript_id "TCONS_00009377"; set "Denovo_LncRNA";
chr11	chr11	exon	11464011	11470985	.	+	.	exon_number "1"; tss_id "TSS7189"; gene_id "XLOC_005922"; gene_name "XLOC_005922"; transcript_id "TCONS_00009408"; set "Denovo_LncRNA";
chr11	chr11	exon	11464011	11465687	.	+	.	exon_number "1"; tss_id "TSS7189"; gene_id "XLOC_005922"; gene_name "XLOC_005922"; transcript_id "TCONS_00009407"; set "Denovo_LncRNA";
chr11	chr11	exon	11467752	11470985	.	+	.	exon_number "2"; tss_id "TSS7189"; gene_id "XLOC_005922"; gene_name "XLOC_005922"; transcript_id "TCONS_00009407"; set "Denovo_LncRNA";
chr11	chr11	exon	11457692	11460578	.	+	.	exon_number "1"; tss_id "TSS7191"; gene_id "XLOC_005923"; gene_name "XLOC_005923"; transcript_id "TCONS_00009406"; set "Denovo_LncRNA";
chr11	chr11	exon	11471897	11472827	.	+	.	exon_number "1"; tss_id "TSS7192"; gene_id "XLOC_005924"; gene_name "XLOC_005924"; transcript_id "TCONS_00009409"; set "Denovo_LncRNA";
chr11	chr11	exon	11581225	11581730	.	+	.	exon_number "1"; tss_id "TSS7193"; gene_id "XLOC_005925"; gene_name "XLOC_005925"; transcript_id "TCONS_00009411"; set "Denovo_LncRNA";
chr11	chr11	exon	16410100	16410985	.	+	.	exon_number "1"; tss_id "TSS7217"; gene_id "XLOC_005947"; gene_name "XLOC_005947"; transcript_id "TCONS_00009437"; set "Denovo_LncRNA";
chr11	chr11	exon	17853974	17854088	.	+	.	exon_number "1"; tss_id "TSS7233"; gene_id "XLOC_005960"; gene_name "XLOC_005960"; transcript_id "TCONS_00009463"; set "Denovo_LncRNA";
chr11	chr11	exon	17854796	17854908	.	+	.	exon_number "2"; tss_id "TSS7233"; gene_id "XLOC_005960"; gene_name "XLOC_005960"; transcript_id "TCONS_00009463"; set "Denovo_LncRNA";
chr11	chr11	exon	17855205	17855522	.	+	.	exon_number "1"; tss_id "TSS7234"; gene_id "XLOC_005961"; gene_name "XLOC_005961"; transcript_id "TCONS_00009464"; set "Denovo_LncRNA";
chr11	chr11	exon	19947501	19948206	.	+	.	exon_number "1"; tss_id "TSS7248"; gene_id "XLOC_005970"; gene_name "XLOC_005970"; transcript_id "TCONS_00009478"; set "Denovo_LncRNA";
chr11	chr11	exon	20013086	20014254	.	+	.	exon_number "1"; tss_id "TSS7249"; gene_id "XLOC_005971"; gene_name "XLOC_005971"; transcript_id "TCONS_00009479"; set "Denovo_LncRNA";
chr11	chr11	exon	20562837	20563405	.	+	.	exon_number "1"; tss_id "TSS7261"; gene_id "XLOC_005979"; gene_name "XLOC_005979"; transcript_id "TCONS_00009492"; set "Denovo_LncRNA";
chr11	chr11	exon	20641773	20643150	.	+	.	exon_number "1"; tss_id "TSS7262"; gene_id "XLOC_005980"; gene_name "XLOC_005980"; transcript_id "TCONS_00009493"; set "Denovo_LncRNA";
chr11	chr11	exon	20822327	20823665	.	+	.	exon_number "1"; tss_id "TSS7268"; gene_id "XLOC_005986"; gene_name "XLOC_005986"; transcript_id "TCONS_00009499"; set "Denovo_LncRNA";
chr11	chr11	exon	20863046	20866736	.	+	.	exon_number "1"; tss_id "TSS7270"; gene_id "XLOC_005988"; gene_name "XLOC_005988"; transcript_id "TCONS_00009501"; set "Denovo_LncRNA";
chr11	chr11	exon	21272973	21274616	.	+	.	exon_number "1"; tss_id "TSS7274"; gene_id "XLOC_005991"; gene_name "XLOC_005991"; transcript_id "TCONS_00009507"; set "Denovo_LncRNA";
chr11	chr11	exon	22931449	22935526	.	+	.	exon_number "1"; tss_id "TSS7286"; gene_id "XLOC_006002"; gene_name "XLOC_006002"; transcript_id "TCONS_00009523"; set "Denovo_LncRNA";
chr11	chr11	exon	22939816	22940684	.	+	.	exon_number "1"; tss_id "TSS7287"; gene_id "XLOC_006003"; gene_name "XLOC_006003"; transcript_id "TCONS_00009524"; set "Denovo_LncRNA";
chr11	chr11	exon	23678849	23679606	.	+	.	exon_number "1"; tss_id "TSS7300"; gene_id "XLOC_006011"; gene_name "XLOC_006011"; transcript_id "TCONS_00009542"; set "Denovo_LncRNA";
chr11	chr11	exon	29420031	29425560	.	+	.	exon_number "1"; tss_id "TSS7342"; gene_id "XLOC_006050"; gene_name "XLOC_006050"; transcript_id "TCONS_00009590"; set "Denovo_LncRNA";
chr11	chr11	exon	29547691	29548098	.	+	.	exon_number "1"; tss_id "TSS7346"; gene_id "XLOC_006054"; gene_name "XLOC_006054"; transcript_id "TCONS_00009600"; set "Denovo_LncRNA";
chr11	chr11	exon	29549957	29550655	.	+	.	exon_number "2"; tss_id "TSS7346"; gene_id "XLOC_006054"; gene_name "XLOC_006054"; transcript_id "TCONS_00009600"; set "Denovo_LncRNA";
chr11	chr11	exon	30205584	30209675	.	+	.	exon_number "1"; tss_id "TSS7353"; gene_id "XLOC_006059"; gene_name "XLOC_006059"; transcript_id "TCONS_00009613"; set "Denovo_LncRNA";
chr11	chr11	exon	30782535	30783920	.	+	.	exon_number "1"; tss_id "TSS7357"; gene_id "XLOC_006063"; gene_name "XLOC_006063"; transcript_id "TCONS_00009618"; set "Denovo_LncRNA";
chr11	chr11	exon	31746170	31746737	.	+	.	exon_number "1"; tss_id "TSS7368"; gene_id "XLOC_006073"; gene_name "XLOC_006073"; transcript_id "TCONS_00009631"; set "Denovo_LncRNA";
chr11	chr11	exon	31755512	31756111	.	+	.	exon_number "1"; tss_id "TSS7369"; gene_id "XLOC_006074"; gene_name "XLOC_006074"; transcript_id "TCONS_00009632"; set "Denovo_LncRNA";
chr11	chr11	exon	31843460	31844438	.	+	.	exon_number "1"; tss_id "TSS7372"; gene_id "XLOC_006076"; gene_name "XLOC_006076"; transcript_id "TCONS_00009640"; set "Denovo_LncRNA";
chr11	chr11	exon	31959396	31961120	.	+	.	exon_number "1"; tss_id "TSS7377"; gene_id "XLOC_006079"; gene_name "XLOC_006079"; transcript_id "TCONS_00009645"; set "Denovo_LncRNA";
chr11	chr11	exon	31961177	31970956	.	+	.	exon_number "2"; tss_id "TSS7377"; gene_id "XLOC_006079"; gene_name "XLOC_006079"; transcript_id "TCONS_00009645"; set "Denovo_LncRNA";
chr11	chr11	exon	31977505	31977889	.	+	.	exon_number "1"; tss_id "TSS7378"; gene_id "XLOC_006080"; gene_name "XLOC_006080"; transcript_id "TCONS_00009646"; set "Denovo_LncRNA";
chr11	chr11	exon	32027515	32028753	.	+	.	exon_number "1"; tss_id "TSS7379"; gene_id "XLOC_006081"; gene_name "XLOC_006081"; transcript_id "TCONS_00009647"; set "Denovo_LncRNA";
chr11	chr11	exon	32421320	32422462	.	+	.	exon_number "1"; tss_id "TSS7395"; gene_id "XLOC_006095"; gene_name "XLOC_006095"; transcript_id "TCONS_00009666"; set "Denovo_LncRNA";
chr11	chr11	exon	32534118	32535257	.	+	.	exon_number "1"; tss_id "TSS7398"; gene_id "XLOC_006097"; gene_name "XLOC_006097"; transcript_id "TCONS_00009669"; set "Denovo_LncRNA";
chr11	chr11	exon	32652404	32653110	.	+	.	exon_number "1"; tss_id "TSS7402"; gene_id "XLOC_006099"; gene_name "XLOC_006099"; transcript_id "TCONS_00009675"; set "Denovo_LncRNA";
chr11	chr11	exon	33063344	33063926	.	+	.	exon_number "1"; tss_id "TSS7405"; gene_id "XLOC_006102"; gene_name "XLOC_006102"; transcript_id "TCONS_00009678"; set "Denovo_LncRNA";
chr11	chr11	exon	33499616	33500760	.	+	.	exon_number "1"; tss_id "TSS7407"; gene_id "XLOC_006104"; gene_name "XLOC_006104"; transcript_id "TCONS_00009680"; set "Denovo_LncRNA";
chr11	chr11	exon	34602190	34604525	.	+	.	exon_number "1"; tss_id "TSS7417"; gene_id "XLOC_006111"; gene_name "XLOC_006111"; transcript_id "TCONS_00009690"; set "Denovo_LncRNA";
chr11	chr11	exon	34607992	34608842	.	+	.	exon_number "1"; tss_id "TSS7418"; gene_id "XLOC_006112"; gene_name "XLOC_006112"; transcript_id "TCONS_00009691"; set "Denovo_LncRNA";
chr11	chr11	exon	34647201	34649884	.	+	.	exon_number "1"; tss_id "TSS7419"; gene_id "XLOC_006113"; gene_name "XLOC_006113"; transcript_id "TCONS_00009692"; set "Denovo_LncRNA";
chr11	chr11	exon	40555945	40562028	.	+	.	exon_number "1"; tss_id "TSS7437"; gene_id "XLOC_006128"; gene_name "XLOC_006128"; transcript_id "TCONS_00009716"; set "Denovo_LncRNA";
chr11	chr11	exon	40577482	40578387	.	+	.	exon_number "1"; tss_id "TSS7438"; gene_id "XLOC_006129"; gene_name "XLOC_006129"; transcript_id "TCONS_00009717"; set "Denovo_LncRNA";
chr11	chr11	exon	40956691	40956999	.	+	.	exon_number "1"; tss_id "TSS7445"; gene_id "XLOC_006136"; gene_name "XLOC_006136"; transcript_id "TCONS_00009724"; set "Denovo_LncRNA";
chr11	chr11	exon	43402564	43403999	.	+	.	exon_number "1"; tss_id "TSS7475"; gene_id "XLOC_006162"; gene_name "XLOC_006162"; transcript_id "TCONS_00009758"; set "Denovo_LncRNA";
chr11	chr11	exon	43542245	43543413	.	+	.	exon_number "1"; tss_id "TSS7479"; gene_id "XLOC_006165"; gene_name "XLOC_006165"; transcript_id "TCONS_00009767"; set "Denovo_LncRNA";
chr11	chr11	exon	46203143	46203316	.	+	.	exon_number "1"; tss_id "TSS7507"; gene_id "XLOC_006187"; gene_name "XLOC_006187"; transcript_id "TCONS_00009803"; set "Denovo_LncRNA";
chr11	chr11	exon	46204056	46204212	.	+	.	exon_number "2"; tss_id "TSS7507"; gene_id "XLOC_006187"; gene_name "XLOC_006187"; transcript_id "TCONS_00009803"; set "Denovo_LncRNA";
chr11	chr11	exon	46204840	46207331	.	+	.	exon_number "3"; tss_id "TSS7507"; gene_id "XLOC_006187"; gene_name "XLOC_006187"; transcript_id "TCONS_00009803"; set "Denovo_LncRNA";
chr11	chr11	exon	46212447	46213092	.	+	.	exon_number "1"; tss_id "TSS7508"; gene_id "XLOC_006188"; gene_name "XLOC_006188"; transcript_id "TCONS_00009804"; set "Denovo_LncRNA";
chr11	chr11	exon	48690501	48691988	.	+	.	exon_number "1"; tss_id "TSS7533"; gene_id "XLOC_006208"; gene_name "XLOC_006208"; transcript_id "TCONS_00009833"; set "Denovo_LncRNA";
chr11	chr11	exon	49036974	49037671	.	+	.	exon_number "1"; tss_id "TSS7544"; gene_id "XLOC_006214"; gene_name "XLOC_006214"; transcript_id "TCONS_00009847"; set "Denovo_LncRNA";
chr11	chr11	exon	49102859	49103744	.	+	.	exon_number "1"; tss_id "TSS7550"; gene_id "XLOC_006217"; gene_name "XLOC_006217"; transcript_id "TCONS_00009855"; set "Denovo_LncRNA";
chr11	chr11	exon	49526235	49528223	.	+	.	exon_number "1"; tss_id "TSS7569"; gene_id "XLOC_006236"; gene_name "XLOC_006236"; transcript_id "TCONS_00009875"; set "Denovo_LncRNA";
chr11	chr11	exon	49529052	49529177	.	+	.	exon_number "2"; tss_id "TSS7569"; gene_id "XLOC_006236"; gene_name "XLOC_006236"; transcript_id "TCONS_00009875"; set "Denovo_LncRNA";
chr11	chr11	exon	49531320	49531814	.	+	.	exon_number "3"; tss_id "TSS7569"; gene_id "XLOC_006236"; gene_name "XLOC_006236"; transcript_id "TCONS_00009875"; set "Denovo_LncRNA";
chr11	chr11	exon	49545677	49548941	.	+	.	exon_number "1"; tss_id "TSS7572"; gene_id "XLOC_006239"; gene_name "XLOC_006239"; transcript_id "TCONS_00009878"; set "Denovo_LncRNA";
chr11	chr11	exon	49563599	49564215	.	+	.	exon_number "1"; tss_id "TSS7573"; gene_id "XLOC_006240"; gene_name "XLOC_006240"; transcript_id "TCONS_00009879"; set "Denovo_LncRNA";
chr11	chr11	exon	49567264	49567787	.	+	.	exon_number "1"; tss_id "TSS7574"; gene_id "XLOC_006241"; gene_name "XLOC_006241"; transcript_id "TCONS_00009880"; set "Denovo_LncRNA";
chr11	chr11	exon	50105894	50107209	.	+	.	exon_number "1"; tss_id "TSS7589"; gene_id "XLOC_006254"; gene_name "XLOC_006254"; transcript_id "TCONS_00009904"; set "Denovo_LncRNA";
chr11	chr11	exon	50139448	50139554	.	+	.	exon_number "1"; tss_id "TSS7590"; gene_id "XLOC_006255"; gene_name "XLOC_006255"; transcript_id "TCONS_00009906"; set "Denovo_LncRNA";
chr11	chr11	exon	50140375	50142505	.	+	.	exon_number "2"; tss_id "TSS7590"; gene_id "XLOC_006255"; gene_name "XLOC_006255"; transcript_id "TCONS_00009906"; set "Denovo_LncRNA";
chr11	chr11	exon	50150056	50151319	.	+	.	exon_number "1"; tss_id "TSS7591"; gene_id "XLOC_006256"; gene_name "XLOC_006256"; transcript_id "TCONS_00009907"; set "Denovo_LncRNA";
chr11	chr11	exon	51671247	51671610	.	+	.	exon_number "1"; tss_id "TSS7615"; gene_id "XLOC_006275"; gene_name "XLOC_006275"; transcript_id "TCONS_00009941"; set "Denovo_LncRNA";
chr11	chr11	exon	51753399	51754307	.	+	.	exon_number "1"; tss_id "TSS7619"; gene_id "XLOC_006279"; gene_name "XLOC_006279"; transcript_id "TCONS_00009945"; set "Denovo_LncRNA";
chr11	chr11	exon	51756126	51756147	.	+	.	exon_number "2"; tss_id "TSS7619"; gene_id "XLOC_006279"; gene_name "XLOC_006279"; transcript_id "TCONS_00009945"; set "Denovo_LncRNA";
chr11	chr11	exon	51754017	51754657	.	+	.	exon_number "1"; tss_id "TSS7620"; gene_id "XLOC_006279"; gene_name "XLOC_006279"; transcript_id "TCONS_00009946"; set "Denovo_LncRNA";
chr11	chr11	exon	51901119	51901628	.	+	.	exon_number "1"; tss_id "TSS7625"; gene_id "XLOC_006283"; gene_name "XLOC_006283"; transcript_id "TCONS_00009961"; set "Denovo_LncRNA";
chr11	chr11	exon	51901911	51902970	.	+	.	exon_number "1"; tss_id "TSS7626"; gene_id "XLOC_006284"; gene_name "XLOC_006284"; transcript_id "TCONS_00009962"; set "Denovo_LncRNA";
chr11	chr11	exon	51950213	51952212	.	+	.	exon_number "1"; tss_id "TSS7632"; gene_id "XLOC_006288"; gene_name "XLOC_006288"; transcript_id "TCONS_00009968"; set "Denovo_LncRNA";
chr11	chr11	exon	52098697	52099682	.	+	.	exon_number "1"; tss_id "TSS7640"; gene_id "XLOC_006295"; gene_name "XLOC_006295"; transcript_id "TCONS_00009978"; set "Denovo_LncRNA";
chr11	chr11	exon	52115569	52117170	.	+	.	exon_number "1"; tss_id "TSS7642"; gene_id "XLOC_006297"; gene_name "XLOC_006297"; transcript_id "TCONS_00009980"; set "Denovo_LncRNA";
chr11	chr11	exon	52224237	52225246	.	+	.	exon_number "1"; tss_id "TSS7647"; gene_id "XLOC_006302"; gene_name "XLOC_006302"; transcript_id "TCONS_00009985"; set "Denovo_LncRNA";
chr11	chr11	exon	53115179	53116750	.	+	.	exon_number "1"; tss_id "TSS7655"; gene_id "XLOC_006308"; gene_name "XLOC_006308"; transcript_id "TCONS_00009998"; set "Denovo_LncRNA";
chr11	chr11	exon	53240756	53242440	.	+	.	exon_number "1"; tss_id "TSS7664"; gene_id "XLOC_006312"; gene_name "XLOC_006312"; transcript_id "TCONS_00010010"; set "Denovo_LncRNA";
chr11	chr11	exon	53452819	53453143	.	+	.	exon_number "1"; tss_id "TSS7671"; gene_id "XLOC_006317"; gene_name "XLOC_006317"; transcript_id "TCONS_00010027"; set "Denovo_LncRNA";
chr11	chr11	exon	53594375	53596182	.	+	.	exon_number "1"; tss_id "TSS7677"; gene_id "XLOC_006321"; gene_name "XLOC_006321"; transcript_id "TCONS_00010036"; set "Denovo_LncRNA";
chr11	chr11	exon	53903840	53905002	.	+	.	exon_number "1"; tss_id "TSS7681"; gene_id "XLOC_006324"; gene_name "XLOC_006324"; transcript_id "TCONS_00010042"; set "Denovo_LncRNA";
chr11	chr11	exon	53899780	53900149	.	+	.	exon_number "1"; tss_id "TSS7684"; gene_id "XLOC_006325"; gene_name "XLOC_006325"; transcript_id "TCONS_00010040"; set "Denovo_LncRNA";
chr11	chr11	exon	53905055	53907566	.	+	.	exon_number "1"; tss_id "TSS7685"; gene_id "XLOC_006326"; gene_name "XLOC_006326"; transcript_id "TCONS_00010043"; set "Denovo_LncRNA";
chr11	chr11	exon	53913136	53913451	.	+	.	exon_number "1"; tss_id "TSS7686"; gene_id "XLOC_006327"; gene_name "XLOC_006327"; transcript_id "TCONS_00010044"; set "Denovo_LncRNA";
chr11	chr11	exon	54520133	54525118	.	+	.	exon_number "1"; tss_id "TSS7700"; gene_id "XLOC_006335"; gene_name "XLOC_006335"; transcript_id "TCONS_00010070"; set "Denovo_LncRNA";
chr11	chr11	exon	54616404	54616493	.	+	.	exon_number "1"; tss_id "TSS7702"; gene_id "XLOC_006337"; gene_name "XLOC_006337"; transcript_id "TCONS_00010072"; set "Denovo_LncRNA";
chr11	chr11	exon	54627608	54629140	.	+	.	exon_number "2"; tss_id "TSS7702"; gene_id "XLOC_006337"; gene_name "XLOC_006337"; transcript_id "TCONS_00010072"; set "Denovo_LncRNA";
chr11	chr11	exon	54686857	54687853	.	+	.	exon_number "1"; tss_id "TSS7705"; gene_id "XLOC_006340"; gene_name "XLOC_006340"; transcript_id "TCONS_00010075"; set "Denovo_LncRNA";
chr11	chr11	exon	55748453	55749704	.	+	.	exon_number "1"; tss_id "TSS7731"; gene_id "XLOC_006365"; gene_name "XLOC_006365"; transcript_id "TCONS_00010105"; set "Denovo_LncRNA";
chr11	chr11	exon	57416411	57416880	.	+	.	exon_number "1"; tss_id "TSS7753"; gene_id "XLOC_006385"; gene_name "XLOC_006385"; transcript_id "TCONS_00010130"; set "Denovo_LncRNA";
chr11	chr11	exon	57888578	57889079	.	+	.	exon_number "1"; tss_id "TSS7766"; gene_id "XLOC_006398"; gene_name "XLOC_006398"; transcript_id "TCONS_00010144"; set "Denovo_LncRNA";
chr11	chr11	exon	57909066	57910250	.	+	.	exon_number "1"; tss_id "TSS7767"; gene_id "XLOC_006399"; gene_name "XLOC_006399"; transcript_id "TCONS_00010145"; set "Denovo_LncRNA";
chr11	chr11	exon	57916268	57916714	.	+	.	exon_number "1"; tss_id "TSS7768"; gene_id "XLOC_006400"; gene_name "XLOC_006400"; transcript_id "TCONS_00010146"; set "Denovo_LncRNA";
chr11	chr11	exon	57982087	57984006	.	+	.	exon_number "1"; tss_id "TSS7771"; gene_id "XLOC_006402"; gene_name "XLOC_006402"; transcript_id "TCONS_00010150"; set "Denovo_LncRNA";
chr11	chr11	exon	57995727	57996945	.	+	.	exon_number "1"; tss_id "TSS7773"; gene_id "XLOC_006404"; gene_name "XLOC_006404"; transcript_id "TCONS_00010152"; set "Denovo_LncRNA";
chr11	chr11	exon	58170743	58171268	.	+	.	exon_number "1"; tss_id "TSS7782"; gene_id "XLOC_006412"; gene_name "XLOC_006412"; transcript_id "TCONS_00010165"; set "Denovo_LncRNA";
chr11	chr11	exon	58176059	58176623	.	+	.	exon_number "1"; tss_id "TSS7783"; gene_id "XLOC_006413"; gene_name "XLOC_006413"; transcript_id "TCONS_00010166"; set "Denovo_LncRNA";
chr11	chr11	exon	58177422	58177502	.	+	.	exon_number "2"; tss_id "TSS7783"; gene_id "XLOC_006413"; gene_name "XLOC_006413"; transcript_id "TCONS_00010166"; set "Denovo_LncRNA";
chr11	chr11	exon	58180100	58180262	.	+	.	exon_number "3"; tss_id "TSS7783"; gene_id "XLOC_006413"; gene_name "XLOC_006413"; transcript_id "TCONS_00010166"; set "Denovo_LncRNA";
chr11	chr11	exon	58185656	58186313	.	+	.	exon_number "4"; tss_id "TSS7783"; gene_id "XLOC_006413"; gene_name "XLOC_006413"; transcript_id "TCONS_00010166"; set "Denovo_LncRNA";
chr11	chr11	exon	58179122	58179646	.	+	.	exon_number "1"; tss_id "TSS7784"; gene_id "XLOC_006413"; gene_name "XLOC_006413"; transcript_id "TCONS_00010167"; set "Denovo_LncRNA";
chr11	chr11	exon	58180019	58180262	.	+	.	exon_number "2"; tss_id "TSS7784"; gene_id "XLOC_006413"; gene_name "XLOC_006413"; transcript_id "TCONS_00010167"; set "Denovo_LncRNA";
chr11	chr11	exon	58185656	58186313	.	+	.	exon_number "3"; tss_id "TSS7784"; gene_id "XLOC_006413"; gene_name "XLOC_006413"; transcript_id "TCONS_00010167"; set "Denovo_LncRNA";
chr11	chr11	exon	58666218	58666623	.	+	.	exon_number "1"; tss_id "TSS7809"; gene_id "XLOC_006432"; gene_name "XLOC_006432"; transcript_id "TCONS_00010195"; set "Denovo_LncRNA";
chr11	chr11	exon	58674205	58674891	.	+	.	exon_number "1"; tss_id "TSS7810"; gene_id "XLOC_006433"; gene_name "XLOC_006433"; transcript_id "TCONS_00010196"; set "Denovo_LncRNA";
chr11	chr11	exon	58674960	58675916	.	+	.	exon_number "1"; tss_id "TSS7811"; gene_id "XLOC_006434"; gene_name "XLOC_006434"; transcript_id "TCONS_00010197"; set "Denovo_LncRNA";
chr11	chr11	exon	58675972	58676423	.	+	.	exon_number "1"; tss_id "TSS7812"; gene_id "XLOC_006435"; gene_name "XLOC_006435"; transcript_id "TCONS_00010198"; set "Denovo_LncRNA";
chr11	chr11	exon	59041908	59042630	.	+	.	exon_number "1"; tss_id "TSS7820"; gene_id "XLOC_006443"; gene_name "XLOC_006443"; transcript_id "TCONS_00010218"; set "Denovo_LncRNA";
chr11	chr11	exon	59041908	59042326	.	+	.	exon_number "1"; tss_id "TSS7820"; gene_id "XLOC_006443"; gene_name "XLOC_006443"; transcript_id "TCONS_00010219"; set "Denovo_LncRNA";
chr11	chr11	exon	59042689	59043209	.	+	.	exon_number "2"; tss_id "TSS7820"; gene_id "XLOC_006443"; gene_name "XLOC_006443"; transcript_id "TCONS_00010219"; set "Denovo_LncRNA";
chr11	chr11	exon	59721696	59723225	.	+	.	exon_number "1"; tss_id "TSS7834"; gene_id "XLOC_006454"; gene_name "XLOC_006454"; transcript_id "TCONS_00010245"; set "Denovo_LncRNA";
chr11	chr11	exon	61083223	61085544	.	+	.	exon_number "1"; tss_id "TSS7858"; gene_id "XLOC_006472"; gene_name "XLOC_006472"; transcript_id "TCONS_00010281"; set "Denovo_LncRNA";
chr11	chr11	exon	61270973	61272050	.	+	.	exon_number "1"; tss_id "TSS7859"; gene_id "XLOC_006473"; gene_name "XLOC_006473"; transcript_id "TCONS_00010282"; set "Denovo_LncRNA";
chr11	chr11	exon	62048034	62050970	.	+	.	exon_number "1"; tss_id "TSS7880"; gene_id "XLOC_006486"; gene_name "XLOC_006486"; transcript_id "TCONS_00010308"; set "Denovo_LncRNA";
chr11	chr11	exon	62746865	62747044	.	+	.	exon_number "1"; tss_id "TSS7899"; gene_id "XLOC_006500"; gene_name "XLOC_006500"; transcript_id "TCONS_00010338"; set "Denovo_LncRNA";
chr11	chr11	exon	62749301	62749402	.	+	.	exon_number "2"; tss_id "TSS7899"; gene_id "XLOC_006500"; gene_name "XLOC_006500"; transcript_id "TCONS_00010338"; set "Denovo_LncRNA";
chr11	chr11	exon	62752143	62752301	.	+	.	exon_number "3"; tss_id "TSS7899"; gene_id "XLOC_006500"; gene_name "XLOC_006500"; transcript_id "TCONS_00010338"; set "Denovo_LncRNA";
chr11	chr11	exon	62752531	62752976	.	+	.	exon_number "4"; tss_id "TSS7899"; gene_id "XLOC_006500"; gene_name "XLOC_006500"; transcript_id "TCONS_00010338"; set "Denovo_LncRNA";
chr11	chr11	exon	62748949	62748994	.	+	.	exon_number "1"; tss_id "TSS7900"; gene_id "XLOC_006500"; gene_name "XLOC_006500"; transcript_id "TCONS_00010339"; set "Denovo_LncRNA";
chr11	chr11	exon	62749301	62749402	.	+	.	exon_number "2"; tss_id "TSS7900"; gene_id "XLOC_006500"; gene_name "XLOC_006500"; transcript_id "TCONS_00010339"; set "Denovo_LncRNA";
chr11	chr11	exon	62752143	62752301	.	+	.	exon_number "3"; tss_id "TSS7900"; gene_id "XLOC_006500"; gene_name "XLOC_006500"; transcript_id "TCONS_00010339"; set "Denovo_LncRNA";
chr11	chr11	exon	62752531	62752976	.	+	.	exon_number "4"; tss_id "TSS7900"; gene_id "XLOC_006500"; gene_name "XLOC_006500"; transcript_id "TCONS_00010339"; set "Denovo_LncRNA";
chr11	chr11	exon	63735969	63739156	.	+	.	exon_number "1"; tss_id "TSS7914"; gene_id "XLOC_006514"; gene_name "XLOC_006514"; transcript_id "TCONS_00010353"; set "Denovo_LncRNA";
chr11	chr11	exon	63739723	63740984	.	+	.	exon_number "2"; tss_id "TSS7914"; gene_id "XLOC_006514"; gene_name "XLOC_006514"; transcript_id "TCONS_00010353"; set "Denovo_LncRNA";
chr11	chr11	exon	64211393	64211425	.	+	.	exon_number "1"; tss_id "TSS7917"; gene_id "XLOC_006517"; gene_name "XLOC_006517"; transcript_id "TCONS_00010356"; set "Denovo_LncRNA";
chr11	chr11	exon	64213005	64213520	.	+	.	exon_number "2"; tss_id "TSS7917"; gene_id "XLOC_006517"; gene_name "XLOC_006517"; transcript_id "TCONS_00010356"; set "Denovo_LncRNA";
chr11	chr11	exon	64575637	64575841	.	+	.	exon_number "1"; tss_id "TSS7919"; gene_id "XLOC_006519"; gene_name "XLOC_006519"; transcript_id "TCONS_00010358"; set "Denovo_LncRNA";
chr11	chr11	exon	64576790	64576890	.	+	.	exon_number "2"; tss_id "TSS7919"; gene_id "XLOC_006519"; gene_name "XLOC_006519"; transcript_id "TCONS_00010358"; set "Denovo_LncRNA";
chr11	chr11	exon	64578658	64578959	.	+	.	exon_number "3"; tss_id "TSS7919"; gene_id "XLOC_006519"; gene_name "XLOC_006519"; transcript_id "TCONS_00010358"; set "Denovo_LncRNA";
chr11	chr11	exon	64615494	64616257	.	+	.	exon_number "1"; tss_id "TSS7922"; gene_id "XLOC_006521"; gene_name "XLOC_006521"; transcript_id "TCONS_00010364"; set "Denovo_LncRNA";
chr11	chr11	exon	64643193	64647780	.	+	.	exon_number "1"; tss_id "TSS7923"; gene_id "XLOC_006522"; gene_name "XLOC_006522"; transcript_id "TCONS_00010365"; set "Denovo_LncRNA";
chr11	chr11	exon	64647968	64648872	.	+	.	exon_number "1"; tss_id "TSS7924"; gene_id "XLOC_006523"; gene_name "XLOC_006523"; transcript_id "TCONS_00010366"; set "Denovo_LncRNA";
chr11	chr11	exon	64653970	64655436	.	+	.	exon_number "1"; tss_id "TSS7925"; gene_id "XLOC_006524"; gene_name "XLOC_006524"; transcript_id "TCONS_00010367"; set "Denovo_LncRNA";
chr11	chr11	exon	68672043	68678540	.	+	.	exon_number "1"; tss_id "TSS7980"; gene_id "XLOC_006571"; gene_name "XLOC_006571"; transcript_id "TCONS_00010442"; set "Denovo_LncRNA";
chr11	chr11	exon	68855322	68855559	.	+	.	exon_number "1"; tss_id "TSS7987"; gene_id "XLOC_006578"; gene_name "XLOC_006578"; transcript_id "TCONS_00010453"; set "Denovo_LncRNA";
chr11	chr11	exon	69196731	69197862	.	+	.	exon_number "1"; tss_id "TSS8005"; gene_id "XLOC_006591"; gene_name "XLOC_006591"; transcript_id "TCONS_00010477"; set "Denovo_LncRNA";
chr11	chr11	exon	69476146	69476406	.	+	.	exon_number "1"; tss_id "TSS8012"; gene_id "XLOC_006597"; gene_name "XLOC_006597"; transcript_id "TCONS_00010489"; set "Denovo_LncRNA";
chr11	chr11	exon	69873416	69874253	.	+	.	exon_number "1"; tss_id "TSS8038"; gene_id "XLOC_006614"; gene_name "XLOC_006614"; transcript_id "TCONS_00010536"; set "Denovo_LncRNA";
chr11	chr11	exon	69898131	69898875	.	+	.	exon_number "1"; tss_id "TSS8039"; gene_id "XLOC_006615"; gene_name "XLOC_006615"; transcript_id "TCONS_00010537"; set "Denovo_LncRNA";
chr11	chr11	exon	70071316	70071917	.	+	.	exon_number "1"; tss_id "TSS8047"; gene_id "XLOC_006623"; gene_name "XLOC_006623"; transcript_id "TCONS_00010546"; set "Denovo_LncRNA";
chr11	chr11	exon	70076735	70078152	.	+	.	exon_number "1"; tss_id "TSS8048"; gene_id "XLOC_006624"; gene_name "XLOC_006624"; transcript_id "TCONS_00010547"; set "Denovo_LncRNA";
chr11	chr11	exon	70470323	70470622	.	+	.	exon_number "1"; tss_id "TSS8065"; gene_id "XLOC_006638"; gene_name "XLOC_006638"; transcript_id "TCONS_00010575"; set "Denovo_LncRNA";
chr11	chr11	exon	71611969	71612710	.	+	.	exon_number "1"; tss_id "TSS8084"; gene_id "XLOC_006653"; gene_name "XLOC_006653"; transcript_id "TCONS_00010609"; set "Denovo_LncRNA";
chr11	chr11	exon	74639920	74642181	.	+	.	exon_number "1"; tss_id "TSS8133"; gene_id "XLOC_006693"; gene_name "XLOC_006693"; transcript_id "TCONS_00010673"; set "Denovo_LncRNA";
chr11	chr11	exon	75085981	75086683	.	+	.	exon_number "1"; tss_id "TSS8145"; gene_id "XLOC_006702"; gene_name "XLOC_006702"; transcript_id "TCONS_00010686"; set "Denovo_LncRNA";
chr11	chr11	exon	75109435	75111153	.	+	.	exon_number "1"; tss_id "TSS8147"; gene_id "XLOC_006704"; gene_name "XLOC_006704"; transcript_id "TCONS_00010688"; set "Denovo_LncRNA";
chr11	chr11	exon	75398034	75400071	.	+	.	exon_number "1"; tss_id "TSS8160"; gene_id "XLOC_006712"; gene_name "XLOC_006712"; transcript_id "TCONS_00010711"; set "Denovo_LncRNA";
chr11	chr11	exon	75400338	75401065	.	+	.	exon_number "2"; tss_id "TSS8160"; gene_id "XLOC_006712"; gene_name "XLOC_006712"; transcript_id "TCONS_00010711"; set "Denovo_LncRNA";
chr11	chr11	exon	76000525	76001334	.	+	.	exon_number "1"; tss_id "TSS8178"; gene_id "XLOC_006722"; gene_name "XLOC_006722"; transcript_id "TCONS_00010732"; set "Denovo_LncRNA";
chr11	chr11	exon	76001681	76002161	.	+	.	exon_number "1"; tss_id "TSS8179"; gene_id "XLOC_006723"; gene_name "XLOC_006723"; transcript_id "TCONS_00010733"; set "Denovo_LncRNA";
chr11	chr11	exon	76006678	76008036	.	+	.	exon_number "1"; tss_id "TSS8180"; gene_id "XLOC_006724"; gene_name "XLOC_006724"; transcript_id "TCONS_00010734"; set "Denovo_LncRNA";
chr11	chr11	exon	76010479	76010856	.	+	.	exon_number "1"; tss_id "TSS8181"; gene_id "XLOC_006725"; gene_name "XLOC_006725"; transcript_id "TCONS_00010735"; set "Denovo_LncRNA";
chr11	chr11	exon	76803175	76804149	.	+	.	exon_number "1"; tss_id "TSS8193"; gene_id "XLOC_006736"; gene_name "XLOC_006736"; transcript_id "TCONS_00010752"; set "Denovo_LncRNA";
chr11	chr11	exon	76804200	76804560	.	+	.	exon_number "1"; tss_id "TSS8194"; gene_id "XLOC_006737"; gene_name "XLOC_006737"; transcript_id "TCONS_00010753"; set "Denovo_LncRNA";
chr11	chr11	exon	76805092	76805689	.	+	.	exon_number "1"; tss_id "TSS8195"; gene_id "XLOC_006738"; gene_name "XLOC_006738"; transcript_id "TCONS_00010754"; set "Denovo_LncRNA";
chr11	chr11	exon	76891975	76892621	.	+	.	exon_number "1"; tss_id "TSS8197"; gene_id "XLOC_006740"; gene_name "XLOC_006740"; transcript_id "TCONS_00010756"; set "Denovo_LncRNA";
chr11	chr11	exon	77304009	77304881	.	+	.	exon_number "1"; tss_id "TSS8202"; gene_id "XLOC_006743"; gene_name "XLOC_006743"; transcript_id "TCONS_00010766"; set "Denovo_LncRNA";
chr11	chr11	exon	77586061	77586753	.	+	.	exon_number "1"; tss_id "TSS8216"; gene_id "XLOC_006749"; gene_name "XLOC_006749"; transcript_id "TCONS_00010780"; set "Denovo_LncRNA";
chr11	chr11	exon	77685514	77687149	.	+	.	exon_number "1"; tss_id "TSS8217"; gene_id "XLOC_006750"; gene_name "XLOC_006750"; transcript_id "TCONS_00010788"; set "Denovo_LncRNA";
chr11	chr11	exon	78692857	78693578	.	+	.	exon_number "1"; tss_id "TSS8253"; gene_id "XLOC_006776"; gene_name "XLOC_006776"; transcript_id "TCONS_00010834"; set "Denovo_LncRNA";
chr11	chr11	exon	79518063	79518168	.	+	.	exon_number "1"; tss_id "TSS8262"; gene_id "XLOC_006782"; gene_name "XLOC_006782"; transcript_id "TCONS_00010847"; set "Denovo_LncRNA";
chr11	chr11	exon	79518290	79518413	.	+	.	exon_number "2"; tss_id "TSS8262"; gene_id "XLOC_006782"; gene_name "XLOC_006782"; transcript_id "TCONS_00010847"; set "Denovo_LncRNA";
chr11	chr11	exon	79518653	79521615	.	+	.	exon_number "3"; tss_id "TSS8262"; gene_id "XLOC_006782"; gene_name "XLOC_006782"; transcript_id "TCONS_00010847"; set "Denovo_LncRNA";
chr11	chr11	exon	79518107	79518168	.	+	.	exon_number "1"; tss_id "TSS8262"; gene_id "XLOC_006782"; gene_name "XLOC_006782"; transcript_id "TCONS_00010848"; set "Denovo_LncRNA";
chr11	chr11	exon	79518290	79521615	.	+	.	exon_number "2"; tss_id "TSS8262"; gene_id "XLOC_006782"; gene_name "XLOC_006782"; transcript_id "TCONS_00010848"; set "Denovo_LncRNA";
chr11	chr11	exon	79518121	79518168	.	+	.	exon_number "1"; tss_id "TSS8262"; gene_id "XLOC_006782"; gene_name "XLOC_006782"; transcript_id "TCONS_00010849"; set "Denovo_LncRNA";
chr11	chr11	exon	79518290	79518448	.	+	.	exon_number "2"; tss_id "TSS8262"; gene_id "XLOC_006782"; gene_name "XLOC_006782"; transcript_id "TCONS_00010849"; set "Denovo_LncRNA";
chr11	chr11	exon	79518653	79521615	.	+	.	exon_number "3"; tss_id "TSS8262"; gene_id "XLOC_006782"; gene_name "XLOC_006782"; transcript_id "TCONS_00010849"; set "Denovo_LncRNA";
chr11	chr11	exon	79528729	79529372	.	+	.	exon_number "1"; tss_id "TSS8266"; gene_id "XLOC_006785"; gene_name "XLOC_006785"; transcript_id "TCONS_00010852"; set "Denovo_LncRNA";
chr11	chr11	exon	79532072	79532835	.	+	.	exon_number "1"; tss_id "TSS8268"; gene_id "XLOC_006787"; gene_name "XLOC_006787"; transcript_id "TCONS_00010854"; set "Denovo_LncRNA";
chr11	chr11	exon	79535607	79536286	.	+	.	exon_number "1"; tss_id "TSS8269"; gene_id "XLOC_006788"; gene_name "XLOC_006788"; transcript_id "TCONS_00010855"; set "Denovo_LncRNA";
chr11	chr11	exon	79537496	79539348	.	+	.	exon_number "1"; tss_id "TSS8270"; gene_id "XLOC_006789"; gene_name "XLOC_006789"; transcript_id "TCONS_00010856"; set "Denovo_LncRNA";
chr11	chr11	exon	79995236	79995614	.	+	.	exon_number "1"; tss_id "TSS8275"; gene_id "XLOC_006794"; gene_name "XLOC_006794"; transcript_id "TCONS_00010866"; set "Denovo_LncRNA";
chr11	chr11	exon	80089056	80089541	.	+	.	exon_number "1"; tss_id "TSS8278"; gene_id "XLOC_006797"; gene_name "XLOC_006797"; transcript_id "TCONS_00010877"; set "Denovo_LncRNA";
chr11	chr11	exon	80212354	80213260	.	+	.	exon_number "1"; tss_id "TSS8282"; gene_id "XLOC_006800"; gene_name "XLOC_006800"; transcript_id "TCONS_00010890"; set "Denovo_LncRNA";
chr11	chr11	exon	80213347	80213690	.	+	.	exon_number "1"; tss_id "TSS8283"; gene_id "XLOC_006801"; gene_name "XLOC_006801"; transcript_id "TCONS_00010891"; set "Denovo_LncRNA";
chr11	chr11	exon	80213752	80213961	.	+	.	exon_number "1"; tss_id "TSS8284"; gene_id "XLOC_006802"; gene_name "XLOC_006802"; transcript_id "TCONS_00010892"; set "Denovo_LncRNA";
chr11	chr11	exon	80214089	80214523	.	+	.	exon_number "1"; tss_id "TSS8285"; gene_id "XLOC_006803"; gene_name "XLOC_006803"; transcript_id "TCONS_00010893"; set "Denovo_LncRNA";
chr11	chr11	exon	80214583	80216147	.	+	.	exon_number "1"; tss_id "TSS8286"; gene_id "XLOC_006804"; gene_name "XLOC_006804"; transcript_id "TCONS_00010894"; set "Denovo_LncRNA";
chr11	chr11	exon	80216227	80216841	.	+	.	exon_number "1"; tss_id "TSS8287"; gene_id "XLOC_006805"; gene_name "XLOC_006805"; transcript_id "TCONS_00010895"; set "Denovo_LncRNA";
chr11	chr11	exon	80219323	80220080	.	+	.	exon_number "1"; tss_id "TSS8288"; gene_id "XLOC_006806"; gene_name "XLOC_006806"; transcript_id "TCONS_00010896"; set "Denovo_LncRNA";
chr11	chr11	exon	80220618	80236927	.	+	.	exon_number "1"; tss_id "TSS8289"; gene_id "XLOC_006807"; gene_name "XLOC_006807"; transcript_id "TCONS_00010897"; set "Denovo_LncRNA";
chr11	chr11	exon	82584380	82585273	.	+	.	exon_number "1"; tss_id "TSS8308"; gene_id "XLOC_006824"; gene_name "XLOC_006824"; transcript_id "TCONS_00010918"; set "Denovo_LncRNA";
chr11	chr11	exon	83076267	83077490	.	+	.	exon_number "1"; tss_id "TSS8318"; gene_id "XLOC_006833"; gene_name "XLOC_006833"; transcript_id "TCONS_00010940"; set "Denovo_LncRNA";
chr11	chr11	exon	83085009	83085651	.	+	.	exon_number "1"; tss_id "TSS8319"; gene_id "XLOC_006834"; gene_name "XLOC_006834"; transcript_id "TCONS_00010941"; set "Denovo_LncRNA";
chr11	chr11	exon	83112559	83113249	.	+	.	exon_number "1"; tss_id "TSS8322"; gene_id "XLOC_006836"; gene_name "XLOC_006836"; transcript_id "TCONS_00010946"; set "Denovo_LncRNA";
chr11	chr11	exon	83347501	83357421	.	+	.	exon_number "1"; tss_id "TSS8332"; gene_id "XLOC_006843"; gene_name "XLOC_006843"; transcript_id "TCONS_00010958"; set "Denovo_LncRNA";
chr11	chr11	exon	83951406	83951965	.	+	.	exon_number "1"; tss_id "TSS8347"; gene_id "XLOC_006853"; gene_name "XLOC_006853"; transcript_id "TCONS_00010988"; set "Denovo_LncRNA";
chr11	chr11	exon	83957184	83959554	.	+	.	exon_number "1"; tss_id "TSS8348"; gene_id "XLOC_006854"; gene_name "XLOC_006854"; transcript_id "TCONS_00010989"; set "Denovo_LncRNA";
chr11	chr11	exon	83993433	83997512	.	+	.	exon_number "1"; tss_id "TSS8352"; gene_id "XLOC_006856"; gene_name "XLOC_006856"; transcript_id "TCONS_00010991"; set "Denovo_LncRNA";
chr11	chr11	exon	83997600	84000685	.	+	.	exon_number "1"; tss_id "TSS8353"; gene_id "XLOC_006857"; gene_name "XLOC_006857"; transcript_id "TCONS_00010992"; set "Denovo_LncRNA";
chr11	chr11	exon	84000740	84004780	.	+	.	exon_number "1"; tss_id "TSS8354"; gene_id "XLOC_006858"; gene_name "XLOC_006858"; transcript_id "TCONS_00010993"; set "Denovo_LncRNA";
chr11	chr11	exon	84684334	84684580	.	+	.	exon_number "1"; tss_id "TSS8365"; gene_id "XLOC_006868"; gene_name "XLOC_006868"; transcript_id "TCONS_00011006"; set "Denovo_LncRNA";
chr11	chr11	exon	84684706	84685148	.	+	.	exon_number "2"; tss_id "TSS8365"; gene_id "XLOC_006868"; gene_name "XLOC_006868"; transcript_id "TCONS_00011006"; set "Denovo_LncRNA";
chr11	chr11	exon	85063885	85064670	.	+	.	exon_number "1"; tss_id "TSS8372"; gene_id "XLOC_006875"; gene_name "XLOC_006875"; transcript_id "TCONS_00011016"; set "Denovo_LncRNA";
chr11	chr11	exon	85076742	85077600	.	+	.	exon_number "1"; tss_id "TSS8373"; gene_id "XLOC_006876"; gene_name "XLOC_006876"; transcript_id "TCONS_00011017"; set "Denovo_LncRNA";
chr11	chr11	exon	86715109	86715818	.	+	.	exon_number "1"; tss_id "TSS8392"; gene_id "XLOC_006889"; gene_name "XLOC_006889"; transcript_id "TCONS_00011046"; set "Denovo_LncRNA";
chr11	chr11	exon	87172620	87172789	.	+	.	exon_number "1"; tss_id "TSS8396"; gene_id "XLOC_006893"; gene_name "XLOC_006893"; transcript_id "TCONS_00011059"; set "Denovo_LncRNA";
chr11	chr11	exon	87173347	87173444	.	+	.	exon_number "2"; tss_id "TSS8396"; gene_id "XLOC_006893"; gene_name "XLOC_006893"; transcript_id "TCONS_00011059"; set "Denovo_LncRNA";
chr11	chr11	exon	87173666	87174327	.	+	.	exon_number "3"; tss_id "TSS8396"; gene_id "XLOC_006893"; gene_name "XLOC_006893"; transcript_id "TCONS_00011059"; set "Denovo_LncRNA";
chr11	chr11	exon	87564572	87566589	.	+	.	exon_number "1"; tss_id "TSS8414"; gene_id "XLOC_006903"; gene_name "XLOC_006903"; transcript_id "TCONS_00011083"; set "Denovo_LncRNA";
chr11	chr11	exon	88925634	88926180	.	+	.	exon_number "1"; tss_id "TSS8442"; gene_id "XLOC_006920"; gene_name "XLOC_006920"; transcript_id "TCONS_00011136"; set "Denovo_LncRNA";
chr11	chr11	exon	88929505	88929990	.	+	.	exon_number "1"; tss_id "TSS8443"; gene_id "XLOC_006921"; gene_name "XLOC_006921"; transcript_id "TCONS_00011137"; set "Denovo_LncRNA";
chr11	chr11	exon	88968831	88968922	.	+	.	exon_number "1"; tss_id "TSS8447"; gene_id "XLOC_006924"; gene_name "XLOC_006924"; transcript_id "TCONS_00011142"; set "Denovo_LncRNA";
chr11	chr11	exon	88969686	88970385	.	+	.	exon_number "2"; tss_id "TSS8447"; gene_id "XLOC_006924"; gene_name "XLOC_006924"; transcript_id "TCONS_00011142"; set "Denovo_LncRNA";
chr11	chr11	exon	88974934	88976778	.	+	.	exon_number "1"; tss_id "TSS8448"; gene_id "XLOC_006925"; gene_name "XLOC_006925"; transcript_id "TCONS_00011143"; set "Denovo_LncRNA";
chr11	chr11	exon	88988564	88988770	.	+	.	exon_number "1"; tss_id "TSS8451"; gene_id "XLOC_006928"; gene_name "XLOC_006928"; transcript_id "TCONS_00011146"; set "Denovo_LncRNA";
chr11	chr11	exon	88989546	88990301	.	+	.	exon_number "2"; tss_id "TSS8451"; gene_id "XLOC_006928"; gene_name "XLOC_006928"; transcript_id "TCONS_00011146"; set "Denovo_LncRNA";
chr11	chr11	exon	90279529	90280520	.	+	.	exon_number "1"; tss_id "TSS8465"; gene_id "XLOC_006940"; gene_name "XLOC_006940"; transcript_id "TCONS_00011160"; set "Denovo_LncRNA";
chr11	chr11	exon	90280731	90281619	.	+	.	exon_number "1"; tss_id "TSS8466"; gene_id "XLOC_006941"; gene_name "XLOC_006941"; transcript_id "TCONS_00011161"; set "Denovo_LncRNA";
chr11	chr11	exon	94109485	94110421	.	+	.	exon_number "1"; tss_id "TSS8486"; gene_id "XLOC_006956"; gene_name "XLOC_006956"; transcript_id "TCONS_00011195"; set "Denovo_LncRNA";
chr11	chr11	exon	94142835	94143295	.	+	.	exon_number "1"; tss_id "TSS8487"; gene_id "XLOC_006957"; gene_name "XLOC_006957"; transcript_id "TCONS_00011196"; set "Denovo_LncRNA";
chr11	chr11	exon	94144825	94144899	.	+	.	exon_number "2"; tss_id "TSS8487"; gene_id "XLOC_006957"; gene_name "XLOC_006957"; transcript_id "TCONS_00011196"; set "Denovo_LncRNA";
chr11	chr11	exon	94147153	94150053	.	+	.	exon_number "3"; tss_id "TSS8487"; gene_id "XLOC_006957"; gene_name "XLOC_006957"; transcript_id "TCONS_00011196"; set "Denovo_LncRNA";
chr11	chr11	exon	94146468	94146772	.	+	.	exon_number "1"; tss_id "TSS8488"; gene_id "XLOC_006957"; gene_name "XLOC_006957"; transcript_id "TCONS_00011197"; set "Denovo_LncRNA";
chr11	chr11	exon	94147153	94150053	.	+	.	exon_number "2"; tss_id "TSS8488"; gene_id "XLOC_006957"; gene_name "XLOC_006957"; transcript_id "TCONS_00011197"; set "Denovo_LncRNA";
chr11	chr11	exon	94463428	94464389	.	+	.	exon_number "1"; tss_id "TSS8494"; gene_id "XLOC_006963"; gene_name "XLOC_006963"; transcript_id "TCONS_00011205"; set "Denovo_LncRNA";
chr11	chr11	exon	94838157	94841735	.	+	.	exon_number "1"; tss_id "TSS8500"; gene_id "XLOC_006969"; gene_name "XLOC_006969"; transcript_id "TCONS_00011211"; set "Denovo_LncRNA";
chr11	chr11	exon	95172138	95173624	.	+	.	exon_number "1"; tss_id "TSS8510"; gene_id "XLOC_006976"; gene_name "XLOC_006976"; transcript_id "TCONS_00011221"; set "Denovo_LncRNA";
chr11	chr11	exon	95175635	95176415	.	+	.	exon_number "1"; tss_id "TSS8511"; gene_id "XLOC_006977"; gene_name "XLOC_006977"; transcript_id "TCONS_00011222"; set "Denovo_LncRNA";
chr11	chr11	exon	95179966	95180766	.	+	.	exon_number "1"; tss_id "TSS8512"; gene_id "XLOC_006978"; gene_name "XLOC_006978"; transcript_id "TCONS_00011223"; set "Denovo_LncRNA";
chr11	chr11	exon	95185482	95185830	.	+	.	exon_number "2"; tss_id "TSS8512"; gene_id "XLOC_006978"; gene_name "XLOC_006978"; transcript_id "TCONS_00011223"; set "Denovo_LncRNA";
chr11	chr11	exon	95194528	95195532	.	+	.	exon_number "1"; tss_id "TSS8513"; gene_id "XLOC_006979"; gene_name "XLOC_006979"; transcript_id "TCONS_00011224"; set "Denovo_LncRNA";
chr11	chr11	exon	95357522	95359009	.	+	.	exon_number "1"; tss_id "TSS8521"; gene_id "XLOC_006984"; gene_name "XLOC_006984"; transcript_id "TCONS_00011233"; set "Denovo_LncRNA";
chr11	chr11	exon	95574555	95575286	.	+	.	exon_number "1"; tss_id "TSS8531"; gene_id "XLOC_006989"; gene_name "XLOC_006989"; transcript_id "TCONS_00011246"; set "Denovo_LncRNA";
chr11	chr11	exon	95575380	95576236	.	+	.	exon_number "1"; tss_id "TSS8532"; gene_id "XLOC_006990"; gene_name "XLOC_006990"; transcript_id "TCONS_00011247"; set "Denovo_LncRNA";
chr11	chr11	exon	95576306	95579920	.	+	.	exon_number "1"; tss_id "TSS8533"; gene_id "XLOC_006991"; gene_name "XLOC_006991"; transcript_id "TCONS_00011248"; set "Denovo_LncRNA";
chr11	chr11	exon	95580100	95581017	.	+	.	exon_number "1"; tss_id "TSS8534"; gene_id "XLOC_006992"; gene_name "XLOC_006992"; transcript_id "TCONS_00011249"; set "Denovo_LncRNA";
chr11	chr11	exon	95594704	95596675	.	+	.	exon_number "1"; tss_id "TSS8536"; gene_id "XLOC_006994"; gene_name "XLOC_006994"; transcript_id "TCONS_00011251"; set "Denovo_LncRNA";
chr11	chr11	exon	95597009	95597543	.	+	.	exon_number "1"; tss_id "TSS8537"; gene_id "XLOC_006995"; gene_name "XLOC_006995"; transcript_id "TCONS_00011252"; set "Denovo_LncRNA";
chr11	chr11	exon	95602070	95602745	.	+	.	exon_number "1"; tss_id "TSS8538"; gene_id "XLOC_006996"; gene_name "XLOC_006996"; transcript_id "TCONS_00011253"; set "Denovo_LncRNA";
chr11	chr11	exon	95609022	95609748	.	+	.	exon_number "1"; tss_id "TSS8539"; gene_id "XLOC_006997"; gene_name "XLOC_006997"; transcript_id "TCONS_00011256"; set "Denovo_LncRNA";
chr11	chr11	exon	97012846	97020939	.	+	.	exon_number "1"; tss_id "TSS8586"; gene_id "XLOC_007036"; gene_name "XLOC_007036"; transcript_id "TCONS_00011323"; set "Denovo_LncRNA";
chr11	chr11	exon	97173242	97173685	.	+	.	exon_number "1"; tss_id "TSS8589"; gene_id "XLOC_007039"; gene_name "XLOC_007039"; transcript_id "TCONS_00011326"; set "Denovo_LncRNA";
chr11	chr11	exon	97285159	97285359	.	+	.	exon_number "1"; tss_id "TSS8600"; gene_id "XLOC_007044"; gene_name "XLOC_007044"; transcript_id "TCONS_00011341"; set "Denovo_LncRNA";
chr11	chr11	exon	97301150	97301413	.	+	.	exon_number "1"; tss_id "TSS8602"; gene_id "XLOC_007046"; gene_name "XLOC_007046"; transcript_id "TCONS_00011343"; set "Denovo_LncRNA";
chr11	chr11	exon	97562062	97562263	.	+	.	exon_number "1"; tss_id "TSS8610"; gene_id "XLOC_007051"; gene_name "XLOC_007051"; transcript_id "TCONS_00011354"; set "Denovo_LncRNA";
chr11	chr11	exon	97627933	97628380	.	+	.	exon_number "1"; tss_id "TSS8612"; gene_id "XLOC_007053"; gene_name "XLOC_007053"; transcript_id "TCONS_00011356"; set "Denovo_LncRNA";
chr11	chr11	exon	97643796	97645060	.	+	.	exon_number "1"; tss_id "TSS8614"; gene_id "XLOC_007055"; gene_name "XLOC_007055"; transcript_id "TCONS_00011358"; set "Denovo_LncRNA";
chr11	chr11	exon	97647366	97647755	.	+	.	exon_number "1"; tss_id "TSS8615"; gene_id "XLOC_007056"; gene_name "XLOC_007056"; transcript_id "TCONS_00011359"; set "Denovo_LncRNA";
chr11	chr11	exon	97745718	97747020	.	+	.	exon_number "1"; tss_id "TSS8619"; gene_id "XLOC_007059"; gene_name "XLOC_007059"; transcript_id "TCONS_00011363"; set "Denovo_LncRNA";
chr11	chr11	exon	98118391	98119433	.	+	.	exon_number "1"; tss_id "TSS8625"; gene_id "XLOC_007063"; gene_name "XLOC_007063"; transcript_id "TCONS_00011377"; set "Denovo_LncRNA";
chr11	chr11	exon	98120122	98120762	.	+	.	exon_number "1"; tss_id "TSS8626"; gene_id "XLOC_007064"; gene_name "XLOC_007064"; transcript_id "TCONS_00011378"; set "Denovo_LncRNA";
chr11	chr11	exon	98133704	98134617	.	+	.	exon_number "1"; tss_id "TSS8628"; gene_id "XLOC_007066"; gene_name "XLOC_007066"; transcript_id "TCONS_00011380"; set "Denovo_LncRNA";
chr11	chr11	exon	98322319	98322804	.	+	.	exon_number "1"; tss_id "TSS8637"; gene_id "XLOC_007075"; gene_name "XLOC_007075"; transcript_id "TCONS_00011391"; set "Denovo_LncRNA";
chr11	chr11	exon	98323475	98324340	.	+	.	exon_number "1"; tss_id "TSS8638"; gene_id "XLOC_007076"; gene_name "XLOC_007076"; transcript_id "TCONS_00011392"; set "Denovo_LncRNA";
chr11	chr11	exon	98424352	98425408	.	+	.	exon_number "1"; tss_id "TSS8640"; gene_id "XLOC_007078"; gene_name "XLOC_007078"; transcript_id "TCONS_00011400"; set "Denovo_LncRNA";
chr11	chr11	exon	98795252	98797073	.	+	.	exon_number "1"; tss_id "TSS8661"; gene_id "XLOC_007093"; gene_name "XLOC_007093"; transcript_id "TCONS_00011432"; set "Denovo_LncRNA";
chr11	chr11	exon	99029566	99029757	.	+	.	exon_number "1"; tss_id "TSS8671"; gene_id "XLOC_007099"; gene_name "XLOC_007099"; transcript_id "TCONS_00011444"; set "Denovo_LncRNA";
chr11	chr11	exon	99032197	99032362	.	+	.	exon_number "2"; tss_id "TSS8671"; gene_id "XLOC_007099"; gene_name "XLOC_007099"; transcript_id "TCONS_00011444"; set "Denovo_LncRNA";
chr11	chr11	exon	99032874	99032961	.	+	.	exon_number "3"; tss_id "TSS8671"; gene_id "XLOC_007099"; gene_name "XLOC_007099"; transcript_id "TCONS_00011444"; set "Denovo_LncRNA";
chr11	chr11	exon	99038143	99038387	.	+	.	exon_number "4"; tss_id "TSS8671"; gene_id "XLOC_007099"; gene_name "XLOC_007099"; transcript_id "TCONS_00011444"; set "Denovo_LncRNA";
chr11	chr11	exon	99038774	99039328	.	+	.	exon_number "1"; tss_id "TSS8672"; gene_id "XLOC_007100"; gene_name "XLOC_007100"; transcript_id "TCONS_00011445"; set "Denovo_LncRNA";
chr11	chr11	exon	99119853	99122093	.	+	.	exon_number "1"; tss_id "TSS8676"; gene_id "XLOC_007104"; gene_name "XLOC_007104"; transcript_id "TCONS_00011449"; set "Denovo_LncRNA";
chr11	chr11	exon	100627405	100627641	.	+	.	exon_number "1"; tss_id "TSS8717"; gene_id "XLOC_007141"; gene_name "XLOC_007141"; transcript_id "TCONS_00011494"; set "Denovo_LncRNA";
chr11	chr11	exon	101032893	101034135	.	+	.	exon_number "1"; tss_id "TSS8730"; gene_id "XLOC_007150"; gene_name "XLOC_007150"; transcript_id "TCONS_00011516"; set "Denovo_LncRNA";
chr11	chr11	exon	101299447	101300047	.	+	.	exon_number "1"; tss_id "TSS8746"; gene_id "XLOC_007162"; gene_name "XLOC_007162"; transcript_id "TCONS_00011540"; set "Denovo_LncRNA";
chr11	chr11	exon	101335176	101336936	.	+	.	exon_number "1"; tss_id "TSS8752"; gene_id "XLOC_007166"; gene_name "XLOC_007166"; transcript_id "TCONS_00011546"; set "Denovo_LncRNA";
chr11	chr11	exon	101503069	101504064	.	+	.	exon_number "1"; tss_id "TSS8762"; gene_id "XLOC_007172"; gene_name "XLOC_007172"; transcript_id "TCONS_00011564"; set "Denovo_LncRNA";
chr11	chr11	exon	102158775	102159699	.	+	.	exon_number "1"; tss_id "TSS8782"; gene_id "XLOC_007189"; gene_name "XLOC_007189"; transcript_id "TCONS_00011590"; set "Denovo_LncRNA";
chr11	chr11	exon	102162555	102163093	.	+	.	exon_number "1"; tss_id "TSS8783"; gene_id "XLOC_007190"; gene_name "XLOC_007190"; transcript_id "TCONS_00011591"; set "Denovo_LncRNA";
chr11	chr11	exon	102976243	102976976	.	+	.	exon_number "1"; tss_id "TSS8799"; gene_id "XLOC_007203"; gene_name "XLOC_007203"; transcript_id "TCONS_00011621"; set "Denovo_LncRNA";
chr11	chr11	exon	103274110	103275132	.	+	.	exon_number "1"; tss_id "TSS8807"; gene_id "XLOC_007208"; gene_name "XLOC_007208"; transcript_id "TCONS_00011634"; set "Denovo_LncRNA";
chr11	chr11	exon	103333916	103334338	.	+	.	exon_number "1"; tss_id "TSS8808"; gene_id "XLOC_007209"; gene_name "XLOC_007209"; transcript_id "TCONS_00011635"; set "Denovo_LncRNA";
chr11	chr11	exon	103815493	103816647	.	+	.	exon_number "1"; tss_id "TSS8814"; gene_id "XLOC_007215"; gene_name "XLOC_007215"; transcript_id "TCONS_00011641"; set "Denovo_LncRNA";
chr11	chr11	exon	103905059	103905766	.	+	.	exon_number "1"; tss_id "TSS8817"; gene_id "XLOC_007217"; gene_name "XLOC_007217"; transcript_id "TCONS_00011644"; set "Denovo_LncRNA";
chr11	chr11	exon	105029819	105030604	.	+	.	exon_number "1"; tss_id "TSS8836"; gene_id "XLOC_007230"; gene_name "XLOC_007230"; transcript_id "TCONS_00011673"; set "Denovo_LncRNA";
chr11	chr11	exon	105032546	105033741	.	+	.	exon_number "1"; tss_id "TSS8837"; gene_id "XLOC_007231"; gene_name "XLOC_007231"; transcript_id "TCONS_00011674"; set "Denovo_LncRNA";
chr11	chr11	exon	105937979	105939554	.	+	.	exon_number "1"; tss_id "TSS8854"; gene_id "XLOC_007240"; gene_name "XLOC_007240"; transcript_id "TCONS_00011697"; set "Denovo_LncRNA";
chr11	chr11	exon	106248456	106248604	.	+	.	exon_number "1"; tss_id "TSS8865"; gene_id "XLOC_007248"; gene_name "XLOC_007248"; transcript_id "TCONS_00011712"; set "Denovo_LncRNA";
chr11	chr11	exon	106248696	106248874	.	+	.	exon_number "2"; tss_id "TSS8865"; gene_id "XLOC_007248"; gene_name "XLOC_007248"; transcript_id "TCONS_00011712"; set "Denovo_LncRNA";
chr11	chr11	exon	106250423	106253400	.	+	.	exon_number "3"; tss_id "TSS8865"; gene_id "XLOC_007248"; gene_name "XLOC_007248"; transcript_id "TCONS_00011712"; set "Denovo_LncRNA";
chr11	chr11	exon	107361667	107363319	.	+	.	exon_number "1"; tss_id "TSS8875"; gene_id "XLOC_007255"; gene_name "XLOC_007255"; transcript_id "TCONS_00011728"; set "Denovo_LncRNA";
chr11	chr11	exon	107364494	107365570	.	+	.	exon_number "1"; tss_id "TSS8876"; gene_id "XLOC_007256"; gene_name "XLOC_007256"; transcript_id "TCONS_00011729"; set "Denovo_LncRNA";
chr11	chr11	exon	107657849	107658716	.	+	.	exon_number "1"; tss_id "TSS8878"; gene_id "XLOC_007258"; gene_name "XLOC_007258"; transcript_id "TCONS_00011736"; set "Denovo_LncRNA";
chr11	chr11	exon	107665572	107665661	.	+	.	exon_number "2"; tss_id "TSS8878"; gene_id "XLOC_007258"; gene_name "XLOC_007258"; transcript_id "TCONS_00011736"; set "Denovo_LncRNA";
chr11	chr11	exon	107691937	107693263	.	+	.	exon_number "3"; tss_id "TSS8878"; gene_id "XLOC_007258"; gene_name "XLOC_007258"; transcript_id "TCONS_00011736"; set "Denovo_LncRNA";
chr11	chr11	exon	107657878	107658716	.	+	.	exon_number "1"; tss_id "TSS8878"; gene_id "XLOC_007258"; gene_name "XLOC_007258"; transcript_id "TCONS_00011737"; set "Denovo_LncRNA";
chr11	chr11	exon	107691937	107693263	.	+	.	exon_number "2"; tss_id "TSS8878"; gene_id "XLOC_007258"; gene_name "XLOC_007258"; transcript_id "TCONS_00011737"; set "Denovo_LncRNA";
chr11	chr11	exon	109080008	109081017	.	+	.	exon_number "1"; tss_id "TSS8895"; gene_id "XLOC_007268"; gene_name "XLOC_007268"; transcript_id "TCONS_00011757"; set "Denovo_LncRNA";
chr11	chr11	exon	115229486	115231581	.	+	.	exon_number "1"; tss_id "TSS8965"; gene_id "XLOC_007322"; gene_name "XLOC_007322"; transcript_id "TCONS_00011841"; set "Denovo_LncRNA";
chr11	chr11	exon	115491089	115491901	.	+	.	exon_number "1"; tss_id "TSS8982"; gene_id "XLOC_007333"; gene_name "XLOC_007333"; transcript_id "TCONS_00011866"; set "Denovo_LncRNA";
chr11	chr11	exon	115492482	115493939	.	+	.	exon_number "1"; tss_id "TSS8983"; gene_id "XLOC_007334"; gene_name "XLOC_007334"; transcript_id "TCONS_00011867"; set "Denovo_LncRNA";
chr11	chr11	exon	116001021	116003058	.	+	.	exon_number "1"; tss_id "TSS8998"; gene_id "XLOC_007345"; gene_name "XLOC_007345"; transcript_id "TCONS_00011898"; set "Denovo_LncRNA";
chr11	chr11	exon	116169019	116169689	.	+	.	exon_number "1"; tss_id "TSS9003"; gene_id "XLOC_007349"; gene_name "XLOC_007349"; transcript_id "TCONS_00011903"; set "Denovo_LncRNA";
chr11	chr11	exon	116747192	116747323	.	+	.	exon_number "1"; tss_id "TSS9023"; gene_id "XLOC_007363"; gene_name "XLOC_007363"; transcript_id "TCONS_00011931"; set "Denovo_LncRNA";
chr11	chr11	exon	116749039	116750788	.	+	.	exon_number "2"; tss_id "TSS9023"; gene_id "XLOC_007363"; gene_name "XLOC_007363"; transcript_id "TCONS_00011931"; set "Denovo_LncRNA";
chr11	chr11	exon	116965804	116966704	.	+	.	exon_number "1"; tss_id "TSS9028"; gene_id "XLOC_007368"; gene_name "XLOC_007368"; transcript_id "TCONS_00011936"; set "Denovo_LncRNA";
chr11	chr11	exon	117406843	117409226	.	+	.	exon_number "1"; tss_id "TSS9039"; gene_id "XLOC_007372"; gene_name "XLOC_007372"; transcript_id "TCONS_00011950"; set "Denovo_LncRNA";
chr11	chr11	exon	117747536	117748609	.	+	.	exon_number "1"; tss_id "TSS9053"; gene_id "XLOC_007382"; gene_name "XLOC_007382"; transcript_id "TCONS_00011976"; set "Denovo_LncRNA";
chr11	chr11	exon	117764868	117765449	.	+	.	exon_number "1"; tss_id "TSS9054"; gene_id "XLOC_007383"; gene_name "XLOC_007383"; transcript_id "TCONS_00011978"; set "Denovo_LncRNA";
chr11	chr11	exon	118152459	118153090	.	+	.	exon_number "1"; tss_id "TSS9057"; gene_id "XLOC_007386"; gene_name "XLOC_007386"; transcript_id "TCONS_00011982"; set "Denovo_LncRNA";
chr11	chr11	exon	118280555	118281536	.	+	.	exon_number "1"; tss_id "TSS9058"; gene_id "XLOC_007387"; gene_name "XLOC_007387"; transcript_id "TCONS_00011983"; set "Denovo_LncRNA";
chr11	chr11	exon	119285938	119286302	.	+	.	exon_number "1"; tss_id "TSS9076"; gene_id "XLOC_007400"; gene_name "XLOC_007400"; transcript_id "TCONS_00012007"; set "Denovo_LncRNA";
chr11	chr11	exon	120177641	120178692	.	+	.	exon_number "1"; tss_id "TSS9091"; gene_id "XLOC_007412"; gene_name "XLOC_007412"; transcript_id "TCONS_00012030"; set "Denovo_LncRNA";
chr11	chr11	exon	120435562	120436048	.	+	.	exon_number "1"; tss_id "TSS9101"; gene_id "XLOC_007421"; gene_name "XLOC_007421"; transcript_id "TCONS_00012041"; set "Denovo_LncRNA";
chr11	chr11	exon	3101236	3102331	.	-	.	exon_number "1"; tss_id "TSS9141"; gene_id "XLOC_007448"; gene_name "XLOC_007448"; transcript_id "TCONS_00012093"; set "Denovo_LncRNA";
chr11	chr11	exon	5087136	5088071	.	-	.	exon_number "1"; tss_id "TSS9194"; gene_id "XLOC_007484"; gene_name "XLOC_007484"; transcript_id "TCONS_00012180"; set "Denovo_LncRNA";
chr11	chr11	exon	5169738	5170728	.	-	.	exon_number "1"; tss_id "TSS9196"; gene_id "XLOC_007486"; gene_name "XLOC_007486"; transcript_id "TCONS_00012183"; set "Denovo_LncRNA";
chr11	chr11	exon	5173262	5173789	.	-	.	exon_number "1"; tss_id "TSS9197"; gene_id "XLOC_007487"; gene_name "XLOC_007487"; transcript_id "TCONS_00012184"; set "Denovo_LncRNA";
chr11	chr11	exon	5408690	5410603	.	-	.	exon_number "1"; tss_id "TSS9203"; gene_id "XLOC_007489"; gene_name "XLOC_007489"; transcript_id "TCONS_00012192"; set "Denovo_LncRNA";
chr11	chr11	exon	5416441	5417831	.	-	.	exon_number "2"; tss_id "TSS9203"; gene_id "XLOC_007489"; gene_name "XLOC_007489"; transcript_id "TCONS_00012192"; set "Denovo_LncRNA";
chr11	chr11	exon	5687975	5688399	.	-	.	exon_number "1"; tss_id "TSS9209"; gene_id "XLOC_007493"; gene_name "XLOC_007493"; transcript_id "TCONS_00012207"; set "Denovo_LncRNA";
chr11	chr11	exon	5973857	5977289	.	-	.	exon_number "1"; tss_id "TSS9219"; gene_id "XLOC_007501"; gene_name "XLOC_007501"; transcript_id "TCONS_00012229"; set "Denovo_LncRNA";
chr11	chr11	exon	5977712	5978075	.	-	.	exon_number "2"; tss_id "TSS9219"; gene_id "XLOC_007501"; gene_name "XLOC_007501"; transcript_id "TCONS_00012229"; set "Denovo_LncRNA";
chr11	chr11	exon	5980718	5984008	.	-	.	exon_number "3"; tss_id "TSS9219"; gene_id "XLOC_007501"; gene_name "XLOC_007501"; transcript_id "TCONS_00012229"; set "Denovo_LncRNA";
chr11	chr11	exon	5992107	5994163	.	-	.	exon_number "1"; tss_id "TSS9220"; gene_id "XLOC_007502"; gene_name "XLOC_007502"; transcript_id "TCONS_00012230"; set "Denovo_LncRNA";
chr11	chr11	exon	6422087	6423360	.	-	.	exon_number "1"; tss_id "TSS9236"; gene_id "XLOC_007512"; gene_name "XLOC_007512"; transcript_id "TCONS_00012257"; set "Denovo_LncRNA";
chr11	chr11	exon	6423571	6425820	.	-	.	exon_number "1"; tss_id "TSS9237"; gene_id "XLOC_007513"; gene_name "XLOC_007513"; transcript_id "TCONS_00012258"; set "Denovo_LncRNA";
chr11	chr11	exon	6426358	6426440	.	-	.	exon_number "2"; tss_id "TSS9237"; gene_id "XLOC_007513"; gene_name "XLOC_007513"; transcript_id "TCONS_00012258"; set "Denovo_LncRNA";
chr11	chr11	exon	6428000	6428224	.	-	.	exon_number "3"; tss_id "TSS9237"; gene_id "XLOC_007513"; gene_name "XLOC_007513"; transcript_id "TCONS_00012258"; set "Denovo_LncRNA";
chr11	chr11	exon	6428309	6428377	.	-	.	exon_number "4"; tss_id "TSS9237"; gene_id "XLOC_007513"; gene_name "XLOC_007513"; transcript_id "TCONS_00012258"; set "Denovo_LncRNA";
chr11	chr11	exon	6428551	6428812	.	-	.	exon_number "5"; tss_id "TSS9237"; gene_id "XLOC_007513"; gene_name "XLOC_007513"; transcript_id "TCONS_00012258"; set "Denovo_LncRNA";
chr11	chr11	exon	6423571	6425820	.	-	.	exon_number "1"; tss_id "TSS9238"; gene_id "XLOC_007513"; gene_name "XLOC_007513"; transcript_id "TCONS_00012260"; set "Denovo_LncRNA";
chr11	chr11	exon	6426358	6426440	.	-	.	exon_number "2"; tss_id "TSS9238"; gene_id "XLOC_007513"; gene_name "XLOC_007513"; transcript_id "TCONS_00012260"; set "Denovo_LncRNA";
chr11	chr11	exon	6428309	6428377	.	-	.	exon_number "3"; tss_id "TSS9238"; gene_id "XLOC_007513"; gene_name "XLOC_007513"; transcript_id "TCONS_00012260"; set "Denovo_LncRNA";
chr11	chr11	exon	6428633	6428938	.	-	.	exon_number "4"; tss_id "TSS9238"; gene_id "XLOC_007513"; gene_name "XLOC_007513"; transcript_id "TCONS_00012260"; set "Denovo_LncRNA";
chr11	chr11	exon	6423571	6425820	.	-	.	exon_number "1"; tss_id "TSS9238"; gene_id "XLOC_007513"; gene_name "XLOC_007513"; transcript_id "TCONS_00012259"; set "Denovo_LncRNA";
chr11	chr11	exon	6426358	6426440	.	-	.	exon_number "2"; tss_id "TSS9238"; gene_id "XLOC_007513"; gene_name "XLOC_007513"; transcript_id "TCONS_00012259"; set "Denovo_LncRNA";
chr11	chr11	exon	6428309	6428377	.	-	.	exon_number "3"; tss_id "TSS9238"; gene_id "XLOC_007513"; gene_name "XLOC_007513"; transcript_id "TCONS_00012259"; set "Denovo_LncRNA";
chr11	chr11	exon	6428551	6428938	.	-	.	exon_number "4"; tss_id "TSS9238"; gene_id "XLOC_007513"; gene_name "XLOC_007513"; transcript_id "TCONS_00012259"; set "Denovo_LncRNA";
chr11	chr11	exon	11164805	11165918	.	-	.	exon_number "1"; tss_id "TSS9262"; gene_id "XLOC_007530"; gene_name "XLOC_007530"; transcript_id "TCONS_00012293"; set "Denovo_LncRNA";
chr11	chr11	exon	11166328	11167104	.	-	.	exon_number "1"; tss_id "TSS9263"; gene_id "XLOC_007531"; gene_name "XLOC_007531"; transcript_id "TCONS_00012294"; set "Denovo_LncRNA";
chr11	chr11	exon	11169115	11170175	.	-	.	exon_number "1"; tss_id "TSS9264"; gene_id "XLOC_007532"; gene_name "XLOC_007532"; transcript_id "TCONS_00012295"; set "Denovo_LncRNA";
chr11	chr11	exon	11419003	11419903	.	-	.	exon_number "1"; tss_id "TSS9266"; gene_id "XLOC_007534"; gene_name "XLOC_007534"; transcript_id "TCONS_00012298"; set "Denovo_LncRNA";
chr11	chr11	exon	11429040	11430446	.	-	.	exon_number "1"; tss_id "TSS9269"; gene_id "XLOC_007537"; gene_name "XLOC_007537"; transcript_id "TCONS_00012301"; set "Denovo_LncRNA";
chr11	chr11	exon	11430497	11431522	.	-	.	exon_number "1"; tss_id "TSS9270"; gene_id "XLOC_007538"; gene_name "XLOC_007538"; transcript_id "TCONS_00012302"; set "Denovo_LncRNA";
chr11	chr11	exon	11556930	11557253	.	-	.	exon_number "1"; tss_id "TSS9271"; gene_id "XLOC_007539"; gene_name "XLOC_007539"; transcript_id "TCONS_00012303"; set "Denovo_LncRNA";
chr11	chr11	exon	11577999	11578907	.	-	.	exon_number "1"; tss_id "TSS9275"; gene_id "XLOC_007543"; gene_name "XLOC_007543"; transcript_id "TCONS_00012307"; set "Denovo_LncRNA";
chr11	chr11	exon	11579084	11579538	.	-	.	exon_number "1"; tss_id "TSS9276"; gene_id "XLOC_007544"; gene_name "XLOC_007544"; transcript_id "TCONS_00012308"; set "Denovo_LncRNA";
chr11	chr11	exon	11681226	11683301	.	-	.	exon_number "1"; tss_id "TSS9278"; gene_id "XLOC_007546"; gene_name "XLOC_007546"; transcript_id "TCONS_00012310"; set "Denovo_LncRNA";
chr11	chr11	exon	11692793	11694911	.	-	.	exon_number "1"; tss_id "TSS9282"; gene_id "XLOC_007548"; gene_name "XLOC_007548"; transcript_id "TCONS_00012312"; set "Denovo_LncRNA";
chr11	chr11	exon	16534560	16535410	.	-	.	exon_number "1"; tss_id "TSS9297"; gene_id "XLOC_007560"; gene_name "XLOC_007560"; transcript_id "TCONS_00012339"; set "Denovo_LncRNA";
chr11	chr11	exon	16815898	16816520	.	-	.	exon_number "1"; tss_id "TSS9299"; gene_id "XLOC_007562"; gene_name "XLOC_007562"; transcript_id "TCONS_00012341"; set "Denovo_LncRNA";
chr11	chr11	exon	17759158	17760074	.	-	.	exon_number "1"; tss_id "TSS9307"; gene_id "XLOC_007569"; gene_name "XLOC_007569"; transcript_id "TCONS_00012358"; set "Denovo_LncRNA";
chr11	chr11	exon	17817121	17817912	.	-	.	exon_number "1"; tss_id "TSS9308"; gene_id "XLOC_007570"; gene_name "XLOC_007570"; transcript_id "TCONS_00012359"; set "Denovo_LncRNA";
chr11	chr11	exon	19925142	19927096	.	-	.	exon_number "1"; tss_id "TSS9320"; gene_id "XLOC_007582"; gene_name "XLOC_007582"; transcript_id "TCONS_00012376"; set "Denovo_LncRNA";
chr11	chr11	exon	19929832	19940008	.	-	.	exon_number "1"; tss_id "TSS9321"; gene_id "XLOC_007583"; gene_name "XLOC_007583"; transcript_id "TCONS_00012377"; set "Denovo_LncRNA";
chr11	chr11	exon	19955266	19956077	.	-	.	exon_number "1"; tss_id "TSS9322"; gene_id "XLOC_007584"; gene_name "XLOC_007584"; transcript_id "TCONS_00012378"; set "Denovo_LncRNA";
chr11	chr11	exon	20014395	20014944	.	-	.	exon_number "1"; tss_id "TSS9324"; gene_id "XLOC_007586"; gene_name "XLOC_007586"; transcript_id "TCONS_00012380"; set "Denovo_LncRNA";
chr11	chr11	exon	20363629	20364695	.	-	.	exon_number "1"; tss_id "TSS9328"; gene_id "XLOC_007590"; gene_name "XLOC_007590"; transcript_id "TCONS_00012384"; set "Denovo_LncRNA";
chr11	chr11	exon	20880492	20886054	.	-	.	exon_number "1"; tss_id "TSS9332"; gene_id "XLOC_007593"; gene_name "XLOC_007593"; transcript_id "TCONS_00012391"; set "Denovo_LncRNA";
chr11	chr11	exon	22318226	22319811	.	-	.	exon_number "1"; tss_id "TSS9345"; gene_id "XLOC_007601"; gene_name "XLOC_007601"; transcript_id "TCONS_00012418"; set "Denovo_LncRNA";
chr11	chr11	exon	22708251	22709504	.	-	.	exon_number "1"; tss_id "TSS9347"; gene_id "XLOC_007603"; gene_name "XLOC_007603"; transcript_id "TCONS_00012420"; set "Denovo_LncRNA";
chr11	chr11	exon	22728034	22729345	.	-	.	exon_number "1"; tss_id "TSS9348"; gene_id "XLOC_007604"; gene_name "XLOC_007604"; transcript_id "TCONS_00012421"; set "Denovo_LncRNA";
chr11	chr11	exon	23465139	23465517	.	-	.	exon_number "1"; tss_id "TSS9362"; gene_id "XLOC_007615"; gene_name "XLOC_007615"; transcript_id "TCONS_00012439"; set "Denovo_LncRNA";
chr11	chr11	exon	23534431	23535503	.	-	.	exon_number "1"; tss_id "TSS9367"; gene_id "XLOC_007617"; gene_name "XLOC_007617"; transcript_id "TCONS_00012443"; set "Denovo_LncRNA";
chr11	chr11	exon	23705616	23705874	.	-	.	exon_number "1"; tss_id "TSS9371"; gene_id "XLOC_007619"; gene_name "XLOC_007619"; transcript_id "TCONS_00012452"; set "Denovo_LncRNA";
chr11	chr11	exon	23707689	23707850	.	-	.	exon_number "2"; tss_id "TSS9371"; gene_id "XLOC_007619"; gene_name "XLOC_007619"; transcript_id "TCONS_00012452"; set "Denovo_LncRNA";
chr11	chr11	exon	23718732	23718884	.	-	.	exon_number "3"; tss_id "TSS9371"; gene_id "XLOC_007619"; gene_name "XLOC_007619"; transcript_id "TCONS_00012452"; set "Denovo_LncRNA";
chr11	chr11	exon	26285499	26286562	.	-	.	exon_number "1"; tss_id "TSS9383"; gene_id "XLOC_007630"; gene_name "XLOC_007630"; transcript_id "TCONS_00012468"; set "Denovo_LncRNA";
chr11	chr11	exon	28235892	28239201	.	-	.	exon_number "1"; tss_id "TSS9389"; gene_id "XLOC_007635"; gene_name "XLOC_007635"; transcript_id "TCONS_00012475"; set "Denovo_LncRNA";
chr11	chr11	exon	28239582	28239928	.	-	.	exon_number "1"; tss_id "TSS9390"; gene_id "XLOC_007636"; gene_name "XLOC_007636"; transcript_id "TCONS_00012476"; set "Denovo_LncRNA";
chr11	chr11	exon	29062094	29064491	.	-	.	exon_number "1"; tss_id "TSS9394"; gene_id "XLOC_007640"; gene_name "XLOC_007640"; transcript_id "TCONS_00012482"; set "Denovo_LncRNA";
chr11	chr11	exon	29425929	29426393	.	-	.	exon_number "1"; tss_id "TSS9399"; gene_id "XLOC_007644"; gene_name "XLOC_007644"; transcript_id "TCONS_00012492"; set "Denovo_LncRNA";
chr11	chr11	exon	29506659	29509550	.	-	.	exon_number "1"; tss_id "TSS9402"; gene_id "XLOC_007647"; gene_name "XLOC_007647"; transcript_id "TCONS_00012497"; set "Denovo_LncRNA";
chr11	chr11	exon	29506659	29507368	.	-	.	exon_number "1"; tss_id "TSS9403"; gene_id "XLOC_007647"; gene_name "XLOC_007647"; transcript_id "TCONS_00012498"; set "Denovo_LncRNA";
chr11	chr11	exon	29512448	29512599	.	-	.	exon_number "2"; tss_id "TSS9403"; gene_id "XLOC_007647"; gene_name "XLOC_007647"; transcript_id "TCONS_00012498"; set "Denovo_LncRNA";
chr11	chr11	exon	29523104	29523252	.	-	.	exon_number "3"; tss_id "TSS9403"; gene_id "XLOC_007647"; gene_name "XLOC_007647"; transcript_id "TCONS_00012498"; set "Denovo_LncRNA";
chr11	chr11	exon	29526557	29526762	.	-	.	exon_number "4"; tss_id "TSS9403"; gene_id "XLOC_007647"; gene_name "XLOC_007647"; transcript_id "TCONS_00012498"; set "Denovo_LncRNA";
chr11	chr11	exon	29545335	29545664	.	-	.	exon_number "5"; tss_id "TSS9403"; gene_id "XLOC_007647"; gene_name "XLOC_007647"; transcript_id "TCONS_00012498"; set "Denovo_LncRNA";
chr11	chr11	exon	29521664	29522518	.	-	.	exon_number "1"; tss_id "TSS9405"; gene_id "XLOC_007649"; gene_name "XLOC_007649"; transcript_id "TCONS_00012500"; set "Denovo_LncRNA";
chr11	chr11	exon	30669754	30671720	.	-	.	exon_number "1"; tss_id "TSS9416"; gene_id "XLOC_007656"; gene_name "XLOC_007656"; transcript_id "TCONS_00012511"; set "Denovo_LncRNA";
chr11	chr11	exon	30798119	30799526	.	-	.	exon_number "1"; tss_id "TSS9417"; gene_id "XLOC_007657"; gene_name "XLOC_007657"; transcript_id "TCONS_00012512"; set "Denovo_LncRNA";
chr11	chr11	exon	30817875	30818626	.	-	.	exon_number "1"; tss_id "TSS9419"; gene_id "XLOC_007659"; gene_name "XLOC_007659"; transcript_id "TCONS_00012516"; set "Denovo_LncRNA";
chr11	chr11	exon	31728934	31729519	.	-	.	exon_number "1"; tss_id "TSS9428"; gene_id "XLOC_007668"; gene_name "XLOC_007668"; transcript_id "TCONS_00012533"; set "Denovo_LncRNA";
chr11	chr11	exon	31758847	31759794	.	-	.	exon_number "1"; tss_id "TSS9429"; gene_id "XLOC_007669"; gene_name "XLOC_007669"; transcript_id "TCONS_00012534"; set "Denovo_LncRNA";
chr11	chr11	exon	31760369	31760521	.	-	.	exon_number "2"; tss_id "TSS9429"; gene_id "XLOC_007669"; gene_name "XLOC_007669"; transcript_id "TCONS_00012534"; set "Denovo_LncRNA";
chr11	chr11	exon	31769723	31770787	.	-	.	exon_number "1"; tss_id "TSS9430"; gene_id "XLOC_007670"; gene_name "XLOC_007670"; transcript_id "TCONS_00012535"; set "Denovo_LncRNA";
chr11	chr11	exon	32003885	32004792	.	-	.	exon_number "1"; tss_id "TSS9431"; gene_id "XLOC_007671"; gene_name "XLOC_007671"; transcript_id "TCONS_00012536"; set "Denovo_LncRNA";
chr11	chr11	exon	32033325	32033740	.	-	.	exon_number "1"; tss_id "TSS9434"; gene_id "XLOC_007674"; gene_name "XLOC_007674"; transcript_id "TCONS_00012539"; set "Denovo_LncRNA";
chr11	chr11	exon	32429122	32430409	.	-	.	exon_number "1"; tss_id "TSS9444"; gene_id "XLOC_007679"; gene_name "XLOC_007679"; transcript_id "TCONS_00012558"; set "Denovo_LncRNA";
chr11	chr11	exon	32430984	32431577	.	-	.	exon_number "1"; tss_id "TSS9445"; gene_id "XLOC_007680"; gene_name "XLOC_007680"; transcript_id "TCONS_00012559"; set "Denovo_LncRNA";
chr11	chr11	exon	33048702	33049413	.	-	.	exon_number "1"; tss_id "TSS9450"; gene_id "XLOC_007685"; gene_name "XLOC_007685"; transcript_id "TCONS_00012565"; set "Denovo_LncRNA";
chr11	chr11	exon	33515739	33516310	.	-	.	exon_number "1"; tss_id "TSS9456"; gene_id "XLOC_007690"; gene_name "XLOC_007690"; transcript_id "TCONS_00012572"; set "Denovo_LncRNA";
chr11	chr11	exon	34648547	34650580	.	-	.	exon_number "1"; tss_id "TSS9467"; gene_id "XLOC_007697"; gene_name "XLOC_007697"; transcript_id "TCONS_00012588"; set "Denovo_LncRNA";
chr11	chr11	exon	34651369	34651516	.	-	.	exon_number "2"; tss_id "TSS9467"; gene_id "XLOC_007697"; gene_name "XLOC_007697"; transcript_id "TCONS_00012588"; set "Denovo_LncRNA";
chr11	chr11	exon	34867049	34868118	.	-	.	exon_number "1"; tss_id "TSS9471"; gene_id "XLOC_007701"; gene_name "XLOC_007701"; transcript_id "TCONS_00012592"; set "Denovo_LncRNA";
chr11	chr11	exon	34900378	34901635	.	-	.	exon_number "1"; tss_id "TSS9472"; gene_id "XLOC_007702"; gene_name "XLOC_007702"; transcript_id "TCONS_00012593"; set "Denovo_LncRNA";
chr11	chr11	exon	38057191	38057726	.	-	.	exon_number "1"; tss_id "TSS9538"; gene_id "XLOC_007768"; gene_name "XLOC_007768"; transcript_id "TCONS_00012659"; set "Denovo_LncRNA";
chr11	chr11	exon	39093397	39094063	.	-	.	exon_number "1"; tss_id "TSS9593"; gene_id "XLOC_007823"; gene_name "XLOC_007823"; transcript_id "TCONS_00012714"; set "Denovo_LncRNA";
chr11	chr11	exon	40510876	40511869	.	-	.	exon_number "1"; tss_id "TSS9640"; gene_id "XLOC_007868"; gene_name "XLOC_007868"; transcript_id "TCONS_00012763"; set "Denovo_LncRNA";
chr11	chr11	exon	43494234	43495310	.	-	.	exon_number "1"; tss_id "TSS9661"; gene_id "XLOC_007887"; gene_name "XLOC_007887"; transcript_id "TCONS_00012787"; set "Denovo_LncRNA";
chr11	chr11	exon	44309458	44309847	.	-	.	exon_number "1"; tss_id "TSS9669"; gene_id "XLOC_007894"; gene_name "XLOC_007894"; transcript_id "TCONS_00012796"; set "Denovo_LncRNA";
chr11	chr11	exon	44331946	44332433	.	-	.	exon_number "1"; tss_id "TSS9670"; gene_id "XLOC_007895"; gene_name "XLOC_007895"; transcript_id "TCONS_00012797"; set "Denovo_LncRNA";
chr11	chr11	exon	46127092	46127603	.	-	.	exon_number "1"; tss_id "TSS9684"; gene_id "XLOC_007905"; gene_name "XLOC_007905"; transcript_id "TCONS_00012815"; set "Denovo_LncRNA";
chr11	chr11	exon	46130165	46132294	.	-	.	exon_number "1"; tss_id "TSS9685"; gene_id "XLOC_007906"; gene_name "XLOC_007906"; transcript_id "TCONS_00012816"; set "Denovo_LncRNA";
chr11	chr11	exon	46244160	46245688	.	-	.	exon_number "1"; tss_id "TSS9687"; gene_id "XLOC_007908"; gene_name "XLOC_007908"; transcript_id "TCONS_00012822"; set "Denovo_LncRNA";
chr11	chr11	exon	46246826	46250306	.	-	.	exon_number "1"; tss_id "TSS9688"; gene_id "XLOC_007909"; gene_name "XLOC_007909"; transcript_id "TCONS_00012823"; set "Denovo_LncRNA";
chr11	chr11	exon	48565481	48566154	.	-	.	exon_number "1"; tss_id "TSS9728"; gene_id "XLOC_007947"; gene_name "XLOC_007947"; transcript_id "TCONS_00012864"; set "Denovo_LncRNA";
chr11	chr11	exon	48600460	48606081	.	-	.	exon_number "1"; tss_id "TSS9730"; gene_id "XLOC_007949"; gene_name "XLOC_007949"; transcript_id "TCONS_00012866"; set "Denovo_LncRNA";
chr11	chr11	exon	48608510	48608796	.	-	.	exon_number "2"; tss_id "TSS9730"; gene_id "XLOC_007949"; gene_name "XLOC_007949"; transcript_id "TCONS_00012866"; set "Denovo_LncRNA";
chr11	chr11	exon	48612883	48613804	.	-	.	exon_number "3"; tss_id "TSS9730"; gene_id "XLOC_007949"; gene_name "XLOC_007949"; transcript_id "TCONS_00012866"; set "Denovo_LncRNA";
chr11	chr11	exon	48631701	48633845	.	-	.	exon_number "1"; tss_id "TSS9734"; gene_id "XLOC_007953"; gene_name "XLOC_007953"; transcript_id "TCONS_00012870"; set "Denovo_LncRNA";
chr11	chr11	exon	48810652	48811205	.	-	.	exon_number "1"; tss_id "TSS9747"; gene_id "XLOC_007961"; gene_name "XLOC_007961"; transcript_id "TCONS_00012886"; set "Denovo_LncRNA";
chr11	chr11	exon	49053672	49053790	.	-	.	exon_number "1"; tss_id "TSS9753"; gene_id "XLOC_007967"; gene_name "XLOC_007967"; transcript_id "TCONS_00012893"; set "Denovo_LncRNA";
chr11	chr11	exon	49057105	49057668	.	-	.	exon_number "2"; tss_id "TSS9753"; gene_id "XLOC_007967"; gene_name "XLOC_007967"; transcript_id "TCONS_00012893"; set "Denovo_LncRNA";
chr11	chr11	exon	49056380	49057394	.	-	.	exon_number "1"; tss_id "TSS9754"; gene_id "XLOC_007967"; gene_name "XLOC_007967"; transcript_id "TCONS_00012894"; set "Denovo_LncRNA";
chr11	chr11	exon	49478950	49480135	.	-	.	exon_number "1"; tss_id "TSS9758"; gene_id "XLOC_007971"; gene_name "XLOC_007971"; transcript_id "TCONS_00012898"; set "Denovo_LncRNA";
chr11	chr11	exon	50189293	50190273	.	-	.	exon_number "1"; tss_id "TSS9769"; gene_id "XLOC_007981"; gene_name "XLOC_007981"; transcript_id "TCONS_00012922"; set "Denovo_LncRNA";
chr11	chr11	exon	51758311	51758998	.	-	.	exon_number "1"; tss_id "TSS9795"; gene_id "XLOC_008000"; gene_name "XLOC_008000"; transcript_id "TCONS_00012956"; set "Denovo_LncRNA";
chr11	chr11	exon	51773995	51774799	.	-	.	exon_number "1"; tss_id "TSS9798"; gene_id "XLOC_008001"; gene_name "XLOC_008001"; transcript_id "TCONS_00012960"; set "Denovo_LncRNA";
chr11	chr11	exon	51911140	51912013	.	-	.	exon_number "1"; tss_id "TSS9801"; gene_id "XLOC_008003"; gene_name "XLOC_008003"; transcript_id "TCONS_00012963"; set "Denovo_LncRNA";
chr11	chr11	exon	52112285	52113404	.	-	.	exon_number "1"; tss_id "TSS9811"; gene_id "XLOC_008009"; gene_name "XLOC_008009"; transcript_id "TCONS_00012976"; set "Denovo_LncRNA";
chr11	chr11	exon	52117436	52119089	.	-	.	exon_number "1"; tss_id "TSS9812"; gene_id "XLOC_008010"; gene_name "XLOC_008010"; transcript_id "TCONS_00012977"; set "Denovo_LncRNA";
chr11	chr11	exon	52151975	52152462	.	-	.	exon_number "1"; tss_id "TSS9814"; gene_id "XLOC_008012"; gene_name "XLOC_008012"; transcript_id "TCONS_00012980"; set "Denovo_LncRNA";
chr11	chr11	exon	52164556	52165706	.	-	.	exon_number "1"; tss_id "TSS9816"; gene_id "XLOC_008014"; gene_name "XLOC_008014"; transcript_id "TCONS_00012982"; set "Denovo_LncRNA";
chr11	chr11	exon	53054514	53055068	.	-	.	exon_number "1"; tss_id "TSS9818"; gene_id "XLOC_008016"; gene_name "XLOC_008016"; transcript_id "TCONS_00012984"; set "Denovo_LncRNA";
chr11	chr11	exon	53991274	53991730	.	-	.	exon_number "1"; tss_id "TSS9837"; gene_id "XLOC_008033"; gene_name "XLOC_008033"; transcript_id "TCONS_00013010"; set "Denovo_LncRNA";
chr11	chr11	exon	54022145	54022309	.	-	.	exon_number "2"; tss_id "TSS9837"; gene_id "XLOC_008033"; gene_name "XLOC_008033"; transcript_id "TCONS_00013010"; set "Denovo_LncRNA";
chr11	chr11	exon	54026332	54026790	.	-	.	exon_number "3"; tss_id "TSS9837"; gene_id "XLOC_008033"; gene_name "XLOC_008033"; transcript_id "TCONS_00013010"; set "Denovo_LncRNA";
chr11	chr11	exon	54114837	54116389	.	-	.	exon_number "1"; tss_id "TSS9841"; gene_id "XLOC_008037"; gene_name "XLOC_008037"; transcript_id "TCONS_00013014"; set "Denovo_LncRNA";
chr11	chr11	exon	54250690	54251482	.	-	.	exon_number "1"; tss_id "TSS9844"; gene_id "XLOC_008039"; gene_name "XLOC_008039"; transcript_id "TCONS_00013022"; set "Denovo_LncRNA";
chr11	chr11	exon	54521433	54524187	.	-	.	exon_number "1"; tss_id "TSS9846"; gene_id "XLOC_008041"; gene_name "XLOC_008041"; transcript_id "TCONS_00013024"; set "Denovo_LncRNA";
chr11	chr11	exon	54524754	54525918	.	-	.	exon_number "1"; tss_id "TSS9847"; gene_id "XLOC_008042"; gene_name "XLOC_008042"; transcript_id "TCONS_00013025"; set "Denovo_LncRNA";
chr11	chr11	exon	57609001	57609296	.	-	.	exon_number "1"; tss_id "TSS9884"; gene_id "XLOC_008072"; gene_name "XLOC_008072"; transcript_id "TCONS_00013078"; set "Denovo_LncRNA";
chr11	chr11	exon	57609528	57609675	.	-	.	exon_number "2"; tss_id "TSS9884"; gene_id "XLOC_008072"; gene_name "XLOC_008072"; transcript_id "TCONS_00013078"; set "Denovo_LncRNA";
chr11	chr11	exon	57614736	57614953	.	-	.	exon_number "3"; tss_id "TSS9884"; gene_id "XLOC_008072"; gene_name "XLOC_008072"; transcript_id "TCONS_00013078"; set "Denovo_LncRNA";
chr11	chr11	exon	57818373	57819006	.	-	.	exon_number "1"; tss_id "TSS9888"; gene_id "XLOC_008076"; gene_name "XLOC_008076"; transcript_id "TCONS_00013084"; set "Denovo_LncRNA";
chr11	chr11	exon	57913217	57914498	.	-	.	exon_number "1"; tss_id "TSS9892"; gene_id "XLOC_008080"; gene_name "XLOC_008080"; transcript_id "TCONS_00013088"; set "Denovo_LncRNA";
chr11	chr11	exon	58007786	58008048	.	-	.	exon_number "1"; tss_id "TSS9895"; gene_id "XLOC_008082"; gene_name "XLOC_008082"; transcript_id "TCONS_00013099"; set "Denovo_LncRNA";
chr11	chr11	exon	58012608	58013044	.	-	.	exon_number "1"; tss_id "TSS9896"; gene_id "XLOC_008083"; gene_name "XLOC_008083"; transcript_id "TCONS_00013100"; set "Denovo_LncRNA";
chr11	chr11	exon	58112924	58113258	.	-	.	exon_number "1"; tss_id "TSS9899"; gene_id "XLOC_008086"; gene_name "XLOC_008086"; transcript_id "TCONS_00013103"; set "Denovo_LncRNA";
chr11	chr11	exon	58597524	58598807	.	-	.	exon_number "1"; tss_id "TSS9918"; gene_id "XLOC_008103"; gene_name "XLOC_008103"; transcript_id "TCONS_00013128"; set "Denovo_LncRNA";
chr11	chr11	exon	59021144	59021746	.	-	.	exon_number "1"; tss_id "TSS9936"; gene_id "XLOC_008116"; gene_name "XLOC_008116"; transcript_id "TCONS_00013154"; set "Denovo_LncRNA";
chr11	chr11	exon	59760394	59760598	.	-	.	exon_number "1"; tss_id "TSS9962"; gene_id "XLOC_008138"; gene_name "XLOC_008138"; transcript_id "TCONS_00013187"; set "Denovo_LncRNA";
chr11	chr11	exon	59761326	59761649	.	-	.	exon_number "2"; tss_id "TSS9962"; gene_id "XLOC_008138"; gene_name "XLOC_008138"; transcript_id "TCONS_00013187"; set "Denovo_LncRNA";
chr11	chr11	exon	61311803	61316620	.	-	.	exon_number "1"; tss_id "TSS9995"; gene_id "XLOC_008158"; gene_name "XLOC_008158"; transcript_id "TCONS_00013247"; set "Denovo_LncRNA";
chr11	chr11	exon	61538742	61540300	.	-	.	exon_number "1"; tss_id "TSS9998"; gene_id "XLOC_008161"; gene_name "XLOC_008161"; transcript_id "TCONS_00013252"; set "Denovo_LncRNA";
chr11	chr11	exon	61678795	61680977	.	-	.	exon_number "1"; tss_id "TSS10004"; gene_id "XLOC_008164"; gene_name "XLOC_008164"; transcript_id "TCONS_00013263"; set "Denovo_LncRNA";
chr11	chr11	exon	63427665	63428183	.	-	.	exon_number "1"; tss_id "TSS10026"; gene_id "XLOC_008178"; gene_name "XLOC_008178"; transcript_id "TCONS_00013299"; set "Denovo_LncRNA";
chr11	chr11	exon	63428969	63429171	.	-	.	exon_number "2"; tss_id "TSS10026"; gene_id "XLOC_008178"; gene_name "XLOC_008178"; transcript_id "TCONS_00013299"; set "Denovo_LncRNA";
chr11	chr11	exon	63442148	63443411	.	-	.	exon_number "1"; tss_id "TSS10027"; gene_id "XLOC_008179"; gene_name "XLOC_008179"; transcript_id "TCONS_00013300"; set "Denovo_LncRNA";
chr11	chr11	exon	63445389	63446148	.	-	.	exon_number "1"; tss_id "TSS10029"; gene_id "XLOC_008181"; gene_name "XLOC_008181"; transcript_id "TCONS_00013302"; set "Denovo_LncRNA";
chr11	chr11	exon	63446781	63447760	.	-	.	exon_number "1"; tss_id "TSS10030"; gene_id "XLOC_008182"; gene_name "XLOC_008182"; transcript_id "TCONS_00013303"; set "Denovo_LncRNA";
chr11	chr11	exon	63448114	63449387	.	-	.	exon_number "1"; tss_id "TSS10031"; gene_id "XLOC_008183"; gene_name "XLOC_008183"; transcript_id "TCONS_00013304"; set "Denovo_LncRNA";
chr11	chr11	exon	64584386	64584919	.	-	.	exon_number "1"; tss_id "TSS10046"; gene_id "XLOC_008195"; gene_name "XLOC_008195"; transcript_id "TCONS_00013319"; set "Denovo_LncRNA";
chr11	chr11	exon	64790551	64792364	.	-	.	exon_number "1"; tss_id "TSS10048"; gene_id "XLOC_008197"; gene_name "XLOC_008197"; transcript_id "TCONS_00013321"; set "Denovo_LncRNA";
chr11	chr11	exon	65618177	65620565	.	-	.	exon_number "1"; tss_id "TSS10062"; gene_id "XLOC_008206"; gene_name "XLOC_008206"; transcript_id "TCONS_00013339"; set "Denovo_LncRNA";
chr11	chr11	exon	68714315	68714909	.	-	.	exon_number "1"; tss_id "TSS10082"; gene_id "XLOC_008223"; gene_name "XLOC_008223"; transcript_id "TCONS_00013363"; set "Denovo_LncRNA";
chr11	chr11	exon	69108276	69108800	.	-	.	exon_number "1"; tss_id "TSS10093"; gene_id "XLOC_008232"; gene_name "XLOC_008232"; transcript_id "TCONS_00013377"; set "Denovo_LncRNA";
chr11	chr11	exon	69189618	69191855	.	-	.	exon_number "1"; tss_id "TSS10099"; gene_id "XLOC_008235"; gene_name "XLOC_008235"; transcript_id "TCONS_00013394"; set "Denovo_LncRNA";
chr11	chr11	exon	69658611	69659643	.	-	.	exon_number "1"; tss_id "TSS10142"; gene_id "XLOC_008260"; gene_name "XLOC_008260"; transcript_id "TCONS_00013451"; set "Denovo_LncRNA";
chr11	chr11	exon	70314282	70316960	.	-	.	exon_number "1"; tss_id "TSS10174"; gene_id "XLOC_008284"; gene_name "XLOC_008284"; transcript_id "TCONS_00013497"; set "Denovo_LncRNA";
chr11	chr11	exon	71853193	71855155	.	-	.	exon_number "1"; tss_id "TSS10198"; gene_id "XLOC_008302"; gene_name "XLOC_008302"; transcript_id "TCONS_00013542"; set "Denovo_LncRNA";
chr11	chr11	exon	71962834	71963492	.	-	.	exon_number "1"; tss_id "TSS10202"; gene_id "XLOC_008304"; gene_name "XLOC_008304"; transcript_id "TCONS_00013545"; set "Denovo_LncRNA";
chr11	chr11	exon	72253303	72254760	.	-	.	exon_number "1"; tss_id "TSS10217"; gene_id "XLOC_008314"; gene_name "XLOC_008314"; transcript_id "TCONS_00013560"; set "Denovo_LncRNA";
chr11	chr11	exon	72382392	72384716	.	-	.	exon_number "1"; tss_id "TSS10223"; gene_id "XLOC_008318"; gene_name "XLOC_008318"; transcript_id "TCONS_00013569"; set "Denovo_LncRNA";
chr11	chr11	exon	72389981	72390108	.	-	.	exon_number "2"; tss_id "TSS10223"; gene_id "XLOC_008318"; gene_name "XLOC_008318"; transcript_id "TCONS_00013569"; set "Denovo_LncRNA";
chr11	chr11	exon	72382392	72384716	.	-	.	exon_number "1"; tss_id "TSS10224"; gene_id "XLOC_008318"; gene_name "XLOC_008318"; transcript_id "TCONS_00013570"; set "Denovo_LncRNA";
chr11	chr11	exon	72399988	72400101	.	-	.	exon_number "2"; tss_id "TSS10224"; gene_id "XLOC_008318"; gene_name "XLOC_008318"; transcript_id "TCONS_00013570"; set "Denovo_LncRNA";
chr11	chr11	exon	72398225	72400178	.	-	.	exon_number "1"; tss_id "TSS10224"; gene_id "XLOC_008318"; gene_name "XLOC_008318"; transcript_id "TCONS_00013571"; set "Denovo_LncRNA";
chr11	chr11	exon	72759543	72760715	.	-	.	exon_number "1"; tss_id "TSS10227"; gene_id "XLOC_008320"; gene_name "XLOC_008320"; transcript_id "TCONS_00013575"; set "Denovo_LncRNA";
chr11	chr11	exon	72829582	72830015	.	-	.	exon_number "1"; tss_id "TSS10229"; gene_id "XLOC_008322"; gene_name "XLOC_008322"; transcript_id "TCONS_00013577"; set "Denovo_LncRNA";
chr11	chr11	exon	72832159	72832328	.	-	.	exon_number "2"; tss_id "TSS10229"; gene_id "XLOC_008322"; gene_name "XLOC_008322"; transcript_id "TCONS_00013577"; set "Denovo_LncRNA";
chr11	chr11	exon	72859748	72861191	.	-	.	exon_number "1"; tss_id "TSS10230"; gene_id "XLOC_008323"; gene_name "XLOC_008323"; transcript_id "TCONS_00013578"; set "Denovo_LncRNA";
chr11	chr11	exon	72965370	72965746	.	-	.	exon_number "1"; tss_id "TSS10236"; gene_id "XLOC_008329"; gene_name "XLOC_008329"; transcript_id "TCONS_00013585"; set "Denovo_LncRNA";
chr11	chr11	exon	74570515	74571024	.	-	.	exon_number "1"; tss_id "TSS10276"; gene_id "XLOC_008362"; gene_name "XLOC_008362"; transcript_id "TCONS_00013630"; set "Denovo_LncRNA";
chr11	chr11	exon	74639476	74640015	.	-	.	exon_number "1"; tss_id "TSS10277"; gene_id "XLOC_008363"; gene_name "XLOC_008363"; transcript_id "TCONS_00013631"; set "Denovo_LncRNA";
chr11	chr11	exon	75108139	75109913	.	-	.	exon_number "1"; tss_id "TSS10287"; gene_id "XLOC_008371"; gene_name "XLOC_008371"; transcript_id "TCONS_00013645"; set "Denovo_LncRNA";
chr11	chr11	exon	75108139	75109085	.	-	.	exon_number "1"; tss_id "TSS10288"; gene_id "XLOC_008371"; gene_name "XLOC_008371"; transcript_id "TCONS_00013646"; set "Denovo_LncRNA";
chr11	chr11	exon	75109953	75111015	.	-	.	exon_number "2"; tss_id "TSS10288"; gene_id "XLOC_008371"; gene_name "XLOC_008371"; transcript_id "TCONS_00013646"; set "Denovo_LncRNA";
chr11	chr11	exon	75108139	75109085	.	-	.	exon_number "1"; tss_id "TSS10289"; gene_id "XLOC_008371"; gene_name "XLOC_008371"; transcript_id "TCONS_00013648"; set "Denovo_LncRNA";
chr11	chr11	exon	75109926	75110092	.	-	.	exon_number "2"; tss_id "TSS10289"; gene_id "XLOC_008371"; gene_name "XLOC_008371"; transcript_id "TCONS_00013648"; set "Denovo_LncRNA";
chr11	chr11	exon	75111117	75111179	.	-	.	exon_number "3"; tss_id "TSS10289"; gene_id "XLOC_008371"; gene_name "XLOC_008371"; transcript_id "TCONS_00013648"; set "Denovo_LncRNA";
chr11	chr11	exon	75108139	75109085	.	-	.	exon_number "1"; tss_id "TSS10289"; gene_id "XLOC_008371"; gene_name "XLOC_008371"; transcript_id "TCONS_00013647"; set "Denovo_LncRNA";
chr11	chr11	exon	75109953	75110092	.	-	.	exon_number "2"; tss_id "TSS10289"; gene_id "XLOC_008371"; gene_name "XLOC_008371"; transcript_id "TCONS_00013647"; set "Denovo_LncRNA";
chr11	chr11	exon	75111117	75111179	.	-	.	exon_number "3"; tss_id "TSS10289"; gene_id "XLOC_008371"; gene_name "XLOC_008371"; transcript_id "TCONS_00013647"; set "Denovo_LncRNA";
chr11	chr11	exon	75108139	75109085	.	-	.	exon_number "1"; tss_id "TSS10290"; gene_id "XLOC_008371"; gene_name "XLOC_008371"; transcript_id "TCONS_00013649"; set "Denovo_LncRNA";
chr11	chr11	exon	75109926	75110092	.	-	.	exon_number "2"; tss_id "TSS10290"; gene_id "XLOC_008371"; gene_name "XLOC_008371"; transcript_id "TCONS_00013649"; set "Denovo_LncRNA";
chr11	chr11	exon	75111320	75111368	.	-	.	exon_number "3"; tss_id "TSS10290"; gene_id "XLOC_008371"; gene_name "XLOC_008371"; transcript_id "TCONS_00013649"; set "Denovo_LncRNA";
chr11	chr11	exon	75442973	75443847	.	-	.	exon_number "1"; tss_id "TSS10299"; gene_id "XLOC_008378"; gene_name "XLOC_008378"; transcript_id "TCONS_00013662"; set "Denovo_LncRNA";
chr11	chr11	exon	76845876	76846773	.	-	.	exon_number "1"; tss_id "TSS10318"; gene_id "XLOC_008388"; gene_name "XLOC_008388"; transcript_id "TCONS_00013686"; set "Denovo_LncRNA";
chr11	chr11	exon	76847962	76849415	.	-	.	exon_number "1"; tss_id "TSS10319"; gene_id "XLOC_008389"; gene_name "XLOC_008389"; transcript_id "TCONS_00013687"; set "Denovo_LncRNA";
chr11	chr11	exon	77008300	77009178	.	-	.	exon_number "1"; tss_id "TSS10324"; gene_id "XLOC_008392"; gene_name "XLOC_008392"; transcript_id "TCONS_00013696"; set "Denovo_LncRNA";
chr11	chr11	exon	77013622	77013655	.	-	.	exon_number "1"; tss_id "TSS10325"; gene_id "XLOC_008393"; gene_name "XLOC_008393"; transcript_id "TCONS_00013697"; set "Denovo_LncRNA";
chr11	chr11	exon	77025982	77029883	.	-	.	exon_number "2"; tss_id "TSS10325"; gene_id "XLOC_008393"; gene_name "XLOC_008393"; transcript_id "TCONS_00013697"; set "Denovo_LncRNA";
chr11	chr11	exon	77014939	77015294	.	-	.	exon_number "1"; tss_id "TSS10326"; gene_id "XLOC_008394"; gene_name "XLOC_008394"; transcript_id "TCONS_00013698"; set "Denovo_LncRNA";
chr11	chr11	exon	77024877	77025980	.	-	.	exon_number "1"; tss_id "TSS10327"; gene_id "XLOC_008395"; gene_name "XLOC_008395"; transcript_id "TCONS_00013699"; set "Denovo_LncRNA";
chr11	chr11	exon	77490124	77490989	.	-	.	exon_number "1"; tss_id "TSS10337"; gene_id "XLOC_008401"; gene_name "XLOC_008401"; transcript_id "TCONS_00013712"; set "Denovo_LncRNA";
chr11	chr11	exon	77844050	77844836	.	-	.	exon_number "1"; tss_id "TSS10346"; gene_id "XLOC_008407"; gene_name "XLOC_008407"; transcript_id "TCONS_00013725"; set "Denovo_LncRNA";
chr11	chr11	exon	78106576	78106891	.	-	.	exon_number "1"; tss_id "TSS10357"; gene_id "XLOC_008418"; gene_name "XLOC_008418"; transcript_id "TCONS_00013738"; set "Denovo_LncRNA";
chr11	chr11	exon	78365054	78365964	.	-	.	exon_number "1"; tss_id "TSS10364"; gene_id "XLOC_008425"; gene_name "XLOC_008425"; transcript_id "TCONS_00013751"; set "Denovo_LncRNA";
chr11	chr11	exon	79152072	79152878	.	-	.	exon_number "1"; tss_id "TSS10379"; gene_id "XLOC_008436"; gene_name "XLOC_008436"; transcript_id "TCONS_00013771"; set "Denovo_LncRNA";
chr11	chr11	exon	79514660	79515588	.	-	.	exon_number "1"; tss_id "TSS10385"; gene_id "XLOC_008440"; gene_name "XLOC_008440"; transcript_id "TCONS_00013780"; set "Denovo_LncRNA";
chr11	chr11	exon	79641005	79642367	.	-	.	exon_number "1"; tss_id "TSS10386"; gene_id "XLOC_008441"; gene_name "XLOC_008441"; transcript_id "TCONS_00013781"; set "Denovo_LncRNA";
chr11	chr11	exon	79732613	79733558	.	-	.	exon_number "1"; tss_id "TSS10388"; gene_id "XLOC_008443"; gene_name "XLOC_008443"; transcript_id "TCONS_00013783"; set "Denovo_LncRNA";
chr11	chr11	exon	79735439	79737256	.	-	.	exon_number "1"; tss_id "TSS10389"; gene_id "XLOC_008444"; gene_name "XLOC_008444"; transcript_id "TCONS_00013784"; set "Denovo_LncRNA";
chr11	chr11	exon	79851834	79852881	.	-	.	exon_number "1"; tss_id "TSS10393"; gene_id "XLOC_008448"; gene_name "XLOC_008448"; transcript_id "TCONS_00013790"; set "Denovo_LncRNA";
chr11	chr11	exon	82526736	82527530	.	-	.	exon_number "1"; tss_id "TSS10412"; gene_id "XLOC_008462"; gene_name "XLOC_008462"; transcript_id "TCONS_00013813"; set "Denovo_LncRNA";
chr11	chr11	exon	82583115	82583834	.	-	.	exon_number "1"; tss_id "TSS10416"; gene_id "XLOC_008466"; gene_name "XLOC_008466"; transcript_id "TCONS_00013818"; set "Denovo_LncRNA";
chr11	chr11	exon	82807078	82807870	.	-	.	exon_number "1"; tss_id "TSS10430"; gene_id "XLOC_008473"; gene_name "XLOC_008473"; transcript_id "TCONS_00013846"; set "Denovo_LncRNA";
chr11	chr11	exon	83218696	83219438	.	-	.	exon_number "1"; tss_id "TSS10440"; gene_id "XLOC_008478"; gene_name "XLOC_008478"; transcript_id "TCONS_00013864"; set "Denovo_LncRNA";
chr11	chr11	exon	83658546	83660171	.	-	.	exon_number "1"; tss_id "TSS10451"; gene_id "XLOC_008489"; gene_name "XLOC_008489"; transcript_id "TCONS_00013876"; set "Denovo_LncRNA";
chr11	chr11	exon	83885477	83887462	.	-	.	exon_number "1"; tss_id "TSS10454"; gene_id "XLOC_008491"; gene_name "XLOC_008491"; transcript_id "TCONS_00013879"; set "Denovo_LncRNA";
chr11	chr11	exon	84788131	84788777	.	-	.	exon_number "1"; tss_id "TSS10474"; gene_id "XLOC_008507"; gene_name "XLOC_008507"; transcript_id "TCONS_00013908"; set "Denovo_LncRNA";
chr11	chr11	exon	84999958	85000443	.	-	.	exon_number "1"; tss_id "TSS10476"; gene_id "XLOC_008509"; gene_name "XLOC_008509"; transcript_id "TCONS_00013910"; set "Denovo_LncRNA";
chr11	chr11	exon	85123642	85124698	.	-	.	exon_number "1"; tss_id "TSS10478"; gene_id "XLOC_008511"; gene_name "XLOC_008511"; transcript_id "TCONS_00013913"; set "Denovo_LncRNA";
chr11	chr11	exon	86386988	86387821	.	-	.	exon_number "1"; tss_id "TSS10489"; gene_id "XLOC_008520"; gene_name "XLOC_008520"; transcript_id "TCONS_00013934"; set "Denovo_LncRNA";
chr11	chr11	exon	86389405	86391120	.	-	.	exon_number "1"; tss_id "TSS10490"; gene_id "XLOC_008521"; gene_name "XLOC_008521"; transcript_id "TCONS_00013935"; set "Denovo_LncRNA";
chr11	chr11	exon	86686126	86687895	.	-	.	exon_number "1"; tss_id "TSS10501"; gene_id "XLOC_008527"; gene_name "XLOC_008527"; transcript_id "TCONS_00013948"; set "Denovo_LncRNA";
chr11	chr11	exon	86705025	86706288	.	-	.	exon_number "1"; tss_id "TSS10503"; gene_id "XLOC_008529"; gene_name "XLOC_008529"; transcript_id "TCONS_00013950"; set "Denovo_LncRNA";
chr11	chr11	exon	87822722	87823209	.	-	.	exon_number "1"; tss_id "TSS10527"; gene_id "XLOC_008546"; gene_name "XLOC_008546"; transcript_id "TCONS_00013984"; set "Denovo_LncRNA";
chr11	chr11	exon	87829585	87830326	.	-	.	exon_number "1"; tss_id "TSS10528"; gene_id "XLOC_008547"; gene_name "XLOC_008547"; transcript_id "TCONS_00013985"; set "Denovo_LncRNA";
chr11	chr11	exon	87837428	87837939	.	-	.	exon_number "1"; tss_id "TSS10529"; gene_id "XLOC_008548"; gene_name "XLOC_008548"; transcript_id "TCONS_00013986"; set "Denovo_LncRNA";
chr11	chr11	exon	87841571	87842166	.	-	.	exon_number "1"; tss_id "TSS10530"; gene_id "XLOC_008549"; gene_name "XLOC_008549"; transcript_id "TCONS_00013987"; set "Denovo_LncRNA";
chr11	chr11	exon	87846758	87847723	.	-	.	exon_number "1"; tss_id "TSS10531"; gene_id "XLOC_008550"; gene_name "XLOC_008550"; transcript_id "TCONS_00013988"; set "Denovo_LncRNA";
chr11	chr11	exon	87857590	87858816	.	-	.	exon_number "1"; tss_id "TSS10532"; gene_id "XLOC_008551"; gene_name "XLOC_008551"; transcript_id "TCONS_00013989"; set "Denovo_LncRNA";
chr11	chr11	exon	87859084	87859997	.	-	.	exon_number "1"; tss_id "TSS10533"; gene_id "XLOC_008552"; gene_name "XLOC_008552"; transcript_id "TCONS_00013990"; set "Denovo_LncRNA";
chr11	chr11	exon	87860063	87860538	.	-	.	exon_number "1"; tss_id "TSS10534"; gene_id "XLOC_008553"; gene_name "XLOC_008553"; transcript_id "TCONS_00013991"; set "Denovo_LncRNA";
chr11	chr11	exon	87860833	87861137	.	-	.	exon_number "1"; tss_id "TSS10535"; gene_id "XLOC_008554"; gene_name "XLOC_008554"; transcript_id "TCONS_00013992"; set "Denovo_LncRNA";
chr11	chr11	exon	88027503	88028577	.	-	.	exon_number "1"; tss_id "TSS10536"; gene_id "XLOC_008555"; gene_name "XLOC_008555"; transcript_id "TCONS_00013993"; set "Denovo_LncRNA";
chr11	chr11	exon	89047005	89048074	.	-	.	exon_number "1"; tss_id "TSS10548"; gene_id "XLOC_008564"; gene_name "XLOC_008564"; transcript_id "TCONS_00014014"; set "Denovo_LncRNA";
chr11	chr11	exon	93856413	93857216	.	-	.	exon_number "1"; tss_id "TSS10598"; gene_id "XLOC_008608"; gene_name "XLOC_008608"; transcript_id "TCONS_00014067"; set "Denovo_LncRNA";
chr11	chr11	exon	94847538	94851507	.	-	.	exon_number "1"; tss_id "TSS10632"; gene_id "XLOC_008630"; gene_name "XLOC_008630"; transcript_id "TCONS_00014119"; set "Denovo_LncRNA";
chr11	chr11	exon	95117749	95118450	.	-	.	exon_number "1"; tss_id "TSS10638"; gene_id "XLOC_008636"; gene_name "XLOC_008636"; transcript_id "TCONS_00014125"; set "Denovo_LncRNA";
chr11	chr11	exon	96674216	96674484	.	-	.	exon_number "1"; tss_id "TSS10659"; gene_id "XLOC_008654"; gene_name "XLOC_008654"; transcript_id "TCONS_00014164"; set "Denovo_LncRNA";
chr11	chr11	exon	97510289	97511156	.	-	.	exon_number "1"; tss_id "TSS10684"; gene_id "XLOC_008670"; gene_name "XLOC_008670"; transcript_id "TCONS_00014196"; set "Denovo_LncRNA";
chr11	chr11	exon	98062965	98063800	.	-	.	exon_number "1"; tss_id "TSS10716"; gene_id "XLOC_008687"; gene_name "XLOC_008687"; transcript_id "TCONS_00014244"; set "Denovo_LncRNA";
chr11	chr11	exon	98269791	98270618	.	-	.	exon_number "1"; tss_id "TSS10721"; gene_id "XLOC_008691"; gene_name "XLOC_008691"; transcript_id "TCONS_00014249"; set "Denovo_LncRNA";
chr11	chr11	exon	98316997	98317607	.	-	.	exon_number "1"; tss_id "TSS10725"; gene_id "XLOC_008694"; gene_name "XLOC_008694"; transcript_id "TCONS_00014253"; set "Denovo_LncRNA";
chr11	chr11	exon	98317766	98318265	.	-	.	exon_number "1"; tss_id "TSS10726"; gene_id "XLOC_008695"; gene_name "XLOC_008695"; transcript_id "TCONS_00014254"; set "Denovo_LncRNA";
chr11	chr11	exon	98486576	98486892	.	-	.	exon_number "1"; tss_id "TSS10734"; gene_id "XLOC_008700"; gene_name "XLOC_008700"; transcript_id "TCONS_00014264"; set "Denovo_LncRNA";
chr11	chr11	exon	99021431	99022304	.	-	.	exon_number "1"; tss_id "TSS10743"; gene_id "XLOC_008709"; gene_name "XLOC_008709"; transcript_id "TCONS_00014279"; set "Denovo_LncRNA";
chr11	chr11	exon	99038322	99039317	.	-	.	exon_number "1"; tss_id "TSS10744"; gene_id "XLOC_008710"; gene_name "XLOC_008710"; transcript_id "TCONS_00014280"; set "Denovo_LncRNA";
chr11	chr11	exon	99047072	99049052	.	-	.	exon_number "1"; tss_id "TSS10745"; gene_id "XLOC_008711"; gene_name "XLOC_008711"; transcript_id "TCONS_00014281"; set "Denovo_LncRNA";
chr11	chr11	exon	99056818	99059185	.	-	.	exon_number "1"; tss_id "TSS10749"; gene_id "XLOC_008713"; gene_name "XLOC_008713"; transcript_id "TCONS_00014284"; set "Denovo_LncRNA";
chr11	chr11	exon	100179960	100180887	.	-	.	exon_number "1"; tss_id "TSS10814"; gene_id "XLOC_008773"; gene_name "XLOC_008773"; transcript_id "TCONS_00014357"; set "Denovo_LncRNA";
chr11	chr11	exon	101260704	101261354	.	-	.	exon_number "1"; tss_id "TSS10858"; gene_id "XLOC_008807"; gene_name "XLOC_008807"; transcript_id "TCONS_00014422"; set "Denovo_LncRNA";
chr11	chr11	exon	101345594	101346026	.	-	.	exon_number "1"; tss_id "TSS10863"; gene_id "XLOC_008811"; gene_name "XLOC_008811"; transcript_id "TCONS_00014427"; set "Denovo_LncRNA";
chr11	chr11	exon	102878888	102879753	.	-	.	exon_number "1"; tss_id "TSS10917"; gene_id "XLOC_008849"; gene_name "XLOC_008849"; transcript_id "TCONS_00014502"; set "Denovo_LncRNA";
chr11	chr11	exon	102880034	102881370	.	-	.	exon_number "1"; tss_id "TSS10918"; gene_id "XLOC_008850"; gene_name "XLOC_008850"; transcript_id "TCONS_00014503"; set "Denovo_LncRNA";
chr11	chr11	exon	102881720	102883397	.	-	.	exon_number "1"; tss_id "TSS10919"; gene_id "XLOC_008851"; gene_name "XLOC_008851"; transcript_id "TCONS_00014504"; set "Denovo_LncRNA";
chr11	chr11	exon	102888574	102888735	.	-	.	exon_number "2"; tss_id "TSS10919"; gene_id "XLOC_008851"; gene_name "XLOC_008851"; transcript_id "TCONS_00014504"; set "Denovo_LncRNA";
chr11	chr11	exon	102889463	102889590	.	-	.	exon_number "3"; tss_id "TSS10919"; gene_id "XLOC_008851"; gene_name "XLOC_008851"; transcript_id "TCONS_00014504"; set "Denovo_LncRNA";
chr11	chr11	exon	102973736	102975944	.	-	.	exon_number "1"; tss_id "TSS10921"; gene_id "XLOC_008853"; gene_name "XLOC_008853"; transcript_id "TCONS_00014507"; set "Denovo_LncRNA";
chr11	chr11	exon	103002475	103003472	.	-	.	exon_number "1"; tss_id "TSS10923"; gene_id "XLOC_008855"; gene_name "XLOC_008855"; transcript_id "TCONS_00014509"; set "Denovo_LncRNA";
chr11	chr11	exon	103679493	103680183	.	-	.	exon_number "1"; tss_id "TSS10938"; gene_id "XLOC_008868"; gene_name "XLOC_008868"; transcript_id "TCONS_00014529"; set "Denovo_LncRNA";
chr11	chr11	exon	106055805	106058525	.	-	.	exon_number "1"; tss_id "TSS10980"; gene_id "XLOC_008901"; gene_name "XLOC_008901"; transcript_id "TCONS_00014592"; set "Denovo_LncRNA";
chr11	chr11	exon	106228244	106229654	.	-	.	exon_number "1"; tss_id "TSS10987"; gene_id "XLOC_008907"; gene_name "XLOC_008907"; transcript_id "TCONS_00014601"; set "Denovo_LncRNA";
chr11	chr11	exon	106589800	106590869	.	-	.	exon_number "1"; tss_id "TSS10996"; gene_id "XLOC_008912"; gene_name "XLOC_008912"; transcript_id "TCONS_00014614"; set "Denovo_LncRNA";
chr11	chr11	exon	106592849	106593843	.	-	.	exon_number "1"; tss_id "TSS10997"; gene_id "XLOC_008913"; gene_name "XLOC_008913"; transcript_id "TCONS_00014615"; set "Denovo_LncRNA";
chr11	chr11	exon	106827643	106829363	.	-	.	exon_number "1"; tss_id "TSS11003"; gene_id "XLOC_008917"; gene_name "XLOC_008917"; transcript_id "TCONS_00014625"; set "Denovo_LncRNA";
chr11	chr11	exon	106862465	106864044	.	-	.	exon_number "1"; tss_id "TSS11005"; gene_id "XLOC_008919"; gene_name "XLOC_008919"; transcript_id "TCONS_00014627"; set "Denovo_LncRNA";
chr11	chr11	exon	106884447	106885114	.	-	.	exon_number "1"; tss_id "TSS11006"; gene_id "XLOC_008920"; gene_name "XLOC_008920"; transcript_id "TCONS_00014628"; set "Denovo_LncRNA";
chr11	chr11	exon	107590364	107591558	.	-	.	exon_number "1"; tss_id "TSS11014"; gene_id "XLOC_008926"; gene_name "XLOC_008926"; transcript_id "TCONS_00014648"; set "Denovo_LncRNA";
chr11	chr11	exon	107696551	107697658	.	-	.	exon_number "1"; tss_id "TSS11021"; gene_id "XLOC_008930"; gene_name "XLOC_008930"; transcript_id "TCONS_00014657"; set "Denovo_LncRNA";
chr11	chr11	exon	107698055	107699336	.	-	.	exon_number "2"; tss_id "TSS11021"; gene_id "XLOC_008930"; gene_name "XLOC_008930"; transcript_id "TCONS_00014657"; set "Denovo_LncRNA";
chr11	chr11	exon	107700020	107700153	.	-	.	exon_number "3"; tss_id "TSS11021"; gene_id "XLOC_008930"; gene_name "XLOC_008930"; transcript_id "TCONS_00014657"; set "Denovo_LncRNA";
chr11	chr11	exon	107702472	107702579	.	-	.	exon_number "4"; tss_id "TSS11021"; gene_id "XLOC_008930"; gene_name "XLOC_008930"; transcript_id "TCONS_00014657"; set "Denovo_LncRNA";
chr11	chr11	exon	107698891	107699336	.	-	.	exon_number "1"; tss_id "TSS11022"; gene_id "XLOC_008930"; gene_name "XLOC_008930"; transcript_id "TCONS_00014658"; set "Denovo_LncRNA";
chr11	chr11	exon	107700020	107700153	.	-	.	exon_number "2"; tss_id "TSS11022"; gene_id "XLOC_008930"; gene_name "XLOC_008930"; transcript_id "TCONS_00014658"; set "Denovo_LncRNA";
chr11	chr11	exon	107709679	107709726	.	-	.	exon_number "3"; tss_id "TSS11022"; gene_id "XLOC_008930"; gene_name "XLOC_008930"; transcript_id "TCONS_00014658"; set "Denovo_LncRNA";
chr11	chr11	exon	111656540	111657838	.	-	.	exon_number "1"; tss_id "TSS11051"; gene_id "XLOC_008953"; gene_name "XLOC_008953"; transcript_id "TCONS_00014697"; set "Denovo_LncRNA";
chr11	chr11	exon	111659047	111660618	.	-	.	exon_number "2"; tss_id "TSS11051"; gene_id "XLOC_008953"; gene_name "XLOC_008953"; transcript_id "TCONS_00014697"; set "Denovo_LncRNA";
chr11	chr11	exon	111662144	111662168	.	-	.	exon_number "3"; tss_id "TSS11051"; gene_id "XLOC_008953"; gene_name "XLOC_008953"; transcript_id "TCONS_00014697"; set "Denovo_LncRNA";
chr11	chr11	exon	113082819	113083638	.	-	.	exon_number "1"; tss_id "TSS11067"; gene_id "XLOC_008968"; gene_name "XLOC_008968"; transcript_id "TCONS_00014717"; set "Denovo_LncRNA";
chr11	chr11	exon	113098384	113099368	.	-	.	exon_number "1"; tss_id "TSS11068"; gene_id "XLOC_008969"; gene_name "XLOC_008969"; transcript_id "TCONS_00014718"; set "Denovo_LncRNA";
chr11	chr11	exon	113492264	113492922	.	-	.	exon_number "1"; tss_id "TSS11073"; gene_id "XLOC_008972"; gene_name "XLOC_008972"; transcript_id "TCONS_00014726"; set "Denovo_LncRNA";
chr11	chr11	exon	114382124	114384490	.	-	.	exon_number "1"; tss_id "TSS11085"; gene_id "XLOC_008982"; gene_name "XLOC_008982"; transcript_id "TCONS_00014742"; set "Denovo_LncRNA";
chr11	chr11	exon	114385128	114388263	.	-	.	exon_number "2"; tss_id "TSS11085"; gene_id "XLOC_008982"; gene_name "XLOC_008982"; transcript_id "TCONS_00014742"; set "Denovo_LncRNA";
chr11	chr11	exon	114382124	114383427	.	-	.	exon_number "1"; tss_id "TSS11085"; gene_id "XLOC_008982"; gene_name "XLOC_008982"; transcript_id "TCONS_00014741"; set "Denovo_LncRNA";
chr11	chr11	exon	114385502	114388263	.	-	.	exon_number "2"; tss_id "TSS11085"; gene_id "XLOC_008982"; gene_name "XLOC_008982"; transcript_id "TCONS_00014741"; set "Denovo_LncRNA";
chr11	chr11	exon	114398561	114399254	.	-	.	exon_number "1"; tss_id "TSS11086"; gene_id "XLOC_008983"; gene_name "XLOC_008983"; transcript_id "TCONS_00014743"; set "Denovo_LncRNA";
chr11	chr11	exon	114405722	114406692	.	-	.	exon_number "1"; tss_id "TSS11087"; gene_id "XLOC_008984"; gene_name "XLOC_008984"; transcript_id "TCONS_00014744"; set "Denovo_LncRNA";
chr11	chr11	exon	115424808	115425512	.	-	.	exon_number "1"; tss_id "TSS11119"; gene_id "XLOC_009010"; gene_name "XLOC_009010"; transcript_id "TCONS_00014786"; set "Denovo_LncRNA";
chr11	chr11	exon	115834263	115835819	.	-	.	exon_number "1"; tss_id "TSS11130"; gene_id "XLOC_009018"; gene_name "XLOC_009018"; transcript_id "TCONS_00014808"; set "Denovo_LncRNA";
chr11	chr11	exon	115887355	115889389	.	-	.	exon_number "1"; tss_id "TSS11136"; gene_id "XLOC_009021"; gene_name "XLOC_009021"; transcript_id "TCONS_00014814"; set "Denovo_LncRNA";
chr11	chr11	exon	115978188	115979802	.	-	.	exon_number "1"; tss_id "TSS11142"; gene_id "XLOC_009025"; gene_name "XLOC_009025"; transcript_id "TCONS_00014822"; set "Denovo_LncRNA";
chr11	chr11	exon	115981446	115982815	.	-	.	exon_number "1"; tss_id "TSS11143"; gene_id "XLOC_009026"; gene_name "XLOC_009026"; transcript_id "TCONS_00014823"; set "Denovo_LncRNA";
chr11	chr11	exon	116138310	116138847	.	-	.	exon_number "1"; tss_id "TSS11151"; gene_id "XLOC_009033"; gene_name "XLOC_009033"; transcript_id "TCONS_00014841"; set "Denovo_LncRNA";
chr11	chr11	exon	116970225	116971279	.	-	.	exon_number "1"; tss_id "TSS11170"; gene_id "XLOC_009047"; gene_name "XLOC_009047"; transcript_id "TCONS_00014868"; set "Denovo_LncRNA";
chr11	chr11	exon	117034280	117035157	.	-	.	exon_number "1"; tss_id "TSS11171"; gene_id "XLOC_009048"; gene_name "XLOC_009048"; transcript_id "TCONS_00014869"; set "Denovo_LncRNA";
chr11	chr11	exon	117043730	117044457	.	-	.	exon_number "1"; tss_id "TSS11172"; gene_id "XLOC_009049"; gene_name "XLOC_009049"; transcript_id "TCONS_00014870"; set "Denovo_LncRNA";
chr11	chr11	exon	117355499	117357617	.	-	.	exon_number "1"; tss_id "TSS11175"; gene_id "XLOC_009051"; gene_name "XLOC_009051"; transcript_id "TCONS_00014873"; set "Denovo_LncRNA";
chr11	chr11	exon	117497933	117498394	.	-	.	exon_number "1"; tss_id "TSS11177"; gene_id "XLOC_009053"; gene_name "XLOC_009053"; transcript_id "TCONS_00014875"; set "Denovo_LncRNA";
chr11	chr11	exon	117669810	117670767	.	-	.	exon_number "1"; tss_id "TSS11181"; gene_id "XLOC_009056"; gene_name "XLOC_009056"; transcript_id "TCONS_00014880"; set "Denovo_LncRNA";
chr11	chr11	exon	118330602	118333143	.	-	.	exon_number "1"; tss_id "TSS11208"; gene_id "XLOC_009072"; gene_name "XLOC_009072"; transcript_id "TCONS_00014915"; set "Denovo_LncRNA";
chr11	chr11	exon	118838236	118844630	.	-	.	exon_number "1"; tss_id "TSS11214"; gene_id "XLOC_009076"; gene_name "XLOC_009076"; transcript_id "TCONS_00014924"; set "Denovo_LncRNA";
chr11	chr11	exon	118948664	118949179	.	-	.	exon_number "1"; tss_id "TSS11221"; gene_id "XLOC_009081"; gene_name "XLOC_009081"; transcript_id "TCONS_00014937"; set "Denovo_LncRNA";
chr11	chr11	exon	120176493	120177471	.	-	.	exon_number "1"; tss_id "TSS11242"; gene_id "XLOC_009097"; gene_name "XLOC_009097"; transcript_id "TCONS_00014984"; set "Denovo_LncRNA";
chr11	chr11	exon	120450367	120451053	.	-	.	exon_number "1"; tss_id "TSS11257"; gene_id "XLOC_009108"; gene_name "XLOC_009108"; transcript_id "TCONS_00015006"; set "Denovo_LncRNA";
chr11	chr11	exon	121096950	121098303	.	-	.	exon_number "1"; tss_id "TSS11290"; gene_id "XLOC_009131"; gene_name "XLOC_009131"; transcript_id "TCONS_00015060"; set "Denovo_LncRNA";
chr11	chr11	exon	121545797	121546519	.	-	.	exon_number "1"; tss_id "TSS11295"; gene_id "XLOC_009136"; gene_name "XLOC_009136"; transcript_id "TCONS_00015066"; set "Denovo_LncRNA";
chr12	chr12	exon	3173894	3174479	.	+	.	exon_number "1"; tss_id "TSS11303"; gene_id "XLOC_009144"; gene_name "XLOC_009144"; transcript_id "TCONS_00015074"; set "Denovo_LncRNA";
chr12	chr12	exon	3310070	3311457	.	+	.	exon_number "1"; tss_id "TSS11305"; gene_id "XLOC_009146"; gene_name "XLOC_009146"; transcript_id "TCONS_00015076"; set "Denovo_LncRNA";
chr12	chr12	exon	3312052	3313130	.	+	.	exon_number "1"; tss_id "TSS11306"; gene_id "XLOC_009147"; gene_name "XLOC_009147"; transcript_id "TCONS_00015077"; set "Denovo_LncRNA";
chr12	chr12	exon	3509420	3511575	.	+	.	exon_number "1"; tss_id "TSS11310"; gene_id "XLOC_009150"; gene_name "XLOC_009150"; transcript_id "TCONS_00015088"; set "Denovo_LncRNA";
chr12	chr12	exon	3521627	3522661	.	+	.	exon_number "1"; tss_id "TSS11311"; gene_id "XLOC_009151"; gene_name "XLOC_009151"; transcript_id "TCONS_00015089"; set "Denovo_LncRNA";
chr12	chr12	exon	3784044	3787915	.	+	.	exon_number "1"; tss_id "TSS11315"; gene_id "XLOC_009154"; gene_name "XLOC_009154"; transcript_id "TCONS_00015100"; set "Denovo_LncRNA";
chr12	chr12	exon	4837330	4839476	.	+	.	exon_number "1"; tss_id "TSS11334"; gene_id "XLOC_009166"; gene_name "XLOC_009166"; transcript_id "TCONS_00015143"; set "Denovo_LncRNA";
chr12	chr12	exon	5057714	5058385	.	+	.	exon_number "1"; tss_id "TSS11339"; gene_id "XLOC_009169"; gene_name "XLOC_009169"; transcript_id "TCONS_00015154"; set "Denovo_LncRNA";
chr12	chr12	exon	8378594	8379566	.	+	.	exon_number "1"; tss_id "TSS11395"; gene_id "XLOC_009222"; gene_name "XLOC_009222"; transcript_id "TCONS_00015213"; set "Denovo_LncRNA";
chr12	chr12	exon	10165008	10165474	.	+	.	exon_number "1"; tss_id "TSS11424"; gene_id "XLOC_009247"; gene_name "XLOC_009247"; transcript_id "TCONS_00015256"; set "Denovo_LncRNA";
chr12	chr12	exon	10408831	10413920	.	+	.	exon_number "1"; tss_id "TSS11428"; gene_id "XLOC_009251"; gene_name "XLOC_009251"; transcript_id "TCONS_00015260"; set "Denovo_LncRNA";
chr12	chr12	exon	13256945	13258094	.	+	.	exon_number "1"; tss_id "TSS11496"; gene_id "XLOC_009315"; gene_name "XLOC_009315"; transcript_id "TCONS_00015331"; set "Denovo_LncRNA";
chr12	chr12	exon	15823767	15823903	.	+	.	exon_number "1"; tss_id "TSS11505"; gene_id "XLOC_009323"; gene_name "XLOC_009323"; transcript_id "TCONS_00015346"; set "Denovo_LncRNA";
chr12	chr12	exon	15839707	15839843	.	+	.	exon_number "2"; tss_id "TSS11505"; gene_id "XLOC_009323"; gene_name "XLOC_009323"; transcript_id "TCONS_00015346"; set "Denovo_LncRNA";
chr12	chr12	exon	15842741	15843197	.	+	.	exon_number "3"; tss_id "TSS11505"; gene_id "XLOC_009323"; gene_name "XLOC_009323"; transcript_id "TCONS_00015346"; set "Denovo_LncRNA";
chr12	chr12	exon	15824558	15824603	.	+	.	exon_number "1"; tss_id "TSS11506"; gene_id "XLOC_009323"; gene_name "XLOC_009323"; transcript_id "TCONS_00015347"; set "Denovo_LncRNA";
chr12	chr12	exon	15839707	15839843	.	+	.	exon_number "2"; tss_id "TSS11506"; gene_id "XLOC_009323"; gene_name "XLOC_009323"; transcript_id "TCONS_00015347"; set "Denovo_LncRNA";
chr12	chr12	exon	15842741	15843197	.	+	.	exon_number "3"; tss_id "TSS11506"; gene_id "XLOC_009323"; gene_name "XLOC_009323"; transcript_id "TCONS_00015347"; set "Denovo_LncRNA";
chr12	chr12	exon	15896394	15897186	.	+	.	exon_number "1"; tss_id "TSS11507"; gene_id "XLOC_009324"; gene_name "XLOC_009324"; transcript_id "TCONS_00015348"; set "Denovo_LncRNA";
[truncated: 7,688 more rows]
