# Supplementary material for: A critical regulator of Bcl2 revealed by systematic transcript discovery of lncRNAs associated with T-cell differentiation
Source: Sci Rep. 2019 Mar 18;9:4707. doi: 10.1038/s41598-019-41247-5 (PMC6423290; doi:10.1038/s41598-019-41247-5)
Supplement: Supplementary file 3 — Dataset 2 [file 41598_2019_41247_MOESM3_ESM.xlsx]

## Sheet: Dataset_2
Supplementary Dataset 2: Gene expression in DMSO and PMA/ionmycine treated P5424 cells
#This table contains the normalised counts (log2 transformed) of each gene in each sample, their log2(Fc) and adjusted P-Value using DE-SEq2 R packages are shown. Only expressed genes are shown (counts > 0 in at least one sample).
#Samples: 6
#Genes: 20872
#Conditions: 2
ID	category	Coordinates	Strand	log2FoldChange	padj	DM1	DM2	DM3	PI1	PI2	PI3
0610007C21Rik	mRNA	chr5:31351012-31356996	+	-0.305333639	0.105710522	7.541590993	7.777960077	7.856565364	7.47695155	7.622557857	7.465821413
0610007L01Rik	mRNA	chr5:130695613-130719635	+	0.123302131	0.256716663	10.31103271	10.4658287	10.46668534	10.44944109	10.56230694	10.54793551
0610007P08Rik	mRNA	chr13:63916627-64001609	+	-0.088875957	0.383176875	10.45866653	10.49919234	10.45436843	10.37347514	10.42386307	10.38988902
0610007P14Rik	mRNA	chr12:87156404-87165495	-	0.244497185	0.051096196	9.329861782	9.505258341	9.527734782	9.510108963	9.706763078	9.744772741
0610007P22Rik	mRNA	chr17:25377114-25379744	+	0.131270767	0.436694402	8.849580139	9.02282377	9.10721876	8.920402765	9.174670062	9.193826153
0610009B22Rik	mRNA	chr11:51498886-51502136	-	-0.163603404	0.432761754	8.063789552	8.261099645	8.24780015	7.822450371	8.105950228	8.254468431
0610009D07Rik	mRNA	chr12:4824413-4834465	+	0.091123039	0.566171625	10.12792049	10.35122782	10.47547695	10.25304549	10.41883697	10.52404531
0610009O20Rik	mRNA	chr18:38409902-38422283	+	-0.035322842	0.81878886	9.777388786	9.945131836	9.964163165	9.791015439	9.890004212	9.922150619
0610010F05Rik	mRNA	chr11:23473775-23533631	-	-0.331619499	0.001582804	9.84672459	9.665514229	9.728541531	9.476643301	9.423920473	9.528946278
0610010K14Rik	mRNA	chr11:70048705-70051416	-	0.003871869	0.987906376	9.651884855	9.743432245	9.837720814	9.598833396	9.772067896	9.864300371
0610010O12Rik	mRNA	chr18:36508277-36553024	+	1.003707414	0.00598284	4.442664914	4.529820568	4.61058245	4.738972088	5.025956867	4.884461377
0610011F06Rik	mRNA	chr17:26012444-26014108	+	-0.070621413	0.74999896	8.105936999	8.192995997	8.168253747	7.949328087	8.048108621	8.290365192
0610011L14Rik	mRNA	chr2:156373311-156394708	+	0.143987066	0.2937463	9.87151947	10.13039523	10.14420849	10.03613528	10.26118477	10.21907952
0610030E20Rik	mRNA	chr6:72297310-72303154	+	0.225909662	0.01538311	10.2794937	10.32579263	10.27062686	10.38232654	10.5260166	10.53406346
0610031J06Rik	mRNA	chr3:88128944-88132553	+	0.308147238	0.049749564	8.749595542	9.190562701	9.162932302	9.170889968	9.380170906	9.335859145
0610037L13Rik	mRNA	chr4:107562503-107570407	+	0.111732162	0.60136939	7.734956274	7.926408416	7.93051168	7.791574993	7.986509614	8.047421106
0610037P05Rik	mRNA	chr16:14299336-14317425	-	-0.26041517	0.044821758	9.002502831	9.193676666	9.265790488	8.922101154	8.954894241	8.977794691
0910001L09Rik	mRNA	chr5:138696709-138700623	+	0.178573925	0.410658742	8.155724367	8.389196239	8.548643765	8.216608428	8.581997532	8.686959435
100043387	mRNA	chr2:176083704-176506522	-	-0.373157741	0.589399031	2.783227225	2.977218157	2.946961144	2.851377112	2.817773756	2.783227225
1110001A16Rik	mRNA	chr17:79315838-79320388	+	-0.135245722	0.614928281	7.098105786	6.922753764	6.943673816	6.812192769	6.82753037	7.067727019
1110001J03Rik	mRNA	chr6:38484860-38489449	+	0.004774587	0.991394599	7.51691402	7.633309512	7.689725024	7.45707256	7.594101646	7.782040232
1110002B05Rik	mRNA	chr12:55746360-55757559	-	0.008986927	0.954917173	9.824810072	9.907931633	9.952900917	9.824810072	9.899238275	9.982384726
1110002N22Rik	mRNA	chr11:79950179-79955655	-	-0.107076437	0.540844529	8.468487507	8.644545186	8.712348155	8.480833825	8.526083017	8.583947545
1110003E01Rik	mRNA	chr5:65839993-65884074	-	0.304145557	0.045556501	7.88286809	7.908713983	7.834062785	8.04559809	8.157677963	8.071899947
1110004E09Rik	mRNA	chr16:90926055-90935094	-	0.10927018	0.555350309	9.05896676	9.388037936	9.276022567	9.121644461	9.419925674	9.444534075
1110004F10Rik	mRNA	chr7:123236893-123248724	+	-0.117999645	0.338695889	11.28386065	11.3901062	11.44592092	11.08701421	11.33833598	11.37781851
1110005A03Rik	mRNA	chr11:116704828-116711054	+	0.170275617	0.141375928	9.763578298	9.924393322	9.88829225	9.897101886	10.08216641	10.02118708
1110007C09Rik	mRNA	chr13:49298319-49311395	-	-0.02196368	0.961807526	5.307533552	5.349650761	5.390177691	5.335791193	5.376841923	5.307533552
1110008F13Rik	mRNA	chr2:156688857-156699298	+	0.048636576	0.719853094	11.00923644	11.10669398	11.17948035	11.00322718	11.17790758	11.23333013
1110008J03Rik	mRNA	chr5:121059068-121062598	-	-0.164924299	0.487475678	7.34521386	7.494441538	7.724204114	7.303170124	7.535203612	7.413919433
1110008L16Rik	mRNA	chr12:56403623-56483478	+	-0.251757142	0.058553849	8.715891783	8.758875702	8.721028245	8.446125856	8.568303881	8.597022343
1110008P14Rik	mRNA	chr2:32234620-32237435	-	0.09539994	0.69316738	8.120551182	8.500149249	8.557449326	8.26791362	8.488355458	8.654198549
1110012D08Rik	mRNA	chr10:128237091-128241426	-	0.096905025	0.716802594	7.15702374	7.099478914	7.169435185	7.004146917	7.241172902	7.34060841
1110012J17Rik	mRNA	chr17:66686321-66799090	-	0.110069268	NA	0.209213487	0.209213487	0.209213487	0.209213487	0.272460011	0.209213487
1110012L19Rik	mRNA	chrX:67639087-67642591	+	0.256238757	0.286325165	7.012613935	7.420139708	7.553893885	7.430995218	7.499178768	7.629131864
1110014N23Rik	mRNA	chr19:6067841-6077187	-	0.058922102	0.7467677	9.252514357	9.438681803	9.572254258	9.339114694	9.537083077	9.541727361
1110017D15Rik	mRNA	chr4:41452041-41464366	-	3.68E-17	NA	0.390775706	0.452321834	0.390775706	0.390775706	0.452321834	0.390775706
1110017F19Rik	mRNA	chr11:115773330-115775231	+	-1.017237728	0.096484599	2.238432859	2.200007537	2.275765362	2.07761305	2.034237036	1.989460767
1110018G07Rik	mRNA	chr12:86259098-86311836	-	0.230657492	0.016852014	9.902204319	10.06114365	9.954598553	10.17483972	10.17381373	10.15311638
1110018J18Rik	mRNA	chr13:64393143-64414018	-	-0.184611052	0.721555719	4.609319904	4.460918615	4.574139643	4.44088098	4.460918615	4.556080719
1110020G09Rik	mRNA	chr15:9001008-9040244	+	-0.26532049	0.003109002	10.51906976	10.56096951	10.58995894	10.25281205	10.32554122	10.414939
1110021J02Rik	mRNA	chr17:29832921-29853962	-	-0.10781197	0.537526841	8.386295365	8.520976973	8.580238394	8.350186281	8.433908428	8.46465175
1110021L09Rik	mRNA	chr10:23516791-23547774	+	-0.110069268	NA	0.209213487	0.272460011	0.209213487	0.209213487	0.209213487	0.209213487
1110028C15Rik	mRNA	chr1:66765816-66864169	-	1.01204508	4.97E-18	8.013466988	8.147492723	8.039751906	8.836419882	8.816034312	8.849822624
1110031I02Rik	mRNA	chr11:121038906-121065962	-	-0.262464047	0.178610422	7.426239647	7.648403978	7.697901628	7.357477268	7.403767031	7.496412273
1110032A03Rik	mRNA	chr9:50570932-50576257	-	-0.025508882	0.915231636	8.144631747	8.375918395	8.388412463	8.207666661	8.277822917	8.375918395
1110032F04Rik	mRNA	chr3:68673507-68676085	+	-0.364897984	0.176468602	6.263913542	6.607812397	6.436618762	6.128022232	6.339940408	6.263913542
1110034A24Rik	mRNA	chr12:70290824-70299416	-	0.074233449	0.642603585	9.016888874	9.103364734	9.245219844	9.158488471	9.209340235	9.186130225
1110034B05Rik	mRNA	chr1:57445087-57463518	-	0.193937589	0.322108551	7.393749263	7.5455108	7.493553162	7.51982227	7.661484404	7.64294
1110034G24Rik	mRNA	chr2:132516018-132576791	+	0.567479473	0.140663673	4.834220216	4.707941059	4.688640983	4.947296963	4.817055932	5.090672099
1110037F02Rik	mRNA	chr4:11413104-11478290	+	0.2245269	0.007114664	11.16745561	11.33786559	11.31536772	11.47059979	11.47784014	11.45339836
1110038D17Rik	mRNA	chr10:74969558-74980067	-	0.510264866	8.69E-05	8.332213806	8.449375716	8.462073398	8.654423308	8.895657428	8.859769941
1110038F14Rik	mRNA	chr15:76778973-76781161	+	0.747871354	2.67E-13	9.287495321	9.398852608	9.469075078	9.877589076	10.0249811	10.10349397
1110049F12Rik	mRNA	chr4:135531516-135543159	-	-0.33966201	0.013849592	9.378107079	9.586063593	9.70490048	9.093396534	9.383360219	9.360434469
1110051M20Rik	mRNA	chr2:91117984-91284799	-	0.038832129	0.898514342	7.112669086	6.960801683	7.015955021	6.939410373	7.002415314	7.207517243
1110054O05Rik	mRNA	chr4:59782518-59796727	-	-0.043138782	0.761749858	10.41073882	10.67347932	10.61946362	10.51899492	10.53630473	10.5533804
1110057K04Rik	mRNA	chr12:8214912-8292565	+	-0.159696739	0.166886908	9.79766043	9.846880223	9.795015515	9.574050438	9.691564256	9.770956274
1110058L19Rik	mRNA	chr1:24002777-24012479	-	0.131629731	0.714058958	5.820806959	5.932325098	5.772897928	5.866790649	5.877994856	5.973830144
1110059E24Rik	mRNA	chr19:21671802-21727281	-	-0.04074878	0.784918022	9.394623519	9.447243864	9.49930884	9.384178655	9.415256663	9.443915365
1110059G10Rik	mRNA	chr9:122854206-122860118	-	-0.217188697	0.283306625	7.799669573	7.825124144	7.677733696	7.429448543	7.791060231	7.609123671
1110065P20Rik	mRNA	chr4:124526728-124527974	-	-0.326229483	0.072718622	7.793564976	8.014205745	8.002974109	7.538677096	7.704928223	7.867583113
1110067D22Rik	mRNA	chr11:20723357-20731111	-	-0.549001028	2.30E-05	8.388774338	8.339547263	8.397783074	7.987883652	7.94497111	7.987883652
1190002H23Rik	mRNA	chr14:79688556-79701442	-	-0.935133821	5.39E-21	10.47531726	10.65726544	10.70428656	9.675946395	9.879628146	9.913601106
1190002N15Rik	mRNA	chr9:94418282-94438500	-	0.71575229	1.52E-15	9.696205461	9.895221376	9.800341529	10.43025902	10.33501783	10.43194108
1190005F20Rik	mRNA	chr1:153275777-153305313	+	0.147772853	0.240797938	9.040251262	9.029322967	9.072480129	9.14857728	9.164425945	9.182010328
1190005I06Rik	mRNA	chr8:123132501-123158282	-	-0.585825457	0.287689273	3.625735378	3.877768199	3.54598036	3.43023616	3.518112407	3.625735378
1190007F08Rik	mRNA	chr4:153394578-153400153	-	-0.597981243	0.175310869	4.445430902	4.408174611	4.445430902	4.104490671	4.369601166	4.222778098
1190007I07Rik	mRNA	chr10:82082595-82085973	-	0.155182662	0.531949671	7.179766154	7.302901654	7.376413576	7.15347687	7.465969781	7.520417112
1200009I06Rik	mRNA	chr12:112655640-112669394	+	-0.586911049	NA	1.040059413	0.985869173	1.092562685	0.929918412	0.929918412	0.929918412
1200011I18Rik	mRNA	chr14:76486038-76510622	-	-0.132680742	0.162823071	10.84850569	10.96906176	10.94598868	10.75152764	10.81562458	10.85906114
1200011M11Rik	mRNA	chr11:86891233-86900279	-	0.036207245	0.801006434	9.993340356	10.14607031	10.19481747	10.09755839	10.17740268	10.15764962
1200014J11Rik	mRNA	chr11:72861368-72897081	+	-0.233165056	0.005841774	10.97199461	11.09604709	11.06938702	10.78690684	10.87238481	10.88413726
1200016B10Rik	mRNA	chr1:153214828-153275565	-	0.171432773	0.239649607	8.520462185	8.402667493	8.484486879	8.586561774	8.630504497	8.583761696
1300001I01Rik	mRNA	chr11:74462996-74484349	+	-0.517942552	2.28E-11	12.46694957	12.58873641	12.61144027	12.02360406	12.16793958	12.14716627
1300002K09Rik	mRNA	chr4:45861818-45899880	+	-1.98251285	8.59E-05	3.306734736	3.306734736	3.227475755	2.805840057	2.880914124	2.843934878
1300010F03Rik	mRNA	chr14:79248984-79602117	+	0.516214228	4.07E-11	10.66822951	10.83355889	10.80399122	11.17819146	11.23089172	11.22042561
1300014I06Rik	mRNA	chr13:34719709-34744550	-	0.307436321	NA	0.53718466	0.53718466	0.53718466	0.53718466	0.71231406	0.53718466
1300017J02Rik	mRNA	chr9:103152859-103190627	-	0.393876846	0.522462925	3.339041044	3.279539844	3.367695008	3.422966315	3.339041044	3.526173415
1300018I17Rik	mRNA	chr8:125766255-125778075	-	0.139189069	0.60184211	7.174454702	7.684404267	7.638117378	7.513647855	7.733281416	7.589914334
1300018J18Rik	mRNA	chr15:88919536-88930770	+	0.92051497	4.10E-10	7.808667122	8.266971724	8.226707098	8.75040604	8.880876361	8.827639185
1500001M20Rik	mRNA	chr6:114954398-114987892	-	-0.281002706	0.025873365	9.117976833	9.202320934	9.219267475	8.810599412	9.005385681	9.042633207
1500002O20Rik	mRNA	chr7:25184646-25207796	+	-0.086752666	0.612846777	9.72321461	9.886679751	9.987200997	9.578949045	9.927136084	9.861509837
1500003O03Rik	mRNA	chr2:119373442-119412758	+	0.277251159	0.009386443	10.62377499	10.56636894	10.64617974	10.64923911	10.90619366	10.96824035
1500009L16Rik	mRNA	chr10:83185609-83225507	+	-0.067182603	0.784166411	7.918959012	8.172661238	8.224253521	7.833287571	8.147797659	8.179670764
1500010J02Rik	mRNA	chr11:68829412-68849975	+	-0.047989606	0.725594493	10.67441008	10.87106514	10.89726996	10.6975876	10.82837492	10.80205112
1500011H22Rik	mRNA	chr5:122814592-122821972	-	-0.503789415	0.000176877	8.804933938	9.01674927	9.031146052	8.400191996	8.599045176	8.67251761
1500012F01Rik	mRNA	chr2:166888433-166891362	+	-0.623910632	7.35E-09	9.525703008	9.531794029	9.592562484	8.892148097	9.108712865	9.12357924
1500031L02Rik	mRNA	chr16:32099887-32108140	+	0.72118348	1.29E-07	8.354848134	8.588392486	8.71895691	8.977692888	9.144563591	9.255461148
1500032L24Rik	mRNA	chr15:82176475-82179492	+	-0.035736272	0.845978573	9.902518188	10.0400129	10.14428675	9.797145763	10.09539958	10.09323034
1520402A15Rik	mRNA	chr4:115809332-115817221	-	-0.55192341	0.333292527	3.494831677	3.468331304	3.570835616	3.468331304	3.231211157	3.384962734
1600002H07Rik	mRNA	chr17:24352000-24357714	-	-0.210398816	0.210028448	8.413927701	8.551770785	8.667806083	8.258318323	8.35539615	8.537527251
1600002K03Rik	mRNA	chr10:79635688-79637864	+	0.171533372	0.440353717	7.21664828	7.372215249	7.437731432	7.383395051	7.388945178	7.590996414
1600012F09Rik	mRNA	chr13:18078473-18085185	-	-0.54070193	4.67E-06	8.809730379	8.861100445	8.851920298	8.341296826	8.486533775	8.445399295
1600012H06Rik	mRNA	chr17:15080188-15082944	+	-0.086941324	0.668219168	8.043404927	8.107724013	8.11140124	7.885653075	8.066505401	8.11140124
1600014C10Rik	mRNA	chr7:38968235-38982584	+	0.160360437	0.219468596	9.075076008	9.184383199	9.182405529	9.188329178	9.283087906	9.353889135
1600014C23Rik	mRNA	chr17:45869812-45870793	-	0.110069268	NA	0.209213487	0.209213487	0.209213487	0.209213487	0.209213487	0.272460011
1600016N20Rik	mRNA	chr7:148395941-148399979	-	0.169299871	0.750259667	4.458021147	4.515274946	4.3976907	4.418150497	4.58704393	4.53369756
1600027N09Rik	mRNA	chr2:180316008-180320339	+	-0.083422912	0.672370513	8.559514611	8.658139095	8.820083857	8.44897423	8.716270645	8.676938743
1700001C19Rik	mRNA	chr17:47549682-47574324	-	0.110069268	NA	0.209213487	0.209213487	0.209213487	0.209213487	0.272460011	0.209213487
1700001J03Rik	mRNA	chr5:146994025-146996880	-	0.201075072	NA	0.690668379	0.690668379	0.749095005	0.690668379	0.749095005	0.805669662
1700001P01Rik	mRNA	chr11:97632794-97637232	-	0.141096837	0.871769619	1.737820785	1.959711732	1.83075545	1.83075545	1.91802901	1.875065993
1700003E16Rik	mRNA	chr6:83106397-83112969	+	0.215556998	NA	0.390775706	0.390775706	0.390775706	0.390775706	0.452321834	0.452321834
1700003F12Rik	mRNA	chr2:154374639-154375784	+	0.40440198	NA	0.682262098	0.682262098	0.682262098	0.682262098	0.852884225	0.740935477
1700007I08Rik	mRNA	chr2:154377511-154379012	+	0.157431422	0.8556062	1.573467322	1.52524999	1.573467322	1.475515932	1.620174606	1.66538012
1700007K09Rik	mRNA	chr7:138469444-138473013	-	0.279468727	NA	1.04738291	1.101904125	1.101904125	1.154708524	1.101904125	1.154708524
1700007K13Rik	mRNA	chr2:28317520-28321844	-	0.102553176	NA	0.546485401	0.546485401	0.606556625	0.546485401	0.546485401	0.664773702
1700008O03Rik	mRNA	chr7:51615414-51630400	-	-0.357574001	0.5247815	3.905975151	3.835568615	3.950572252	3.905975151	3.70748376	3.760461866
1700010B08Rik	mRNA	chr2:173544915-173547587	+	0.110069268	NA	0.209213487	0.209213487	0.209213487	0.209213487	0.272460011	0.209213487
1700010I14Rik	mRNA	chr17:9181197-9201184	+	0.776751016	0.027908797	4.632746114	4.791176248	4.879652388	4.992511481	5.135668317	5.066467215
1700011H14Rik	mRNA	chr14:49846033-49865103	-	-0.110069268	NA	0.209213487	0.209213487	0.272460011	0.209213487	0.209213487	0.209213487
1700011M02Rik	mRNA	chrX:100104243-100104990	+	0.110069268	NA	0.209213487	0.209213487	0.209213487	0.209213487	0.209213487	0.272460011
1700012B07Rik	mRNA	chr11:109649604-109689360	-	0.212675551	NA	0.385571471	0.385571471	0.385571471	0.507062076	0.385571471	0.385571471
1700013F07Rik	mRNA	chr3:108340501-108347615	+	0.110069268	NA	0.209213487	0.209213487	0.209213487	0.209213487	0.209213487	0.272460011
1700014N06Rik	mRNA	chrX:133461863-133462912	+	0.110069268	NA	0.209213487	0.209213487	0.209213487	0.209213487	0.272460011	0.209213487
1700016M24Rik	mRNA	chr15:74436457-74466748	-	0.110069268	NA	0.209213487	0.209213487	0.209213487	0.209213487	0.209213487	0.272460011
1700017B05Rik	mRNA	chr9:57100128-57110406	-	-0.538285166	1.57E-07	10.51034737	10.66786632	10.75143309	10.04646791	10.31026452	10.20269245
1700018B08Rik	mRNA	chr8:124054683-124065854	-	-0.212675552	NA	0.507062076	0.385571471	0.385571471	0.385571471	0.385571471	0.385571471
1700018L24Rik	mRNA	chr8:11840520-11855761	+	0.307436321	NA	0.53718466	0.53718466	0.53718466	0.53718466	0.53718466	0.71231406
1700019A02Rik	mRNA	chr1:53215420-53244461	-	-0.110069268	NA	0.209213487	0.209213487	0.272460011	0.209213487	0.209213487	0.209213487
1700019G17Rik	mRNA	chr6:85849043-85854932	-	0.509202891	0.000951238	7.616161432	7.819229172	7.823771858	8.004247642	8.223915541	8.122693756
1700019L03Rik	mRNA	chr2:32632932-32639925	-	-1.390054969	0.000543413	4.278371332	4.516180906	4.548546491	3.974927167	4.10154463	3.974927167
1700019N12Rik	mRNA	chr19:6996915-6999870	-	0.116201107	0.787187107	5.443106579	5.290738627	5.362606018	5.529649353	5.275818854	5.430107993
1700019N19Rik	mRNA	chr19:58860292-58868904	-	1.017237728	0.096484599	1.989460767	2.034237036	2.07761305	2.200007537	2.238432859	2.275765362
1700019O17Rik	mRNA	chr1:88322903-88324624	+	-0.782583765	0.232826833	1.870770767	1.786111619	1.696094736	1.600178955	1.648910131	1.648910131
1700020C07Rik	mRNA	chr2:164652881-164654034	-	-0.212675552	NA	0.507062076	0.385571471	0.385571471	0.385571471	0.385571471	0.385571471
1700020D05Rik	mRNA	chr19:5502768-5503787	-	0.139705513	0.806758104	4.373304292	4.450092434	4.201398429	4.431396434	4.269052417	4.468472727
1700020L24Rik	mRNA	chr11:83251195-83254734	+	-0.313773884	0.663692929	2.994235809	2.765081418	2.994235809	2.728547224	2.868620214	2.933065603
1700020O03Rik	mRNA	chr12:87582827-87632318	+	0.50725108	1.31E-05	8.49445734	8.50706512	8.648992369	8.936170916	8.953692857	8.947151553
1700021C14Rik	mRNA	chr3:88086681-88100760	-	0.050633992	0.926169708	5.099264269	5.020224703	5.172955349	5.241624668	4.987036258	5.114419765
1700021F05Rik	mRNA	chr10:43244926-43260800	-	-0.189318119	0.25961368	8.384125504	8.484208579	8.399834865	8.100106529	8.387283832	8.339015201
1700021K19Rik	mRNA	chr16:32821787-32868452	-	-0.414848674	3.40E-05	9.93867857	10.08104344	10.15220499	9.645141481	9.758725155	9.739081858
1700022I11Rik	mRNA	chr4:42982817-42987197	+	0.110069268	NA	0.209213487	0.209213487	0.209213487	0.209213487	0.209213487	0.272460011
1700022P22Rik	mRNA	chr1:192860700-192866820	+	0.212675551	NA	0.385571471	0.385571471	0.385571471	0.507062076	0.385571471	0.385571471
1700023E05Rik	mRNA	chr5:77445047-77490547	+	0.110069268	NA	0.209213487	0.209213487	0.209213487	0.209213487	0.272460011	0.209213487
1700024P04Rik	mRNA	chr13:99754044-99754520	-	0.110069268	NA	0.209213487	0.209213487	0.209213487	0.209213487	0.209213487	0.272460011
1700025E21Rik	mRNA	chr6:30459848-30470253	+	-0.107106776	0.884095487	3.345975985	3.374548838	3.482262196	3.374548838	3.345975985	3.402434194
1700025G04Rik	mRNA	chr1:153731653-153937450	-	-0.15889311	0.140179942	9.811664898	9.856561513	9.781240419	9.675090741	9.732070631	9.648599805
1700025K23Rik	mRNA	chr10:38838613-38853701	-	0.03086978	0.948304784	5.352017211	5.366256429	5.523923525	5.606271023	5.322963862	5.337588045
1700026J04Rik	mRNA	chr13:35001832-35011861	-	1.143041185	0.026922189	3.033298541	3.166078483	3.101516058	3.256789444	3.39391477	3.492954075
1700027D21Rik	mRNA	chr10:76025016-76032945	+	0.073898272	0.93711183	1.867539148	1.779551908	1.733454264	1.779551908	1.824243474	1.824243474
1700027L20Rik	mRNA	chr1:89080067-89084979	+	1.136336063	0.061382887	1.581028111	1.581028111	1.581028111	1.677541655	1.853294443	1.853294443
1700028K03Rik	mRNA	chr5:107963729-107980561	+	0.212675551	NA	0.385571471	0.385571471	0.385571471	0.507062076	0.385571471	0.385571471
1700029F09Rik	mRNA	chr1:44143461-44159233	-	-0.186101848	0.193934141	9.30880725	9.314126833	9.141619301	8.941066913	9.18950479	9.177706342
1700029G01Rik	mRNA	chr4:125827845-125840585	-	-0.230721052	0.708004409	3.79761263	3.723621369	3.866865573	3.67155597	3.697867712	3.821212847
1700029H14Rik	mRNA	chr8:13550732-13562448	-	0.212675551	NA	0.385571471	0.385571471	0.385571471	0.507062076	0.385571471	0.385571471
1700029I15Rik	mRNA	chr2:92223074-92223760	+	-8.85E-19	NA	1.040059413	0.985869173	0.929918412	0.929918412	0.929918412	1.092562685
1700029J07Rik	mRNA	chr8:47038959-47060606	-	0.01412597	0.981863972	4.895302669	4.991821885	4.928442034	4.825999646	4.944644697	5.051500567
1700029J11Rik	mRNA	chr2:172298053-172299816	+	0.601789875	0.29068199	3.155077625	3.218556689	3.307789171	3.363697485	3.363697485	3.417027347
1700029P11Rik	mRNA	chr15:81810969-81811993	+	0.110069268	NA	0.209213487	0.209213487	0.209213487	0.209213487	0.209213487	0.272460011
1700030J22Rik	mRNA	chr8:119493498-119502843	-	-0.100510387	0.907700467	2.521985659	2.735033123	2.701959954	2.521985659	2.633036578	2.735033123
1700030K09Rik	mRNA	chr8:74967778-74984440	+	-0.138381055	0.403839729	8.323013568	8.329587176	8.442016883	8.194540613	8.289594882	8.303073641
1700034F02Rik	mRNA	chr11:29447949-29478352	+	-0.413787303	0.253787263	5.235919711	5.263028017	5.165026596	4.990494081	5.089154668	5.089154668
1700034H14Rik	mRNA	chr18:85116685-85120916	-	-0.363071388	0.004088937	9.392430643	9.312600129	9.462670394	8.914229765	9.233012776	9.125219587
1700034O15Rik	mRNA	chr6:41634429-41635716	+	3.68E-17	NA	0.390775706	0.452321834	0.390775706	0.390775706	0.452321834	0.390775706
1700037C18Rik	mRNA	chr16:3905797-3908689	-	0.488551808	0.085602568	5.879363849	6.112193919	6.163464756	6.090998872	6.295501183	6.519855646
1700037H04Rik	mRNA	chr2:130972060-130985756	-	-0.299705162	0.027234983	8.830543544	9.015487193	9.099448251	8.708856194	8.700663131	8.840362681
1700040I03Rik	mRNA	chr6:85396778-85401964	-	-0.314751692	0.046095471	8.049683366	8.27754431	8.318957662	8.017876036	7.997556876	7.960087485
1700049G17Rik	mRNA	chr7:28692410-28714449	-	-0.072887835	0.859632243	5.979646859	5.776176476	5.664728957	5.740276067	5.764340592	5.833499911
1700052N19Rik	mRNA	chr10:5891400-5913936	-	0.116150401	0.510917936	8.884841844	9.194289484	9.133044185	9.002850801	9.25814223	9.235980911
1700054N08Rik	mRNA	chr8:126364743-126384109	-	0.150269421	0.429878717	7.872657934	8.134225814	8.1810072	8.141543534	8.148816599	8.246240355
1700056E22Rik	mRNA	chr1:185856910-185857877	-	-0.019326522	0.976369328	4.429503797	4.429503797	4.486973146	4.523604471	4.368892258	4.429503797
1700057K13Rik	mRNA	chr1:159029278-159038776	-	0.090449942	NA	1.14814822	1.040800382	1.095332699	1.040800382	1.095332699	1.199245882
1700061G19Rik	mRNA	chr17:57015055-57028261	+	1.074666959	0.07797668	1.886660298	1.932472567	1.932472567	2.179432855	2.102004941	2.102004941
1700061J05Rik	mRNA	chr15:78208829-78226342	-	2.689354371	2.47E-16	4.582223722	4.506874035	4.453742877	5.439111581	5.472347746	5.57638756
1700065D16Rik	mRNA	chr9:95755968-95758739	-	0.927047634	0.004712361	4.801313807	5.054144942	4.916890408	5.384838806	5.323815944	5.175979042
1700065I17Rik	mRNA	chr18:56748001-56754433	+	-0.110069268	NA	0.209213487	0.272460011	0.209213487	0.209213487	0.209213487	0.209213487
1700066B19Rik	mRNA	chr18:35886642-35890523	+	0.630011144	0.01545455	5.70591895	5.731611488	5.781469279	5.992667274	6.124411041	6.002702314
1700066M21Rik	mRNA	chr1:57434463-57442266	+	0.079365834	0.711512372	8.014230223	8.165132615	8.01020548	7.965058947	8.243782955	8.143689437
1700067K01Rik	mRNA	chr8:86525604-86528669	+	-0.304851783	0.670312687	2.854581101	2.985662986	3.103812463	2.954201	2.783356261	2.985662986
1700081L11Rik	mRNA	chr11:104194542-104303605	-	0.122280581	0.223005496	11.3381729	11.55977297	11.49766219	11.53981756	11.58576706	11.59287185
1700088E04Rik	mRNA	chr15:78965084-78971681	-	0.04670728	0.955078706	2.889280951	2.683394934	2.889280951	2.790622198	2.824400603	2.889280951
1700092M07Rik	mRNA	chr19:8815207-8815715	+	0.225265691	0.783535766	1.538410703	1.68087562	1.634863655	1.538410703	1.768515666	1.68087562
1700093K21Rik	mRNA	chr11:23416202-23419942	-	0.531810333	0.457296732	1.674729086	1.769687911	1.769687911	2.132231756	1.722972714	1.674729086
1700094D03Rik	mRNA	chr3:89866717-89872269	+	-0.196618606	0.434158649	6.852527515	7.168662202	7.115939488	6.829609825	6.940165427	7.021741313
1700101E01Rik	mRNA	chr2:28811000-28910586	-	1.042127019	0.057769296	2.899907106	2.863344073	3.098935875	3.129125721	3.346180449	3.158565711
1700102P08Rik	mRNA	chr9:108295164-108300098	+	0.476565673	0.401226503	3.430342086	3.401641903	3.458390117	3.589171114	3.564245076	3.51256647
1700106N22Rik	mRNA	chr17:85490039-85857920	+	0.286628621	0.536964457	4.694584813	5.085300947	4.881940448	4.829039339	5.056401535	5.12724547
1700109H08Rik	mRNA	chr5:3571715-3584341	+	0.042648208	0.957627131	2.915805198	3.132425209	2.981782587	3.074561965	3.044445177	2.949213851
1700110M21Rik	mRNA	chr14:101596906-101599286	-	0.110069268	NA	0.209213487	0.209213487	0.209213487	0.209213487	0.272460011	0.209213487
1700113I22Rik	mRNA	chr11:101280127-101286647	-	0.359354585	0.517422319	3.814842368	3.863215242	3.711400782	3.90958633	3.886640879	3.90958633
1700123O20Rik	mRNA	chr14:55305007-55309579	+	0.193458225	0.127436538	9.675728106	9.840184134	9.930873534	9.85059072	9.998291252	10.08397309
1700125D06Rik	mRNA	chr4:129168433-129169200	+	0.212675551	NA	0.385571471	0.385571471	0.385571471	0.507062076	0.385571471	0.385571471
1700125H20Rik	mRNA	chr11:84984597-84994656	+	0.493682353	NA	0.809632198	0.809632198	0.809632198	0.809632198	0.922416695	0.976193912
1810006K21Rik	mRNA	chr19:10278691-10282314	+	-0.015910093	0.939312192	9.461032408	9.673532054	9.818522696	9.516011966	9.707547541	9.706148569
1810008A18Rik	mRNA	chr10:76949399-76978558	-	0.283713503	0.021086351	9.976323773	10.13449811	10.28373252	10.20107209	10.44460669	10.46981122
1810009A15Rik	mRNA	chr19:8963392-8965230	+	-0.036075002	0.867424239	8.850985092	9.093288268	9.178646995	8.848479873	9.08917041	9.105559834
1810009J06Rik	mRNA	chr6:40914770-40918426	+	2.777853037	1.29E-08	3.07115622	3.07115622	3.07115622	3.506659775	3.741399572	3.823257831
1810010H24Rik	mRNA	chr11:106889536-106891756	+	0.847126542	0.10042222	3.285371711	3.578580656	3.411633399	3.629235446	3.701214072	3.653740722
1810012P15Rik	mRNA	chr11:78640096-78657401	+	-0.414887948	0.000832874	8.7345762	8.85147565	8.899289442	8.441137002	8.538033339	8.549991986
1810013D10Rik	mRNA	chr5:53658344-53669779	+	0.223030977	0.216121988	8.20288007	8.564424536	8.636785559	8.567289009	8.620466098	8.764862386
1810013L24Rik	mRNA	chr16:8830192-8859017	+	-0.03172432	0.838839732	9.860212587	9.997360024	9.836906126	9.784904924	9.926433646	9.905572795
1810014F10Rik	mRNA	chr7:147285368-147288305	-	0.582034216	0.404147671	1.389995461	1.440945442	1.440945442	1.629251262	1.440945442	1.538054519
1810020D17Rik	mRNA	chr7:104698840-104728007	-	-0.838017719	1.67E-06	7.488700494	7.742234229	7.69662185	6.934807057	7.228792016	7.101722801
1810022K09Rik	mRNA	chr3:14606288-14611256	-	-0.187816576	0.44254239	6.955873423	6.835873788	7.052126496	6.813308765	6.798011589	6.900986259
1810024B03Rik	mRNA	chr2:127012090-127034016	-	-0.094395931	NA	0.809632198	0.809632198	0.976193912	0.809632198	0.809632198	0.922416695
1810026J23Rik	mRNA	chr9:21397165-21400414	+	-0.394119824	6.03E-07	10.86305936	10.87329546	10.83381876	10.44695084	10.57180638	10.54565699
1810027O10Rik	mRNA	chr11:69652026-69653060	+	-0.001370714	1	8.173133353	8.373485033	8.657764104	8.243684019	8.516814912	8.472895483
1810029B16Rik	mRNA	chr8:69000244-69010406	-	0.076489503	0.751834239	7.520842178	7.767567932	7.603991513	7.547466212	7.776258783	7.727640952
1810030N24Rik	mRNA	chr4:34715920-34725586	-	-0.010892773	0.957476842	8.533755667	8.64183235	8.67670175	8.512752875	8.652668456	8.660732527
1810030O07Rik	mRNA	chrX:12232009-12250672	-	0.22555708	0.047415027	9.697173169	9.837152806	9.737124088	9.806890818	10.02607814	9.993313259
1810031K17Rik	mRNA	chr1:75131788-75138942	-	0.024939002	0.890006352	9.117210538	9.33627069	9.267471379	9.291440813	9.214211502	9.284114929
1810035L17Rik	mRNA	chr12:88784845-88790874	+	-0.114122976	0.612395741	8.796381011	9.146192136	9.233388975	8.687253753	9.056576336	9.152071073
1810037I17Rik	mRNA	chr3:122627314-122629112	+	0.068615557	0.611572269	10.23120879	10.29263517	10.41431284	10.25433642	10.42044613	10.43607885
1810041L15Rik	mRNA	chr15:84209632-84277527	-	-0.110069268	NA	0.209213487	0.209213487	0.272460011	0.209213487	0.209213487	0.209213487
1810043G02Rik	mRNA	chr10:77441394-77448183	+	-0.243148014	0.351728519	6.682865814	7.072585973	7.054462902	6.691295838	6.862426549	6.847897356
1810043H04Rik	mRNA	chr11:119960247-119961738	+	0.091747306	0.698306925	8.401159627	8.594711586	8.781266368	8.377618786	8.769025829	8.82668801
1810046J19Rik	mRNA	chr11:98299021-98300302	-	-0.100132643	0.429580978	9.860027179	10.01443326	10.07576824	9.867760767	9.905745863	9.935338782
1810046K07Rik	mRNA	chr9:51097790-51137022	-	0.110069268	NA	0.209213487	0.209213487	0.209213487	0.209213487	0.272460011	0.209213487
1810048J11Rik	mRNA	chr12:73637343-73681200	+	-0.333738344	0.008335996	8.875256681	9.038725014	8.996648674	8.6068167	8.779435538	8.740486284
1810049H13Rik	mRNA	chr11:120317917-120319377	-	-0.177449292	0.434902298	7.339484358	7.293505064	7.511871898	7.123219844	7.372802891	7.299353879
1810055G02Rik	mRNA	chr19:3708332-3717881	+	-0.197837319	0.364061014	7.800240792	8.035978593	8.090922635	7.573909923	7.930145688	7.978355967
1810062G17Rik	mRNA	chr3:36374858-36381221	+	1.054651872	0.002037995	4.566470876	4.64945287	4.669255035	4.960258125	4.975166702	5.100787536
1810063B05Rik	mRNA	chr8:128946400-128949335	+	-0.192866294	0.32052893	7.725484733	7.830371092	7.725484733	7.471190741	7.70705312	7.693036374
1810063B07Rik	mRNA	chr14:20894857-20902394	-	0.036813158	0.95347522	4.451938271	4.350118389	4.545070862	4.189626324	4.647217798	4.508767663
1810065E05Rik	mRNA	chr11:58234612-58239525	+	-0.617446675	0.371767413	1.793331744	1.704080764	1.835823947	1.609074373	1.65730131	1.704080764
1810074P20Rik	mRNA	chr4:25175732-25208968	-	0.189831245	0.142996075	8.841848787	8.897485619	8.854153136	9.029710588	8.937076103	9.071417315
2010001M09Rik	mRNA	chr18:35806918-35809021	-	-0.295817286	0.710873324	1.874663925	1.653110965	1.700229581	1.604447931	1.700229581	1.74587648
2010002M12Rik	mRNA	chr19:34691540-34715233	-	1.55271375	0.005749877	2.174343958	2.217547085	2.174343958	2.585793383	2.485995068	2.414785079
2010002N04Rik	mRNA	chr18:60633844-60661637	-	-0.341023718	0.039360351	8.473969621	8.757159729	8.858270601	8.257549008	8.522534801	8.534378119
2010005H15Rik	mRNA	chr16:36221647-36257513	+	0.249359656	0.760202641	1.507083638	1.458084106	1.458084106	1.507083638	1.55453517	1.507083638
2010007H12Rik	mRNA	chr5:138220145-138221335	+	-0.008691535	0.968334018	8.938124476	9.07199341	9.248942465	8.938124476	9.111522573	9.194648862
2010011I20Rik	mRNA	chr2:172171076-172181249	+	5.06E-17	NA	0.390775706	0.390775706	0.452321834	0.390775706	0.452321834	0.390775706
2010012O05Rik	mRNA	chr19:46764395-46777872	+	-0.402438975	0.198075931	5.702625055	5.631082375	5.801789728	5.554481449	5.472058205	5.567629992
2010015L04Rik	mRNA	chr4:154783298-154817219	+	-2.086408291	1.50E-40	8.04441799	8.202014689	8.060829307	6.603741778	6.740509497	6.769967626
2010106G01Rik	mRNA	chr2:126716130-126758971	-	0.426785975	3.76E-07	10.37289439	10.46885592	10.51339683	10.73795875	10.85497833	10.84853799
2010107E04Rik	mRNA	chr12:113199586-113205188	-	-0.249463641	0.018971958	9.978319674	10.04496528	10.15627809	9.754101904	9.920357157	9.881448424
2010107G12Rik	mRNA	chr6:34895294-34927999	-	-0.71006605	3.15E-05	7.322497057	7.436890188	7.480586827	6.973752463	6.928410095	6.988477467
2010109I03Rik	mRNA	chr15:74708765-74712134	-	-1.346988041	5.81E-07	5.854016732	6.324094234	6.157541272	5.51057968	5.525018832	5.48126767
2010109K11Rik	mRNA	chr12:33063653-33067808	+	0.514322866	9.80E-06	8.551647038	8.625684088	8.608320117	8.895332406	9.044823323	9.042782242
2010111I01Rik	mRNA	chr13:63116293-63400964	+	0.127165156	0.561752897	7.345657098	7.441499282	7.494470005	7.446905985	7.504778023	7.583993255
2010300C02Rik	mRNA	chr1:37668520-37776656	-	-0.63791922	0.012349331	6.070567174	6.265866685	6.248696452	5.781040584	5.974895784	5.870082089
2010305A19Rik	mRNA	chr4:108000756-108013323	+	-0.229982923	0.150977779	8.459771872	8.663953276	8.669161686	8.269510935	8.459771872	8.534634804
2010317E24Rik	mRNA	chr2:25227840-25233733	+	0.430093499	0.000308213	8.87734054	8.983150998	9.089090826	9.207965916	9.406301057	9.369773056
2010321M09Rik	mRNA	chr9:64808638-64834781	+	-0.010039456	0.953244645	10.15710623	10.31161648	10.34147579	10.10034109	10.33870633	10.33870633
2200002D01Rik	mRNA	chr7:30032539-30033486	-	0.110069268	NA	0.209213487	0.209213487	0.209213487	0.209213487	0.209213487	0.272460011
2210009G21Rik	mRNA	chr2:136716953-136895514	+	-0.259597901	0.049777896	8.693931869	8.646468066	8.688748799	8.409652688	8.494849804	8.527914971
2210010C17Rik	mRNA	chr7:20522653-20536092	-	-0.068168151	0.77182734	8.046601039	8.426933023	8.396647652	8.126015598	8.239594982	8.374984829
2210012G02Rik	mRNA	chr4:106806766-106850971	-	-0.084489312	0.681714107	8.090118898	8.348025637	8.270390352	8.132120078	8.109384237	8.287004154
2210016F16Rik	mRNA	chr13:58481406-58486586	-	0.276508157	0.012837986	9.708330658	9.721233198	9.778387512	9.800003326	10.02835495	10.05486916
2210016L21Rik	mRNA	chr5:115392210-115398549	+	-0.171845533	0.28086249	9.026792643	9.127439587	9.248177813	8.804753179	9.035501316	9.13746582
2210018M11Rik	mRNA	chr7:105739115-105805079	-	-0.059867514	0.675878487	9.795297051	9.888364142	9.904455291	9.71064928	9.91058961	9.812620435
2210020M01Rik	mRNA	chr11:115761452-115767583	+	-0.565149627	0.371700502	2.847946368	2.943636676	2.973913817	2.814296799	2.847946368	2.707453347
2210021J22Rik	mRNA	chr15:85637401-85642127	-	-0.02355073	0.931661019	7.988907134	8.110874553	8.281346775	7.894116301	8.190436929	8.235072074
2210404J11Rik	mRNA	chr17:15178575-15201196	+	-0.039552454	0.895836577	7.058767912	6.999478456	7.032798379	6.840028547	7.058767912	7.102834116
2210404O07Rik	mRNA	chr10:80855808-80857824	+	0.221566496	0.688172952	4.222769586	4.135644415	4.18006577	4.360404853	4.158077787	4.222769586
2210408I21Rik	mRNA	chr13:77274796-77752940	+	-0.096513416	0.741480252	6.785580069	6.814196945	6.654890123	6.785580069	6.687022074	6.613459559
2210411K11Rik	mRNA	chr7:4736386-4741162	-	-0.075652555	0.748240543	7.816637836	8.137522867	8.176049203	7.888994515	8.048867114	8.052696242
2300002M23Rik	mRNA	chr17:35704429-35705890	+	-1.180936462	0.002278728	4.504342835	4.504342835	4.653634506	4.125854998	4.244622363	4.150639168
2300009A05Rik	mRNA	chr9:63242253-63247051	-	0.296286954	0.122360196	7.407957711	7.459076107	7.595276243	7.502704854	7.782155963	7.769452674
2310001A20Rik	mRNA	chr2:150408816-150434259	-	0.231784116	0.039610827	9.736389883	9.870093059	9.887901457	9.890425004	10.07527912	10.10325249
2310003C23Rik	mRNA	chr2:180447250-180453222	+	0.05908356	0.65887759	10.06255666	10.18893339	10.190988	10.10278402	10.23237848	10.2550064
2310003F16Rik	mRNA	chr2:121282823-121284176	+	-0.218358872	0.095800555	10.6817636	10.79361057	10.84537948	10.32192817	10.69061451	10.71752089
2310003H01Rik	mRNA	chr11:120230875-120240060	-	0.187058093	0.252265463	8.587518639	8.822503399	8.675547383	8.658996998	8.904691469	8.951478
2310003L22Rik	mRNA	chr2:139996381-140030988	+	0.041354704	0.839535579	8.254698496	8.352071919	8.322682428	8.254698496	8.364904302	8.399487383
2310004I24Rik	mRNA	chr11:66851381-66866120	-	0.370851837	0.006843594	8.162458371	8.332067016	8.358701615	8.538831279	8.515926872	8.642058117
2310004N24Rik	mRNA	chr11:116060168-116076632	+	-0.071006514	0.720268381	9.070896993	9.276521227	9.261863481	8.912777977	9.183886512	9.317719918
2310005G13Rik	mRNA	chr16:57037079-57071459	-	0.189149702	NA	0.937145487	0.992863193	0.992863193	1.04681982	1.04681982	0.937145487
2310007L24Rik	mRNA	chr11:106236139-106238428	+	0.249997298	0.312819385	6.844731727	7.081537291	6.87529238	6.905052653	7.282683394	7.062518082
2310008H04Rik	mRNA	chr16:15889319-16146926	-	0.060028727	0.771833196	8.294256213	8.419751183	8.213596127	8.217217912	8.425846824	8.416691743
2310008H09Rik	mRNA	chr7:125985731-125999512	-	-0.527298206	1.48E-11	11.37500757	11.49368027	11.49285314	10.91964363	11.05301128	11.03946279
2310009B15Rik	mRNA	chr1:140748555-140753431	-	-0.276599332	0.145759944	7.471313356	7.440185269	7.491609705	7.168773087	7.324113082	7.358484523
2310011J03Rik	mRNA	chr10:79780999-79783293	-	0.076261346	0.686298935	9.276566044	9.52315177	9.527868716	9.284223893	9.643200163	9.575591862
2310014H01Rik	mRNA	chr17:36002539-36012541	+	1.389372959	5.29E-45	9.522037111	9.571714326	9.614644965	10.54978101	10.78425878	10.86759568
2310014L17Rik	mRNA	chr7:13512764-13516421	+	-0.191811343	0.506064747	6.342915206	6.437757868	6.296960687	6.258768429	6.278029621	6.239165643
2310016C08Rik	mRNA	chr6:29222487-29225449	+	0.127964618	0.579907197	7.235413059	7.290150637	7.435415104	7.491635925	7.353847765	7.370635794
2310016M24Rik	mRNA	chr15:99556048-99558567	+	-0.01108463	0.963948367	9.217465667	9.5532712	9.68475974	9.237487111	9.606067306	9.595685633
2310021P13Rik	mRNA	chr14:21526773-21542840	+	0.05986765	0.667093665	11.11767048	11.2476416	11.35579791	11.15184648	11.37508605	11.34744066
2310022A10Rik	mRNA	chr7:28338313-28367117	+	-0.134686551	0.366786502	9.623127478	9.891976616	9.928290257	9.576603376	9.750400448	9.792320468
2310022B05Rik	mRNA	chr8:127159655-127187269	-	-0.779180921	1.24E-10	9.098517402	9.267232813	9.162410324	8.392926852	8.635693128	8.650099172
2310028H24Rik	mRNA	chr4:41465961-41516560	-	0.776935947	0.000132926	6.300936195	6.492968812	6.547391378	6.828004123	6.964242757	6.907866751
2310028O11Rik	mRNA	chr4:138657728-138687028	-	-0.184021063	0.085651284	10.80735659	10.94983647	10.99358096	10.63036765	10.79776598	10.84963559
2310030G06Rik	mRNA	chr9:50547795-50554626	-	0.595119364	0.381152847	2.127367237	2.29328537	2.253697013	2.212890475	2.405319251	2.440595549
2310030N02Rik	mRNA	chr4:10978194-11003351	-	0.245842585	0.167100378	7.949643333	8.152249165	8.11135997	8.041276249	8.328596742	8.368906556
2310033E01Rik	mRNA	chr7:25326676-25331024	-	0.212675551	NA	0.385571471	0.385571471	0.385571471	0.385571471	0.507062076	0.385571471
2310033P09Rik	mRNA	chr11:59021862-59024236	+	0.09160977	0.562192464	9.105099745	9.299318829	9.249299914	9.175290953	9.315552476	9.383538811
2310035C23Rik	mRNA	chr1:107560437-107651708	+	-0.140847265	0.220001002	9.525912621	9.572330611	9.55705314	9.42409323	9.452841748	9.434314096
2310035K24Rik	mRNA	chr2:131036175-131039250	+	0.142281692	0.643984638	6.341033772	6.712096691	6.587974287	6.529006796	6.704730439	6.674769649
2310036O22Rik	mRNA	chr8:87550731-87554185	+	-0.024859649	0.881400665	10.78601217	11.01079604	11.01840019	10.75980908	10.9750951	11.01548092
2310037I24Rik	mRNA	chr15:98349531-98364652	-	-0.279077179	0.048808079	8.802406462	9.002804958	9.011275372	8.574770662	8.797390618	8.787296786
2310039H08Rik	mRNA	chr17:46909583-46910356	+	-0.319977907	0.12638059	7.493191757	7.647552748	7.816540314	7.211406325	7.498504392	7.585294183
2310042D19Rik	mRNA	chr4:155590035-155595416	+	-0.764618466	0.137167815	3.623904948	3.547167909	3.741261736	3.436132925	3.406623168	3.464910503
2310043J07Rik	mRNA	chr5:136533136-136540194	+	-0.110069268	NA	0.209213487	0.272460011	0.209213487	0.209213487	0.209213487	0.209213487
2310044G17Rik	mRNA	chr12:88287992-88306314	+	-0.474657795	8.00E-07	10.05349219	10.17725213	10.22275789	9.673428928	9.76061362	9.832888538
2310044H10Rik	mRNA	chr7:51745307-51751883	-	0.083110211	0.601943782	10.19577872	10.44519013	10.44864047	10.24024513	10.51655454	10.53920675
2310045N01Rik	mRNA	chr8:72663611-72671159	+	0.077521642	0.780852905	7.770227046	7.807474321	8.126873256	7.676760787	7.989763294	8.184912315
2310046K01Rik	mRNA	chr2:151822246-151834994	+	1.203073373	0.010702557	3.434769598	3.34159438	3.464251276	3.746681071	3.723719012	3.723719012
2310046O06Rik	mRNA	chr9:57385334-57390994	+	-0.142034134	0.365637883	8.734138204	8.951712102	8.977953112	8.707436598	8.811033914	8.823401827
2310047B19Rik	mRNA	chr9:21760196-21762714	+	-0.528231721	0.001064648	7.74666144	7.906717085	7.993946618	7.421017774	7.550622882	7.587383353
2310047M10Rik	mRNA	chr11:68873276-68875078	+	0.571157865	0.01079336	6.763457672	7.016388083	7.175157397	7.091893603	7.388742489	7.568723875
2310057M21Rik	mRNA	chr7:138486231-138506212	-	0.0377271	0.859479038	8.231619707	8.342996196	8.259584894	8.220962369	8.269905989	8.42098553
2310061C15Rik	mRNA	chr8:119412584-119445336	-	-0.299319102	0.041040651	8.541774957	8.722173294	8.863515852	8.459484734	8.541774957	8.45632732
2310061I04Rik	mRNA	chr17:36029621-36034323	-	-0.287717235	0.046996059	8.573200339	8.587201309	8.716479126	8.263601121	8.50065811	8.448722064
2310067B10Rik	mRNA	chr11:115626746-115660347	+	0.122490809	0.333292527	10.77068852	10.95210584	11.00347317	10.86001467	11.1161516	11.06134903
2310079F23Rik	mRNA	chr5:35898857-35917719	-	-0.098308213	0.677387421	7.678165256	7.413310927	7.49981511	7.435548829	7.530660762	7.441042397
2400001E08Rik	mRNA	chr7:109054350-109060417	+	0.128436365	0.371523758	9.804940397	9.910349099	10.03727229	9.842386657	10.1254896	10.09891629
2400003C14Rik	mRNA	chr8:112195220-112217194	-	0.061380845	0.662766698	9.767792387	9.95092917	9.965246903	9.911929985	9.941292438	9.992240893
2410001C21Rik	mRNA	chr2:172266077-172295399	+	-0.021999465	0.904765309	10.78276187	10.92713568	10.94323032	10.62845286	10.94015107	11.00329205
2410002F23Rik	mRNA	chr7:51502091-51507689	+	-0.579064626	4.25E-07	10.60725461	10.94789277	10.8834715	10.14500539	10.4257151	10.39489094
2410002I01Rik	mRNA	chr11:119951835-119960045	-	-0.293069963	0.031683371	8.755995129	8.783081321	8.702549522	8.379638208	8.562041138	8.613507955
2410002O22Rik	mRNA	chr13:104932232-104968546	-	-0.103759392	0.421904321	9.849128702	10.01700699	10.03731901	9.796020971	9.928566764	9.923668533
2410003K15Rik	mRNA	chr6:49023793-49034716	+	0.23430619	0.101627943	8.352366272	8.529936666	8.529936666	8.598739363	8.642529533	8.713020484
2410004A20Rik	mRNA	chr9:72950204-72952250	+	1.096958893	0.068186249	2.065680974	2.152565069	2.109810034	2.418589385	2.194013317	2.383763663
2410004B18Rik	mRNA	chr3:145600995-145607239	+	0.01501001	0.939772349	9.065611473	9.275902247	9.322884591	9.19208795	9.295997486	9.225147526
2410004P03Rik	mRNA	chr12:17011763-17018533	-	0.09863353	0.911055476	2.435717005	2.761505011	2.662018996	2.62699886	2.729228297	2.590971734
2410015M20Rik	mRNA	chr17:56746874-56749194	-	-0.236030103	0.080936849	9.733814783	9.977912456	10.00646701	9.54153683	9.742208447	9.843927979
2410016O06Rik	mRNA	chr12:85291557-85293903	+	-0.243183831	0.075306781	9.851002362	10.10862696	10.11285462	9.62980649	9.854895981	9.971150143
2410017P09Rik	mRNA	chr12:4234026-4240123	+	0.107684143	0.65687798	7.923934106	8.329203285	8.208757997	8.005927535	8.296944424	8.40025542
2410018M08Rik	mRNA	chr5:130371592-130379492	+	0.321503422	0.3599659	5.324719971	5.69726545	5.637226522	5.649503034	5.776099994	5.708884553
2410022L05Rik	mRNA	chr8:13884787-13890271	-	-0.377896851	0.282086735	5.317303055	5.548973091	5.452091761	5.273353013	5.345640557	5.227541543
2410042D21Rik	mRNA	chr2:112219367-112254394	+	-0.118691324	0.456969453	8.890503871	8.922495312	8.737802921	8.662045581	8.79168972	8.82144732
2410066E13Rik	mRNA	chr6:54631765-54650400	+	-1.163076755	0.002852676	4.477500588	4.797185186	4.767658128	4.213673378	4.417204912	4.238209774
2410089E03Rik	mRNA	chr15:8119105-8221158	+	0.007778591	0.95686425	10.22706717	10.13265915	10.19466863	10.24689665	10.16771516	10.1593049
2410091C18Rik	mRNA	chr17:79336474-79347392	+	0.095997854	0.519008001	9.017467888	9.065267758	9.111309693	9.043764345	9.169475811	9.206118024
2410127L17Rik	mRNA	chr19:18745269-18779282	+	0.197092361	0.445036679	7.074410758	7.606194223	7.63461792	7.500855744	7.666924213	7.62522032
2410131K14Rik	mRNA	chr5:118695235-118713123	+	0.531795035	0.000896044	7.422766294	7.722727162	7.644532523	7.922302012	7.946005666	8.054291309
2500003M10Rik	mRNA	chr3:90302879-90313365	-	0.080025076	0.435172769	11.6759823	11.80956726	11.80273022	11.75807543	11.85936124	11.87692654
2510002D24Rik	mRNA	chr16:18836672-18840206	+	-0.033528864	0.893379898	7.618250982	7.846485813	7.714972299	7.691512448	7.662736503	7.764982259
2510003E04Rik	mRNA	chr10:62021217-62041205	-	-0.285336001	0.040884619	8.941294949	9.269123985	9.153722246	8.811827575	8.929646297	8.959706341
2510006D16Rik	mRNA	chr4:129277950-129285123	+	-0.151122531	0.27285498	9.486751695	9.582499068	9.644390783	9.287224343	9.542585337	9.502961306
2510012J08Rik	mRNA	chr10:80783847-80788996	+	-0.41932055	6.50E-05	10.8615189	11.03695944	11.04543388	10.43029688	10.70505407	10.72334659
2510039O18Rik	mRNA	chr4:147315003-147321423	+	-0.155929196	0.195737155	10.42378407	10.56455685	10.62644959	10.25218457	10.49025865	10.47076674
2610002D18Rik	mRNA	chr4:134066913-134079837	+	-0.215374943	0.216451768	8.461053814	8.65481863	8.683441758	8.211377764	8.515438487	8.561810007
2610002I17Rik	mRNA	chr9:110207695-110224606	+	-0.058171338	0.766503931	8.638084947	8.815805385	8.86116104	8.577524182	8.818235004	8.781272702
2610002J02Rik	mRNA	chr4:154624074-154630796	+	0.408011556	0.001228567	8.381394341	8.522772106	8.587737919	8.781378497	8.793578396	8.866604447
2610002M06Rik	mRNA	chrX:104978090-105011673	-	0.554568505	4.56E-07	8.802464117	9.022013916	8.976487631	9.383661281	9.416575121	9.342972331
2610008E11Rik	mRNA	chr10:78527118-78560345	-	0.187212642	0.278545712	7.931760098	8.090534057	7.870767818	8.101628433	8.127119605	8.079335114
2610015P09Rik	mRNA	chr16:43890014-43964427	+	-0.111190671	0.537621328	8.623717208	8.52202909	8.576760085	8.323990341	8.615561801	8.513156528
2610018G03Rik	mRNA	chrX:48194612-48245027	+	1.135955069	1.34E-39	9.384134601	9.446541437	9.417559808	10.28683567	10.4273547	10.36768714
2610020H08Rik	mRNA	chr7:126937643-126992455	+	0.801605828	2.86E-07	7.23948294	7.212547527	7.383363538	7.867695216	7.8754418	7.718667949
2610021K21Rik	mRNA	chr12:100955740-101121652	-	0.611275155	0.002121009	6.501948259	6.637566424	6.662837776	6.895338193	6.954735042	7.035352847
2610024G14Rik	mRNA	chr5:77723193-77739111	-	-0.25448548	0.022189285	10.28618074	10.52231436	10.5239266	10.1178775	10.26855155	10.30739805
2610027L16Rik	mRNA	chr14:56364529-56374471	+	-0.0214827	0.891078091	11.30425624	11.45992058	11.46638428	11.22666119	11.44164434	11.49779689
2610029G23Rik	mRNA	chrX:102275113-102280525	+	-0.020348965	0.915495515	9.843603135	9.825321025	9.957533215	9.661117323	9.939649559	9.957533215
2610029I01Rik	mRNA	chr4:21684528-21694358	-	0.268783056	0.726508211	2.42126148	2.53465224	2.53465224	2.42126148	2.638717328	2.604982302
2610039C10Rik	mRNA	chr16:90719556-90727616	-	0.180585625	0.178017081	9.121978181	9.05356173	9.246526969	9.180872386	9.323094242	9.354512357
2610044O15Rik	mRNA	chr17:95214078-95233760	-	-0.054105684	0.819197576	7.763757899	8.011220619	7.896111687	7.965003663	7.744982341	7.849253051
2610101N10Rik	mRNA	chr9:95357312-95412415	-	-0.074491911	0.41626262	11.94908924	12.02390004	11.93820537	11.8665777	11.93570438	11.91900911
2610109H07Rik	mRNA	chr4:147472545-147504807	-	-0.702770598	0.276331571	2.623909185	2.555106847	2.589980707	2.589980707	2.364809763	2.323169546
2610301B20Rik	mRNA	chr4:10801644-10826570	+	-0.629626643	0.002798358	6.823115476	7.074402214	6.990500035	6.440013558	6.717241815	6.609144077
2610301G19Rik	mRNA	chr14:70537975-70553598	-	0.416189508	1.11E-05	11.30470734	11.51345862	11.52358726	11.67099252	11.85543231	11.88513752
2610318N02Rik	mRNA	chr16:17113490-17125199	-	0.536983766	0.000150197	7.978796803	8.186114544	8.046483211	8.340507057	8.483017661	8.581773055
2610507B11Rik	mRNA	chr11:78075255-78104127	+	-0.271471152	0.001199921	13.30238236	13.46793586	13.46071214	13.12015761	13.1953808	13.22533154
2610528A11Rik	mRNA	chr14:37915325-37923287	-	0.056876405	0.948846893	2.387358342	2.11816958	2.160130822	2.075007798	2.387358342	2.240496756
2610528E23Rik	mRNA	chr16:57302112-57606980	-	0.050787016	0.943382735	5.334864859	8.180548198	8.338863735	5.334864859	8.464150319	8.498390051
2610528J11Rik	mRNA	chr4:118199879-118202822	+	-0.110069268	NA	0.209213487	0.209213487	0.272460011	0.209213487	0.209213487	0.209213487
2700007P21Rik	mRNA	chr2:106802685-106814554	-	0.456070506	8.42E-06	9.324001785	9.299753168	9.211963966	9.587677212	9.736792442	9.624488398
2700029M09Rik	mRNA	chr8:63369247-63386369	+	-0.050416001	0.68506089	10.2855408	10.36080168	10.3479532	10.24915886	10.25612169	10.35988832
2700049A03Rik	mRNA	chr12:72237834-72344290	+	-0.444542319	2.93E-06	9.880339556	9.861903706	9.776067051	9.422856764	9.517700478	9.481295144
2700050L05Rik	mRNA	chr7:140829357-140864700	+	-0.163976692	0.111526402	10.10883578	10.24555949	10.18165409	9.996446648	10.09242939	10.03731111
2700060E02Rik	mRNA	chr14:20630623-20643045	-	-0.150855074	0.197396319	10.48484885	10.52233058	10.62853121	10.25860455	10.47636624	10.50747117
2700062C07Rik	mRNA	chr18:24629371-24636268	+	-0.035210422	0.866342781	8.286163932	8.438840593	8.486672408	8.313524556	8.420389034	8.404790836
2700078E11Rik	mRNA	chr19:60600598-60656926	-	-0.009596656	0.94475559	10.2198684	10.2557133	10.20666922	10.19642151	10.21784672	10.24387856
2700078K21Rik	mRNA	chr7:149194457-149246939	-	0.080869552	0.679587849	8.595197891	8.814306813	8.965545202	8.758567667	8.888770593	8.938994433
2700081O15Rik	mRNA	chr19:7492114-7500394	+	0.060569866	0.713458666	10.31724864	10.48350085	10.57256003	10.30658065	10.59290714	10.61826943
2700089E24Rik	mRNA	chr6:133055256-133057764	+	0.270485675	0.015965684	9.243377764	9.277850874	9.291002913	9.377619481	9.555918777	9.529979228
2700094K13Rik	mRNA	chr2:84509377-84510865	-	-0.112674275	0.404147671	11.09504689	11.2110188	11.31156834	10.91850981	11.13762012	11.25834485
2700097O09Rik	mRNA	chr12:56146647-56181097	-	-0.384995744	0.084774034	6.86353692	6.85658685	6.943752072	6.488799463	6.699740131	6.777160505
2810002N01Rik	mRNA	chr12:112951479-112993266	+	0.05322697	0.75258159	9.013178387	9.206292284	9.184964855	9.118678006	9.169219231	9.249730103
2810004N23Rik	mRNA	chr8:127363254-127386929	-	0.069211554	0.657156621	9.565770333	9.714658956	9.76149406	9.610803393	9.842630795	9.757431399
2810006K23Rik	mRNA	chr5:124778097-124791853	+	0.170280881	0.286467222	8.320948004	8.578753381	8.575917812	8.61777006	8.623242748	8.642204965
2810008M24Rik	mRNA	chr13:108834667-108839340	+	0.118880215	0.313723143	10.07642109	10.20680684	10.13147136	10.12064692	10.28361138	10.30537469
2810021B07Rik	mRNA	chr13:17787246-17790939	+	0.167453698	0.131805576	9.490231003	9.561106404	9.610235812	9.667609336	9.686162373	9.722461439
2810021J22Rik	mRNA	chr11:58680741-58697840	+	-0.092407078	0.444235424	10.15176375	10.27413106	10.27220213	10.06379502	10.22299322	10.17699887
2810030E01Rik	mRNA	chr2:17965713-17970076	-	-0.757594775	0.185219472	3.162035595	3.2184624	3.162035595	2.90498171	3.102765575	2.974568605
2810046L04Rik	mRNA	chr3:53267738-53285677	+	-0.049396937	0.754699501	10.17980054	10.39570653	10.34969892	10.10954157	10.37426472	10.31145551
2810055F11Rik	mRNA	chr12:73174414-73186300	-	0.110069268	NA	0.209213487	0.209213487	0.209213487	0.209213487	0.272460011	0.209213487
2810403A07Rik	mRNA	chr3:88489715-88516855	+	-0.110356171	0.265395114	10.35963706	10.42587081	10.41360748	10.31186873	10.29940043	10.30995841
2810407C02Rik	mRNA	chr3:58380579-58397466	+	-0.039965436	0.7061065	11.85947389	11.89421693	11.8298243	11.75806846	11.8657141	11.85551667
2810408A11Rik	mRNA	chr11:69710859-69714488	-	-0.240866848	0.378593046	6.465650298	6.403621506	6.684008443	6.385243249	6.439489731	6.347548132
2810408M09Rik	mRNA	chr2:165315611-165318814	-	-0.048966981	0.773031562	8.844858194	8.931714799	8.873714241	8.779933926	8.868951868	8.885539333
2810417H13Rik	mRNA	chr9:65738129-65751358	+	-0.41779859	4.55E-07	11.79411641	11.9116949	11.89352627	11.38575719	11.58200532	11.55506663
2810422J05Rik	mRNA	chr8:73037294-73047079	-	0.184460943	0.261592266	8.896752831	9.034327685	9.036495284	8.889454066	9.19479658	9.295345019
2810422O20Rik	mRNA	chr1:165925075-165927374	+	-0.243633204	0.208876346	7.372015892	7.466502488	7.361023171	7.238780089	7.22643161	7.263087118
2810428I15Rik	mRNA	chr8:73028194-73030638	-	-0.100829167	0.56654677	9.441981082	9.673243104	9.803175273	9.387597121	9.632653064	9.657454068
2810432D09Rik	mRNA	chr4:41659064-41660549	-	-0.123089881	0.550777897	8.246450756	8.44109981	8.422993143	8.064313009	8.29476957	8.453021439
2810432L12Rik	mRNA	chr4:49597377-49610742	-	0.110069268	NA	0.209213487	0.209213487	0.209213487	0.209213487	0.209213487	0.272460011
2810453I06Rik	mRNA	chr5:144309573-144325393	+	0.161376289	0.382874521	7.712522014	7.674440081	7.659844913	7.811303433	7.744873567	7.824136053
2810459M11Rik	mRNA	chr1:87942437-87952031	+	-1.021717083	0.006155974	4.722007235	4.722007235	4.831041518	4.52486427	4.308461489	4.37794306
2810474O19Rik	mRNA	chr6:149257935-149284185	+	1.234380734	9.19E-60	10.18544491	10.27396028	10.15864659	11.22278105	11.31514436	11.22423918
2900006K08Rik	mRNA	chr12:85750017-85774730	+	-1.334748162	5.45E-09	6.386592152	6.462859797	6.378668179	5.795471476	5.781921994	5.620852679
2900010M23Rik	mRNA	chr17:27259609-27270836	-	-0.223656597	0.200483641	9.538809851	9.753161468	9.940728508	9.26798349	9.65057816	9.739596969
2900011O08Rik	mRNA	chr16:13986729-14101587	+	-0.110069268	NA	0.209213487	0.272460011	0.209213487	0.209213487	0.209213487	0.209213487
2900053A13Rik	mRNA	chr8:3621550-3624235	+	-0.396376588	0.077887784	7.206305276	7.568332297	7.473138347	6.908084399	7.341886415	7.206305276
2900064A13Rik	mRNA	chr2:112295181-112307593	+	0.200866414	0.062254424	10.19298475	10.25821027	10.28669002	10.27007313	10.4452524	10.52006402
2900073G15Rik	mRNA	chr17:71343132-71351873	-	0.289922376	0.010925535	11.48255548	11.7245628	11.75441772	11.71322833	11.99864451	11.99247668
2900092E17Rik	mRNA	chr7:134158564-134160866	-	-0.139304503	0.233945982	10.42703954	10.52631545	10.60155074	10.26224755	10.46529597	10.468717
3010026O09Rik	mRNA	chr11:49988352-50013617	+	-0.045428451	0.844833119	8.046806009	8.255952893	8.282582791	8.018403447	8.262666146	8.204364565
3110001D03Rik	mRNA	chr4:74923257-74924190	-	-0.358346077	0.028293314	8.112734339	8.068878779	8.134068433	7.669840055	7.844074632	8.00776078
3110001I22Rik	mRNA	chr16:13672112-13678478	+	0.131660976	0.622531405	6.859958011	6.838141504	6.777814813	6.800816534	6.859958011	7.039397365
3110002H16Rik	mRNA	chr18:12327238-12348478	+	0.068131281	0.702583974	8.76413694	8.996981416	8.992600651	8.89204116	9.050461586	8.981579837
3110003A17Rik	mRNA	chr10:17731066-17743058	-	-0.036343492	0.787853914	10.06230719	10.11946017	10.13547301	9.996557041	10.09340432	10.13334985
3110009E18Rik	mRNA	chr1:122017763-122084766	+	0.035037493	0.93127571	6.120984349	6.281740833	6.405581752	6.142297987	6.454361924	6.262822505
3110040N11Rik	mRNA	chr7:88927072-88934339	-	-0.014700391	0.955424464	7.553338036	7.511763141	7.692681535	7.474179568	7.669853315	7.583591252
3110043O21Rik	mRNA	chr4:35138530-35173129	-	0.755587724	2.32E-07	7.43862706	7.536217687	7.519572602	7.98437545	8.126085948	7.957722414
3110052M02Rik	mRNA	chr17:21787577-21801933	+	0.543548908	0.002784153	6.863638621	6.88668675	6.916709948	7.203357062	7.291975026	7.180082108
3110056O03Rik	mRNA	chr10:80318019-80331453	+	-0.889737765	9.99E-12	9.089080527	9.396741204	9.366294398	8.412891237	8.683582462	8.64337469
3110057O12Rik	mRNA	chr3:40698198-40740229	+	0.268275902	0.182489406	7.038910252	7.246574122	7.185612384	7.275882042	7.375600599	7.343312017
3110062M04Rik	mRNA	chr6:34821770-34828065	-	0.202584888	0.224421865	8.168813764	8.154085767	8.116452995	8.127867519	8.354844861	8.388821376
3110079O15Rik	mRNA	chr1:89366838-89372034	+	0.110069268	NA	0.209213487	0.209213487	0.209213487	0.209213487	0.272460011	0.209213487
3110082I17Rik	mRNA	chr5:139835692-139936488	-	0.176772034	0.21473568	8.881156616	8.907623992	9.025563962	8.958908963	9.074325373	9.195006624
3200002M19Rik	mRNA	chr7:109044928-109048057	+	0.126758341	0.427343296	9.013777088	9.083309119	9.171085237	9.011542667	9.225038383	9.32093221
3230401D17Rik	mRNA	chr2:163231557-163245206	-	-0.062709725	0.768234724	8.215581753	8.447498855	8.503436703	8.226492987	8.379307193	8.429280895
3300002I08Rik	mRNA	chr2:150136672-150188501	-	0.041729129	0.957821987	3.096735498	2.968879137	3.15586363	3.066028022	3.096735498	3.096735498
3632451O06Rik	mRNA	chr14:50301693-50403042	-	0.110069268	NA	0.209213487	0.209213487	0.209213487	0.209213487	0.272460011	0.209213487
3830431G21Rik	mRNA	chr12:81793587-81825203	+	0.601575048	0.291198805	3.217298589	3.185967615	3.277566355	3.306575698	3.466850596	3.362510676
4430402I18Rik	mRNA	chr19:28997553-29038644	-	0.169870995	0.844339788	1.427103531	1.377251856	1.377251856	1.427103531	1.475367449	1.377251856
4632411B12Rik	mRNA	chr1:36392574-36426026	-	-0.281593474	0.002594669	10.7718229	10.90454744	10.97466013	10.56747646	10.70901943	10.66053964
4632415K11Rik	mRNA	chr8:122284486-122302316	-	0.120410898	0.623846185	7.451072964	7.570254685	7.794553084	7.506750523	7.811441599	7.751237487
4632428N05Rik	mRNA	chr10:59809598-59835432	+	0.735373806	7.01E-05	6.79083966	6.853807017	6.830537179	7.134708454	7.260840971	7.419882658
4632434I11Rik	mRNA	chr7:100006036-100022742	-	-0.025005498	0.900256547	8.486535171	8.474441632	8.550960633	8.456073736	8.527933487	8.471399394
4732415M23Rik	mRNA	chr8:125736757-125745945	+	0.215556998	NA	0.390775706	0.390775706	0.390775706	0.390775706	0.452321834	0.452321834
4732418C07Rik	mRNA	chr4:115410677-115449932	+	0.287328022	0.001709677	10.01888118	10.10540733	10.05946826	10.22096763	10.3478623	10.3360071
4732471D19Rik	mRNA	chr13:54605165-54652651	+	-0.510648423	1.92E-05	9.328117698	9.468139223	9.486910124	8.841412562	9.110658229	9.085149885
4831426I19Rik	mRNA	chr12:106168158-106248019	-	2.539480111	2.36E-89	7.547696851	7.682122489	7.619902883	9.412832655	9.728255505	9.648482338
4833403I15Rik	mRNA	chr18:47009692-47065100	+	-2.061771498	1.31E-05	5.941120069	5.86022903	5.896913284	4.596617144	4.875634568	5.023327367
4833420G17Rik	mRNA	chr13:120251565-120274924	+	0.005523812	0.980577715	8.836719179	9.092994783	9.078580525	9.010445874	8.990582308	9.036440892
4833439L19Rik	mRNA	chr13:54652579-54666743	-	0.011131452	0.940482344	10.64624467	10.76846518	10.69494192	10.61298648	10.77399879	10.74819703
4833442J19Rik	mRNA	chr6:149090118-149099692	+	0.307537486	0.194514936	6.449477197	6.564479373	6.564479373	6.771487698	6.622051681	6.706865239
4921501E09Rik	mRNA	chr17:33201087-33205003	-	-0.212675552	NA	0.507062076	0.385571471	0.385571471	0.385571471	0.385571471	0.385571471
4921504E06Rik	mRNA	chr2:19384463-19475537	-	0.212675551	NA	0.385571471	0.385571471	0.385571471	0.507062076	0.385571471	0.385571471
4921507P07Rik	mRNA	chr6:50523302-50546589	-	1.106835981	0.002153245	4.502799074	4.344818646	4.564156883	4.931973264	4.812174519	4.84339593
4921510H08Rik	mRNA	chr10:97155692-97157560	+	0.212675551	NA	0.385571471	0.385571471	0.385571471	0.507062076	0.385571471	0.385571471
4921513D23Rik	mRNA	chr16:14109258-14159367	-	0.026810115	0.818973134	10.99457744	11.05775478	10.95868687	11.04629224	11.03762595	10.99697455
4921515J06Rik	mRNA	chr3:108743001-108763694	+	-0.047296369	0.94280377	4.148697138	4.148697138	4.060787687	4.060787687	4.083419369	4.16960479
4921517L17Rik	mRNA	chr2:156138208-156201374	+	0.556667297	0.182082398	4.399738407	4.660771208	4.567606199	4.624457274	4.871078098	4.729944221
4921523A10Rik	mRNA	chr17:53646784-53678776	-	0.29671294	NA	0.821313845	0.821313845	0.878324073	0.933527992	0.878324073	0.878324073
4921524J17Rik	mRNA	chr8:87932657-87956740	-	-0.126339998	0.454655624	8.316907435	8.323518435	8.445653767	8.227477524	8.316907435	8.262666309
4921524L21Rik	mRNA	chr18:6603630-6638964	+	0.110069268	NA	0.209213487	0.209213487	0.209213487	0.209213487	0.272460011	0.209213487
4921528I01Rik	mRNA	chr18:21969397-22329897	-	0.212675551	NA	0.385571471	0.385571471	0.385571471	0.507062076	0.385571471	0.385571471
4922501C03Rik	mRNA	chr9:87086797-87150367	-	0.310016866	0.01951984	8.539187281	8.545195537	8.620722226	8.67309589	8.887754483	8.853336307
4922501L14Rik	mRNA	chr3:154374096-154411976	+	-1.26E-16	NA	0.690668379	0.749095005	0.749095005	0.805669662	0.690668379	0.690668379
4922502D21Rik	mRNA	chr6:129272182-129281799	-	0.586911048	NA	0.929918412	0.929918412	0.929918412	1.040059413	0.985869173	1.092562685
4922505G16Rik	mRNA	chr2:157034285-157105285	-	-0.463074011	0.459707299	3.584769391	3.333241032	3.151201151	3.183555265	3.304792417	3.245732524
4930402H24Rik	mRNA	chr2:130533588-130665846	-	0.011877412	0.966104458	7.193967152	7.38054482	7.31406434	7.375154308	7.231284024	7.308342996
4930403N07Rik	mRNA	chr12:73202278-73286016	-	0.212675551	NA	0.385571471	0.385571471	0.385571471	0.507062076	0.385571471	0.385571471
4930404N11Rik	mRNA	chr10:80826768-80828565	-	0.340656979	0.662766698	1.42447477	1.323170386	1.374618647	1.42447477	1.472743132	1.42447477
4930407I10Rik	mRNA	chr15:81889580-81896968	+	-0.212675552	NA	0.385571471	0.507062076	0.385571471	0.385571471	0.385571471	0.385571471
4930412F15Rik	mRNA	chr4:43672493-43681731	-	-0.201075072	NA	0.805669662	0.749095005	0.690668379	0.690668379	0.749095005	0.690668379
4930415F15Rik	mRNA	chr11:11389268-11415193	+	0.550648336	0.416689558	2.370018354	2.409461853	2.447741429	2.370018354	2.687487349	2.521033584
4930415O20Rik	mRNA	chr15:98401434-98420019	+	-0.47472235	0.517422319	1.779331395	2.036910035	2.036910035	1.779331395	1.914118776	1.870537469
4930417G10Rik	mRNA	chr12:4720610-4745189	-	0.100104394	0.904943352	2.746027036	2.676586286	2.746027036	2.711782624	2.746027036	2.779331978
4930420K17Rik	mRNA	chr5:9100736-9118983	+	1.706718742	1.32E-05	3.891395374	4.001905379	4.027929108	4.567588384	4.468433419	4.450998226
4930422G04Rik	mRNA	chr3:127256406-127320941	+	-0.258071136	0.000562291	11.0990261	11.13059621	11.08572871	10.90715264	10.88580354	10.86408753
4930427A07Rik	mRNA	chr12:114394631-114403669	+	-0.287848737	0.006918151	10.24092692	10.30361816	10.38645955	9.934578798	10.20073764	10.05934591
4930432K21Rik	mRNA	chr8:86671936-86696496	+	0.327083438	0.053664952	7.5887344	7.863801663	7.824410943	7.914356956	8.072375436	7.997930611
4930444A02Rik	mRNA	chr8:27091075-27104593	-	0.351539036	0.066079639	7.088482229	7.337920023	7.136222425	7.460139244	7.439794518	7.360129439
4930444G20Rik	mRNA	chr10:21786112-21787885	-	-0.110069268	NA	0.209213487	0.209213487	0.272460011	0.209213487	0.209213487	0.209213487
4930451C15Rik	mRNA	chr16:17544557-17561340	-	-0.110069268	NA	0.209213487	0.209213487	0.272460011	0.209213487	0.209213487	0.209213487
4930452B06Rik	mRNA	chr14:9263685-9498804	-	-0.212675552	NA	0.507062076	0.385571471	0.385571471	0.385571471	0.385571471	0.385571471
4930453N24Rik	mRNA	chr16:64765930-64770765	-	0.596448994	3.82E-07	8.462513285	8.694337187	8.652488313	9.1130215	9.057210293	9.051076953
4930455C21Rik	mRNA	chr16:38497924-38522747	-	0.260033608	0.02728212	9.269109691	9.401416723	9.488925321	9.509873829	9.631565239	9.660218455
4930455F23Rik	mRNA	chr1:166205728-166217978	+	0.073462757	0.749879588	7.599454879	7.875271338	7.854247466	7.862702136	7.854247466	7.784328816
4930469G21Rik	mRNA	chr1:163086973-163089445	-	-0.110069268	NA	0.209213487	0.209213487	0.272460011	0.209213487	0.209213487	0.209213487
4930471M23Rik	mRNA	chr5:30950311-30962102	+	0.062864957	0.782784639	7.944458993	8.051065648	8.255970529	7.998952168	8.219072693	8.180998347
4930473A06Rik	mRNA	chr4:83171448-83510574	+	0.085036014	0.716376148	7.335132336	7.335132336	7.36912331	7.391242858	7.36912331	7.444723799
4930486L24Rik	mRNA	chr13:60943972-60965777	-	0.279468727	NA	1.04738291	1.101904125	1.101904125	1.154708524	1.101904125	1.154708524
4930503L19Rik	mRNA	chr18:70612793-70632134	-	0.178340517	0.159421057	8.972649673	9.067978315	9.09122542	9.124275502	9.227827879	9.207038867
4930504O13Rik	mRNA	chr11:58259644-58266468	-	-0.212675552	NA	0.507062076	0.385571471	0.385571471	0.385571471	0.385571471	0.385571471
4930506M07Rik	mRNA	chr19:59047847-59150559	-	-0.016182555	0.94141779	8.709873946	8.864975859	8.774804562	8.598221017	8.831635334	8.869665375
4930511I11Rik	mRNA	chr17:28667805-28675920	+	-0.51897055	0.465322571	2.0334227	2.269977384	2.117006016	1.944444791	2.07585538	2.07585538
4930511M11Rik	mRNA	chr5:3657003-3679544	+	0.910820174	0.151534044	1.553745876	1.553745876	1.603236264	1.651155888	1.603236264	1.986119885
4930519F16Rik	mRNA	chrX:100427619-100451945	-	0.313671867	NA	0.546485401	0.546485401	0.546485401	0.546485401	0.606556625	0.664773702
4930523C07Rik	mRNA	chr1:161974510-162008717	+	0.762936236	1.01E-09	8.382954111	8.319828574	8.416661222	8.801201353	9.087359804	8.98540505
4930524B15Rik	mRNA	chr11:31865632-31879651	+	0.503119818	NA	0.817409181	0.817409181	0.817409181	0.929636394	0.874425928	0.929636394
4930529M08Rik	mRNA	chr2:145760519-145789962	+	-0.313671868	NA	0.664773702	0.606556625	0.546485401	0.546485401	0.546485401	0.546485401
4930534B04Rik	mRNA	chr12:92236931-92622849	-	-0.149854872	0.148206142	10.0317314	10.01585576	9.953831127	9.894869706	9.894869706	9.838315465
4930538K18Rik	mRNA	chr4:118877659-118890822	-	0.37631783	0.62083604	1.934062774	2.065941215	2.107236486	2.296449742	2.065941215	1.979421843
4930539E08Rik	mRNA	chr17:29033339-29052269	-	0.862368458	1.83E-10	7.999709042	7.915677404	7.892553185	8.405518066	8.63259348	8.677179929
4930544D05Rik	mRNA	chr11:70429395-70430392	+	5.02E-17	NA	0.390775706	0.390775706	0.452321834	0.390775706	0.390775706	0.452321834
4930544O15Rik	mRNA	chr4:115452438-115453639	-	-0.403035036	0.593993537	1.390318919	1.583349688	1.583349688	1.390318919	1.440901062	1.489929537
4930547N16Rik	mRNA	chr10:87554142-87609686	-	-0.026322408	0.871633182	9.336110926	9.407472089	9.332522195	9.376651746	9.346815454	9.288636766
4930548H24Rik	mRNA	chr5:31788231-31790635	+	-0.03545022	0.963623771	3.500393207	3.289158142	3.167043565	3.198658067	3.400058766	3.345970207
4930550C14Rik	mRNA	chr9:53213390-53240908	+	-1.905070739	2.41E-07	4.870614215	4.972617182	5.127925524	4.491245541	4.329125315	4.139742037
4930550L24Rik	mRNA	chrX:56164637-56173481	+	0.110069268	NA	0.209213487	0.209213487	0.209213487	0.209213487	0.272460011	0.209213487
4930555I21Rik	mRNA	chr4:135051901-135093718	+	-0.110069268	NA	0.209213487	0.209213487	0.272460011	0.209213487	0.209213487	0.209213487
4930558K02Rik	mRNA	chr1:163872219-163909767	-	0.308851138	0.662766698	2.991775499	2.895592508	2.86182277	3.080516213	2.86182277	3.022166628
4930563E22Rik	mRNA	chr11:72028639-72031952	+	0.169011739	0.674566874	5.491989025	5.595505365	5.491989025	5.607775908	5.766376974	5.407299696
4930572J05Rik	mRNA	chr15:74551663-74554803	+	-0.706908386	6.40E-11	11.42879896	11.58903373	11.69955281	10.73714339	11.07751435	11.0699915
4930578N16Rik	mRNA	chr2:69596113-69627543	-	0.278770045	0.258210832	6.780077302	7.033969745	6.895900393	6.827832925	7.174420089	7.20278309
4930579C15Rik	mRNA	chr4:94573983-94595501	-	0.291078567	NA	0.813558801	0.813558801	0.870783674	0.813558801	0.97992997	0.870783674
4930579G22Rik	mRNA	chr5:130384409-130387151	+	-2.20E-17	NA	0.805669662	0.690668379	0.690668379	0.690668379	0.749095005	0.749095005
4930579G24Rik	mRNA	chr3:79433000-79436741	+	-0.133157635	0.325627183	9.154054515	9.327883954	9.333160794	9.182135341	9.164156761	9.156081579
4930579J09Rik	mRNA	chr19:10548746-10557387	-	-0.325903979	0.634823931	3.168374484	3.109256086	3.139185472	3.196855963	3.047033699	2.912001037
4930583H14Rik	mRNA	chr3:51192334-51200469	-	0.087594047	0.927572375	1.344989527	1.29422964	1.29422964	1.344989527	1.344989527	1.29422964
4930588N13Rik	mRNA	chr5:150242280-150273195	+	-0.110069268	NA	0.209213487	0.272460011	0.209213487	0.209213487	0.209213487	0.209213487
4930590J08Rik	mRNA	chr6:91854226-91900719	+	0.31815178	0.681412277	2.175032048	2.134471933	2.049511039	2.092653269	2.289757397	2.175032048
4931406B18Rik	mRNA	chr7:50747413-50761308	-	-0.110069268	NA	0.209213487	0.209213487	0.272460011	0.209213487	0.209213487	0.209213487
4931406C07Rik	mRNA	chr9:15087780-15110892	-	-0.298235973	0.030524209	8.653859808	8.747108543	8.766894462	8.356410774	8.529217633	8.587463882
4931406P16Rik	mRNA	chr7:35021732-35070628	-	0.230577386	0.032100265	9.711840025	9.876204842	9.877477392	9.931010624	10.03840883	10.07479895
4931409K22Rik	mRNA	chr5:24049251-24061287	-	-0.110069268	NA	0.209213487	0.272460011	0.209213487	0.209213487	0.209213487	0.209213487
4931414P19Rik	mRNA	chr14:55202499-55224745	-	0.50298815	0.000798446	7.605798539	7.492302379	7.605798539	7.880165992	7.92810683	7.94366188
4931417G12Rik	mRNA	chr6:113546755-113550709	-	0.09628155	NA	0.929636394	0.817409181	0.817409181	0.929636394	0.817409181	0.874425928
4931423N10Rik	mRNA	chr2:23062995-23122649	+	-0.077473188	0.933929849	1.64782389	1.600359804	1.738339806	1.64782389	1.693814209	1.600359804
4931428F04Rik	mRNA	chr8:107804308-107813428	-	0.765337985	1.72E-09	8.38800152	8.621240482	8.576802836	8.964122119	9.194056206	9.226442629
4931440F15Rik	mRNA	chr11:29722394-29725668	-	-0.397853768	0.599147129	1.663987541	1.380331872	1.480914602	1.380331872	1.43143636	1.480914602
4931440L10Rik	mRNA	chr1:136437521-136443599	-	0.215556998	NA	0.390775706	0.390775706	0.390775706	0.390775706	0.452321834	0.452321834
4932412H11Rik	mRNA	chr5:3845172-3866596	+	0.960709667	0.125562068	1.382099743	1.382099743	1.382099743	1.621951095	1.530527774	1.530527774
4932415M13Rik	mRNA	chr17:53863075-53865058	+	-0.212675552	NA	0.507062076	0.385571471	0.385571471	0.385571471	0.385571471	0.385571471
4932418E24Rik	mRNA	chr2:26127166-26150077	-	-1.289932684	0.02933507	2.159101398	1.925150196	1.881970819	1.743997435	1.743997435	1.743997435
4932438A13Rik	mRNA	chr3:36762027-36951955	+	0.557478394	3.09E-15	11.62245231	11.59390076	11.61727279	12.16337333	12.07794169	12.01517681
4932438H23Rik	mRNA	chr16:91054179-91069390	-	0.103919659	NA	0.551203872	0.551203872	0.611143997	0.551203872	0.611143997	0.611143997
4933400C05Rik	mRNA	chr11:103069440-103079746	-	-0.516749196	0.47259493	1.936199926	1.809203182	1.764199259	1.669775925	1.717747588	1.809203182
4933403F05Rik	mRNA	chr18:68419838-68459987	-	-0.250534917	0.002797055	10.53687628	10.57752683	10.62369221	10.35504462	10.356912	10.39280449
4933405L10Rik	mRNA	chr8:108232202-108234068	+	-0.674032281	0.312632745	2.125658597	2.125658597	2.24166409	2.042338117	1.998696504	2.042338117
4933406M09Rik	mRNA	chr1:136282516-136287560	+	-0.212675552	NA	0.507062076	0.385571471	0.385571471	0.385571471	0.385571471	0.385571471
4933407C03Rik	mRNA	chr8:119780918-119985405	+	0.203487867	0.049810227	10.2616021	10.49711463	10.37980773	10.48872712	10.59287131	10.58197529
4933407H18Rik	mRNA	chr5:33721344-33762403	+	0.141138675	0.199725299	9.717149427	9.844906482	9.809524209	9.89431242	9.944234393	9.886837129
4933408B17Rik	mRNA	chr18:34739499-34757122	-	-0.291952605	0.641787068	3.478227997	3.684615018	3.61151365	3.560044127	3.506151052	3.478227997
4933411G11Rik	mRNA	chr5:143942695-143966747	+	0.110069268	NA	0.209213487	0.209213487	0.209213487	0.209213487	0.272460011	0.209213487
4933411K16Rik	mRNA	chr19:42126717-42128118	+	-0.215556999	NA	0.390775706	0.452321834	0.452321834	0.390775706	0.390775706	0.390775706
4933411K20Rik	mRNA	chr8:47254909-47280944	+	-0.011555836	0.944137217	9.63870804	9.701044681	9.740023382	9.616219999	9.683957403	9.749578469
4933413G19Rik	mRNA	chr6:128325527-128335162	+	0.291498063	0.686298935	2.803420883	2.769593852	2.73484287	2.836336123	2.803420883	2.868352026
4933421E11Rik	mRNA	chr3:106487904-106539494	+	0.648392565	6.83E-14	9.616966411	9.544944751	9.629347885	10.09484336	10.17211365	10.13972443
4933422H20Rik	mRNA	chr11:115301858-115309582	+	3.68E-17	NA	0.390775706	0.452321834	0.390775706	0.390775706	0.452321834	0.390775706
4933424B01Rik	mRNA	chr6:146498153-146526357	-	-0.104151004	0.326839102	10.80765334	10.82780549	10.81103442	10.60699915	10.78234818	10.78372906
4933425L06Rik	mRNA	chr13:105872201-105911862	+	0.215556998	NA	0.390775706	0.390775706	0.390775706	0.390775706	0.452321834	0.452321834
4933426M11Rik	mRNA	chr12:81891518-81981820	+	1.201067953	2.38E-46	9.901429694	10.13556343	10.04947019	11.02384809	11.09057489	11.03604355
4933427D14Rik	mRNA	chr11:71967598-72016873	-	-0.131883653	0.286106503	9.641628542	9.706171391	9.736551692	9.481657873	9.614847126	9.657716508
4933427G17Rik	mRNA	chr7:128126022-128158301	+	-0.32378257	0.643984638	2.94963871	2.94963871	2.918124685	2.918124685	2.852499289	2.818364218
4933430I17Rik	mRNA	chr4:62186402-62209027	+	0.217146877	0.720787502	3.873959482	3.873959482	3.749065487	4.007532669	3.850063338	3.825647646
4933432B09Rik	mRNA	chr15:79440005-79489386	-	0.403285687	0.487970686	3.478478563	3.590582553	3.642766288	3.563566621	3.716797563	3.763581576
4933433P14Rik	mRNA	chr12:106923561-106941267	+	0.19402616	0.250531721	7.825704633	7.883344652	7.950638692	7.982902984	8.022034572	8.071046784
4933434E20Rik	mRNA	chr3:89856738-89866369	+	-0.113062857	0.374845066	9.814093435	10.00682987	9.922149595	9.731900117	9.880038651	9.852012955
4933437F05Rik	mRNA	chr12:88562072-88579551	-	0.740247114	0.205916893	3.071484138	3.10445053	3.167784257	3.002734852	3.416916225	3.465667464
4933439F18Rik	mRNA	chr11:60230646-60258779	+	-0.32933311	0.001089907	10.13054328	10.22184039	10.301406	9.830373631	9.978029022	10.0158884
5031414D18Rik	mRNA	chr14:75415833-75452339	+	1.298541062	0.017360891	2.670373858	2.592615669	2.74363659	2.970395752	2.878335735	3.028051459
5031439G07Rik	mRNA	chr15:84776149-84818401	-	-0.23789006	0.041263723	9.477109442	9.702482772	9.659127109	9.39719192	9.453835788	9.41463032
5033411D12Rik	mRNA	chr13:16949309-17786599	-	-0.157431422	0.8556062	1.66538012	1.52524999	1.573467322	1.475515932	1.573467322	1.620174606
5033414D02Rik	mRNA	chr19:29423166-29436361	-	1.092963149	1.88E-17	8.015353484	8.037336851	8.092697364	8.694088354	8.96770455	8.959577422
5133401N09Rik	mRNA	chr13:58259009-58266054	+	1.029308444	1.19E-14	7.769131738	7.90623889	7.947188856	8.494772851	8.68357	8.735823123
5330417C22Rik	mRNA	chr3:108260986-108339440	-	0.407189994	NA	0.686369833	0.686369833	0.686369833	0.801754293	0.801754293	0.686369833
5430411K18Rik	mRNA	chr18:78135205-78231766	+	-0.325224421	0.000311393	10.28470289	10.40471957	10.45514751	10.09744293	10.11182933	10.12169866
5430421N21Rik	mRNA	chr15:101315560-101321943	-	1.04592699	0.089004679	1.87086843	1.961536733	1.87086843	1.961536733	2.165185182	2.202449687
5430425J12Rik	mRNA	chr13:73837273-73847304	+	-0.191388279	NA	1.050382014	0.996431412	0.996431412	0.940719711	0.996431412	0.996431412
5430427O19Rik	mRNA	chrX:83115611-83136838	+	0.110069268	NA	0.209213487	0.209213487	0.209213487	0.209213487	0.272460011	0.209213487
5430435G22Rik	mRNA	chr1:133585271-133610041	+	0.153264822	0.859632243	1.465409992	1.515550672	1.656694973	1.465409992	1.6111213	1.656694973
5430437P03Rik	mRNA	chr8:73920753-73928671	+	-0.040683826	0.837511135	10.05430525	10.27359256	10.38643792	9.971006628	10.2927977	10.33864977
5730403B10Rik	mRNA	chr16:4765460-4789935	-	-0.218552095	0.049322107	9.781197616	9.888072248	9.922163446	9.578844276	9.710694107	9.756765041
5730419I09Rik	mRNA	chr6:142959439-143048627	-	0.117831132	0.282712851	9.970436964	10.04544588	10.08798736	10.08798736	10.18331838	10.12913581
5730437N04Rik	mRNA	chr17:5410863-5440260	-	-0.158615653	0.403854275	8.321423453	8.539149497	8.478747361	8.10068809	8.445856544	8.415155792
5730455O13Rik	mRNA	chr19:38262968-38298622	-	0.151836056	0.408055901	8.055694995	8.079008714	8.08285039	8.003562288	8.28358827	8.244041821
5730455P16Rik	mRNA	chr11:80173993-80191517	-	0.079938435	0.534652922	9.542637004	9.59380911	9.564600231	9.623835262	9.602893279	9.670408455
5730494M16Rik	mRNA	chr18:25285723-25327378	-	-0.095907877	0.578944582	8.683737199	8.87751365	8.884474952	8.636470196	8.778172135	8.810554294
5730494N06Rik	mRNA	chr2:132065227-132073524	-	0.331898892	0.005473392	8.74871338	8.874013219	8.905220374	9.046148552	9.170663559	9.099905413
5730507C01Rik	mRNA	chr12:18521315-18542060	+	0.212675551	NA	0.385571471	0.385571471	0.385571471	0.385571471	0.507062076	0.385571471
5730508B09Rik	mRNA	chr3:127572605-127599241	-	-0.004516904	0.99114982	7.603457716	7.71950263	7.786590259	7.65317908	7.658041191	7.790924277
5730528L13Rik	mRNA	chr4:48552817-48574792	+	0.212675551	NA	0.385571471	0.385571471	0.385571471	0.507062076	0.385571471	0.385571471
5730559C18Rik	mRNA	chr1:138110098-138130857	-	-0.64426897	0.142205964	4.427802142	4.500994562	4.483152559	4.073602373	4.389277771	4.286585132
5730590G19Rik	mRNA	chr7:86805081-86843031	+	-0.143155747	0.094173657	11.16831701	11.25403205	11.25898198	11.06547848	11.11847939	11.13276258
5830403L16Rik	mRNA	chr1:155696671-155698325	-	0.103919659	NA	0.551203872	0.551203872	0.611143997	0.551203872	0.611143997	0.611143997
5830405N20Rik	mRNA	chr10:129759907-129799698	+	1.990768548	5.05E-78	8.517638691	8.831057537	8.831057537	10.29407226	10.43636311	10.40867872
5830411N06Rik	mRNA	chr7:147433199-147485690	+	-1.097010315	0.015387179	4.127954245	4.127954245	4.336260858	3.67137438	3.844846727	4.041308374
5830415F09Rik	mRNA	chr4:46389846-46402295	-	0.016999722	0.95033734	7.601643282	7.811406968	7.903744253	7.612033697	7.858481001	7.883385391
5830418K08Rik	mRNA	chr9:15121357-15162232	-	-0.202363856	0.006539637	11.6060918	11.61192954	11.6587867	11.49436907	11.43192623	11.43282056
5830433M19Rik	mRNA	chr4:94166769-94223487	-	0.023565787	0.911960996	8.548621057	8.664418294	8.711966743	8.542680128	8.727411788	8.706774496
5930434B04Rik	mRNA	chr2:26865445-26876609	+	0.155228448	0.270541529	8.986828381	9.057415207	9.061695473	9.029225073	9.168063404	9.269597306
6030419C18Rik	mRNA	chr9:58336409-58347549	+	0.395965747	0.596298868	2.047153291	2.047153291	2.089381591	2.246217779	2.089381591	2.089381591
6030422M02Rik	mRNA	chr1:9898718-9931035	+	0.201075072	NA	0.690668379	0.690668379	0.749095005	0.805669662	0.690668379	0.749095005
6030446N20Rik	mRNA	chr18:12140447-12279962	-	-0.288941296	0.316984036	6.265304784	6.113848401	6.201587198	5.961728977	6.163453807	6.007372167
6030458C11Rik	mRNA	chr15:12737931-12754412	-	-0.131878293	0.16601887	10.5214807	10.61289612	10.57949634	10.4846631	10.47699908	10.41846265
6030468B19Rik	mRNA	chr11:117658973-117668622	+	-0.544918993	NA	1.339091746	1.23989105	1.187875972	1.134154518	1.187875972	1.134154518
6230409E13Rik	mRNA	chr4:21858472-21928608	+	0.433635515	0.559549268	1.331118392	1.227403561	1.227403561	1.331118392	1.28009904	1.428419986
6230427J02Rik	mRNA	chr9:107886554-107888247	-	0.412029426	0.41214375	4.317145212	4.189262443	4.166428969	4.276147104	4.189262443	4.583654261
6330403A02Rik	mRNA	chr1:182362503-182413635	-	-0.097490718	NA	0.933527992	0.821313845	0.878324073	0.821313845	0.878324073	0.878324073
6330406I15Rik	mRNA	chr5:150214380-150234278	+	-1.665743607	8.27E-11	5.973809162	6.143529252	6.135220815	5.320713693	5.388441747	5.248599141
6330407J23Rik	mRNA	chr10:28863801-28919434	+	5.02E-17	NA	0.390775706	0.390775706	0.452321834	0.390775706	0.390775706	0.452321834
6330408A02Rik	mRNA	chr7:13844315-13864070	-	0.028691304	0.896894674	8.303131516	8.262493361	8.276192194	8.154605013	8.326214554	8.411207424
6330409N04Rik	mRNA	chr14:62153141-62175723	-	0.195511714	0.175037282	8.377446507	8.438893848	8.535816885	8.584314133	8.592674365	8.625549951
6330416G13Rik	mRNA	chr4:63221393-63247387	+	-0.177575495	0.247650726	8.799401481	9.004801674	8.921279509	8.618277015	8.855873763	8.829190392
6330439K17Rik	mRNA	chr2:144296292-144353134	-	-0.737637604	0.000952331	6.588613373	6.456552701	6.536129262	6.218134734	6.133112509	6.041044969
6330503K22Rik	mRNA	chr7:125856124-125880532	+	-0.463729314	1.24E-06	10.1544823	10.23869146	10.27783351	9.717507586	9.920403487	9.864208007
6330512M04Rik	mRNA	chr7:149512014-149558164	-	-0.69400492	0.289321669	2.337912908	2.374018491	2.262274768	2.181977871	2.140051446	2.222715032
6330545A04Rik	mRNA	chr4:140769870-140776029	+	-0.55606894	0.077956644	5.61788156	5.535420008	5.52310845	5.209319343	5.304284657	5.432762748
6330578E17Rik	mRNA	chr1:37473929-37486948	-	0.075016347	0.483816516	11.13056447	11.2926375	11.24661492	11.23293332	11.32667826	11.30569083
6430527G18Rik	mRNA	chr12:88221652-88225764	-	1.027361672	1.27E-21	8.441981243	8.518809169	8.639029641	9.3103607	9.378262858	9.353851849
6430531B16Rik	mRNA	chr7:147158201-147164654	-	0.212675551	NA	0.385571471	0.385571471	0.385571471	0.507062076	0.385571471	0.385571471
6430548M08Rik	mRNA	chr8:122638051-122689207	+	-0.453565492	0.385995397	3.859789514	4.110183101	4.150197485	3.833978465	3.980623671	3.90969956
6430550D23Rik	mRNA	chr2:155826178-155833713	-	-0.062510232	0.925885168	4.239920782	4.19584805	4.472557939	4.323092619	4.323092619	4.218104869
6430571L13Rik	mRNA	chr9:107242970-107252014	+	-0.097490718	NA	0.933527992	0.878324073	0.821313845	0.821313845	0.878324073	0.878324073
6430573F11Rik	mRNA	chr8:37552244-37576067	+	-3.308371672	3.72E-24	5.963715534	5.740122308	5.861982217	4.632654516	4.550773147	4.605986715
6430598A04Rik	mRNA	chr5:138172190-138181226	-	-0.565908182	9.68E-05	8.482815741	8.715387435	8.608686568	7.986498455	8.22035713	8.308672586
6530401N04Rik	mRNA	chr12:53098493-53107488	-	-0.121170454	0.630641262	7.107635605	7.198054531	7.029595716	6.953197074	7.120134297	7.036304661
6530418L21Rik	mRNA	chr3:105507516-105523760	+	-0.350637919	0.013313053	8.235182621	8.275387088	8.367018112	7.998569084	8.027187117	8.086441588
6720456B07Rik	mRNA	chr6:113554765-113566945	+	-0.134497116	0.280124028	10.66034264	10.82329426	10.83783431	10.48890652	10.7179907	10.76200794
6720456H20Rik	mRNA	chr14:49066026-49134834	+	0.27767027	0.00098356	10.62477236	10.74840912	10.73981402	10.87852778	10.97281049	10.97101599
6720463M24Rik	mRNA	chr14:99445595-99473326	+	0.003592626	0.983168427	10.52787842	10.68569302	10.69593429	10.6377777	10.6664476	10.6208768
6720489N17Rik	mRNA	chr13:62704374-62725542	-	0.09628155	NA	0.817409181	0.929636394	0.817409181	0.817409181	0.874425928	0.929636394
7420461P10Rik	mRNA	chr1:164577373-164588350	-	0.102553176	NA	0.546485401	0.546485401	0.606556625	0.664773702	0.546485401	0.546485401
8030462N17Rik	mRNA	chr18:77872019-77952749	-	-0.005972254	0.973950307	9.397892219	9.265651165	9.293621671	9.280646153	9.333544076	9.331757072
8430406I07Rik	mRNA	chr2:144096770-144106965	+	-0.259709826	0.016657461	9.946233095	10.15003509	10.17966297	9.818367221	9.934016553	9.882647951
8430410A17Rik	mRNA	chr6:87863969-87886607	+	0.418154867	0.004241903	8.673045951	8.910599838	8.922411561	8.941077397	9.221467631	9.327397957
8430410K20Rik	mRNA	chr9:4383536-4386869	+	-0.141795173	0.184319195	10.20324303	10.29912785	10.19303558	10.03140439	10.13536534	10.17028356
8430419L09Rik	mRNA	chr6:135148004-135186258	+	-0.255219459	0.005560782	10.62639819	10.72930744	10.74334829	10.38399855	10.53428378	10.52933145
8430427H17Rik	mRNA	chr2:153233196-153355707	-	-0.174866463	0.610052596	5.918926444	6.236878416	6.007487848	5.986010315	6.02855188	5.90733493
9030025P20Rik	mRNA	chr17:15115827-15128541	+	-0.204355264	0.625602398	5.319118956	5.359345762	5.27733323	5.04007606	5.332695353	5.305369456
9030224M15Rik	mRNA	chr10:40403087-40530889	+	0.110069268	NA	0.209213487	0.209213487	0.209213487	0.209213487	0.209213487	0.272460011
9030617O03Rik	mRNA	chr12:102017332-102110820	+	-0.395826489	0.089451972	6.608153564	6.959516765	6.842844066	6.573952995	6.5652374	6.608153564
9030619P08Rik	mRNA	chr15:75258035-75262259	-	0.110069268	NA	0.209213487	0.209213487	0.209213487	0.209213487	0.209213487	0.272460011
9030624J02Rik	mRNA	chr7:125883784-125985005	+	-0.114263292	0.412325115	9.177692269	9.326086287	9.341899556	9.139208695	9.201410304	9.234260765
9030625A04Rik	mRNA	chr14:77424007-77436424	-	0.201075072	NA	0.690668379	0.749095005	0.690668379	0.690668379	0.749095005	0.805669662
9130011E15Rik	mRNA	chr19:45892633-46072978	-	-0.180234313	0.371273278	7.683128469	7.831859862	7.881591146	7.534797845	7.668623434	7.810501296
9130011J15Rik	mRNA	chr8:75089096-75094947	-	0.11228803	0.423663242	9.53284319	9.562988326	9.716413889	9.567684675	9.766713075	9.75332288
9130017N09Rik	mRNA	chr10:79283765-79293197	+	-0.110069268	NA	0.209213487	0.209213487	0.272460011	0.209213487	0.209213487	0.209213487
9130019O22Rik	mRNA	chr7:134525773-134530680	-	0.015580061	0.959615175	7.01061835	6.838288149	6.830817173	6.845710102	6.867688026	6.997757512
9130023H24Rik	mRNA	chr7:135377964-135381545	-	0.708560911	5.34E-06	7.236346326	7.387658201	7.393556885	7.877805057	7.854252681	7.728789446
9130401M01Rik	mRNA	chr15:57853826-57865849	-	0.538475798	6.08E-06	9.751768043	10.06491125	10.11632543	10.28805933	10.47511261	10.55105426
9130409I23Rik	mRNA	chr1:182981367-182990798	+	0.110069268	NA	0.209213487	0.209213487	0.209213487	0.209213487	0.209213487	0.272460011
9230110C19Rik	mRNA	chr9:8021671-8042823	-	0.529568596	0.001783889	7.191275285	7.22300132	7.054848747	7.504770593	7.514532399	7.489971189
9330159F19Rik	mRNA	chr10:28931448-28950585	+	-0.448647857	0.547676209	2.157728608	1.789895296	1.789895296	1.742402078	1.742402078	1.965560686
9430015G10Rik	mRNA	chr4:155484106-155501372	+	-0.070632434	0.646613848	10.31075293	10.61149046	10.66037439	10.41079424	10.49258153	10.52419674
9430016H08Rik	mRNA	chr1:57463391-57472802	+	0.163068589	0.32052893	8.441173008	8.677505651	8.732628306	8.653095189	8.800020053	8.790268236
9430020K01Rik	mRNA	chr18:4634926-4682867	+	-0.038518588	0.820680298	9.091215367	9.014971032	8.995142915	8.945303556	8.999576706	9.064232881
9430023L20Rik	mRNA	chr15:101114731-101121365	+	0.092041616	0.631766665	9.358617411	9.590946297	9.628234901	9.338390957	9.678634648	9.765843163
9430031J16Rik	mRNA	chr1:81073891-81268226	+	-0.110069268	NA	0.209213487	0.209213487	0.272460011	0.209213487	0.209213487	0.209213487
9430038I01Rik	mRNA	chr7:144567251-144602439	-	-0.379471182	0.139011552	6.267483509	6.348215152	6.373869552	6.170260761	6.170260761	6.052413153
9530053A07Rik	mRNA	chr7:28914484-28949830	+	-1.996495037	0.000197871	2.715521014	2.748345649	2.983322725	2.416820355	2.416820355	2.416820355
9530068E07Rik	mRNA	chr11:52209929-52222225	+	0.31123356	0.000811207	11.50792767	11.68431974	11.6123431	11.72481622	11.94044534	11.93247831
9530077C05Rik	mRNA	chr9:22216020-22249123	+	-1.002546478	1.75E-10	7.803869578	8.05711939	8.029603463	7.184993673	7.267758844	7.381933319
9630033F20Rik	mRNA	chr6:127035133-127059570	-	0.075037577	0.71742433	8.604067675	8.708567875	8.752564926	8.492920224	8.868851004	8.847874581
9830001H06Rik	mRNA	chr2:156836177-156905001	-	0.201075072	NA	0.690668379	0.690668379	0.749095005	0.805669662	0.749095005	0.690668379
9930005F22Rik	mRNA	chr4:155506278-155507528	+	-0.389762726	0.167449331	6.150924112	6.101709809	6.278019635	5.802708887	6.081388706	6.039581057
9930012K11Rik	mRNA	chr14:70554211-70559309	-	0.137442773	0.566525518	7.103775498	7.342130251	7.44505206	7.35340728	7.413532288	7.418845802
9930013L23Rik	mRNA	chr7:91081366-91235015	-	-0.110069268	NA	0.209213487	0.209213487	0.272460011	0.209213487	0.209213487	0.209213487
9930021D14Rik	mRNA	chr17:24610828-24612414	+	0.582034216	0.404147671	1.389995461	1.440945442	1.440945442	1.629251262	1.538054519	1.440945442
9930021J03Rik	mRNA	chr19:29788891-29880499	-	-0.192985384	0.121260787	9.044948006	9.100838384	9.047065317	8.938732312	8.927125733	8.869888553
9930104L06Rik	mRNA	chr4:124614291-124621905	+	-0.380859853	0.006518089	8.771743052	8.890540439	8.883729962	8.34588447	8.645646306	8.648410996
9930111J21Rik1	mRNA	chr11:48759651-48792883	-	1.725807764	0.001052689	2.678333149	2.639978022	2.600441362	2.978896495	3.00812629	3.036653351
9930111J21Rik2	mRNA	chr11:48779318-48864744	-	0.503119818	NA	0.817409181	0.817409181	0.817409181	0.929636394	0.929636394	0.874425928
a	mRNA	chr2:154839305-154876748	+	-0.201074019	0.477478978	6.458015665	6.543691745	6.704692917	6.412574647	6.374843575	6.584179099
A130010J15Rik	mRNA	chr1:194999662-195004026	+	-0.247212861	0.049909902	9.324713694	9.368285046	9.328256353	8.981447271	9.175989551	9.251644378
A130022J15Rik	mRNA	chr6:97060937-97098877	-	0.809570141	1.76E-05	6.8018694	7.302786961	7.209387339	7.601716093	7.699214909	7.686391836
A1cf	mRNA	chr19:31943250-32023896	+	0.627444426	0.359848061	1.230535339	1.230535339	1.282946519	1.333725502	1.382875159	1.382875159
A230046K03Rik	mRNA	chr10:83006685-83059218	+	-0.182619173	0.051981706	10.52300937	10.54958988	10.44226821	10.28825392	10.38993715	10.37445082
A230051G13Rik	mRNA	chr11:58968870-58977244	-	-0.047543665	0.826431102	8.321896395	8.539072157	8.507444861	8.325284244	8.355375484	8.575367127
A2ld1	mRNA	chr14:123290081-123312387	-	0.209310072	0.159137634	8.636639797	8.918858919	8.914224187	8.911900232	9.018761209	9.050333059
A330049M08Rik	mRNA	chr4:134925491-134954142	-	-0.29671294	NA	0.933527992	0.878324073	0.878324073	0.821313845	0.878324073	0.821313845
A3galt2	mRNA	chr4:128436501-128446542	+	0.940226501	0.014700909	4.315280544	4.465765952	4.315280544	4.580118658	4.82229823	4.650185406
A430005L14Rik	mRNA	chr4:153331345-153336033	+	0.132160373	0.598368905	7.651264553	7.931202791	7.96344551	7.646074584	8.077078143	8.080684005
A430033K04Rik	mRNA	chr5:139064086-139090054	+	-0.271951063	0.156113198	7.489506469	7.504495857	7.384283524	7.373214054	7.262394243	7.205947572
A430078G23Rik	mRNA	chr8:3353414-3390299	+	-0.008754879	0.989000944	5.758006416	5.700210638	5.587705971	5.651597675	5.8019786	5.57449578
A430105I19Rik	mRNA	chr2:118579880-118588397	-	3.68E-17	NA	0.390775706	0.452321834	0.390775706	0.390775706	0.452321834	0.390775706
A430107P09Rik	mRNA	chr14:54285614-54288010	+	0.259186182	0.633793317	4.070489934	4.115238177	4.070489934	4.199609113	4.115238177	4.179141632
A430110N23Rik	mRNA	chr7:4877445-4896399	+	0.723067156	0.232594958	2.740965792	2.705013646	2.740965792	2.7759056	3.02426278	2.875125769
A530032D15Rik	mRNA	chr1:85084713-85106428	-	0.110069268	NA	0.209213487	0.209213487	0.209213487	0.209213487	0.209213487	0.272460011
A530054K11Rik	mRNA	chr13:67717937-67738690	-	-0.156593531	0.3002772	8.607681373	8.666848128	8.562709856	8.565570567	8.4828226	8.429764874
A530098C11Rik	mRNA	chr1:44066252-44076851	-	-0.103919659	NA	0.551203872	0.611143997	0.611143997	0.551203872	0.551203872	0.611143997
A630001G21Rik	mRNA	chr1:87613657-87633181	-	0.948281528	2.65E-17	8.189356409	8.243617316	8.302811387	8.961595603	8.961595603	8.998870367
A630007B06Rik	mRNA	chr19:56865452-56888173	-	0.044283152	0.908667887	6.079393044	6.152117785	6.257493379	6.121536104	6.131824725	6.302251944
A630033H20Rik	mRNA	chrX:104344265-104369000	+	0.970092973	0.000170796	5.630161858	6.021553438	5.843051745	6.165574453	6.36770037	6.474775982
A630055G03Rik	mRNA	chr16:10835151-10843328	+	-0.383864769	3.00E-05	9.853388244	9.926877472	9.893117675	9.550929967	9.601303756	9.57163919
A630095E13Rik	mRNA	chr9:36443338-36446187	-	0.313671867	NA	0.546485401	0.546485401	0.546485401	0.546485401	0.606556625	0.664773702
A630095N17Rik	mRNA	chr1:75216669-75228668	-	0.143976366	0.793725048	4.317232293	4.615779552	4.562256454	4.650047856	4.446593644	4.562256454
A730008H23Rik	mRNA	chr1:90161402-90174132	-	0.444748756	0.000223482	9.522823424	9.553956566	9.759457009	9.797331675	10.02458357	10.11670339
A730011L01Rik	mRNA	chr11:119352660-119372779	+	0.592373884	2.57E-09	9.637252815	9.86226718	9.895928988	10.23240899	10.30459937	10.35968997
A730037C10Rik	mRNA	chr3:54943959-54976857	+	0.110069268	NA	0.209213487	0.209213487	0.209213487	0.209213487	0.209213487	0.272460011
A830007P12Rik	mRNA	chr2:25048239-25052333	-	0.374630022	0.000237697	10.30533584	10.50737097	10.46460772	10.59193197	10.81683692	10.81881017
A830010M20Rik	mRNA	chr5:107926763-107941575	+	0.252864055	0.278925669	6.776790122	7.077051474	7.083470716	7.204795239	7.19322814	7.031073793
A830080D01Rik	mRNA	chrX:155970599-156031013	+	0.45243241	1.95E-05	9.107883309	9.010976083	9.080033262	9.420687569	9.506496226	9.3617183
A830093I24Rik	mRNA	chr12:4753021-4776073	-	-0.200781911	0.750789455	4.085202616	3.908039603	3.931789783	3.6975222	3.931789783	4.085202616
A930001N09Rik	mRNA	chr17:26852594-26913571	+	0.967318005	3.28E-10	7.097068198	7.322647356	7.245557889	7.955209626	7.845240618	7.837261948
A930005I04Rik	mRNA	chr5:35258563-35266488	+	-0.757029215	0.01877058	5.220122215	5.36530534	5.340323593	5.001663381	5.068703886	4.948522016
A930038C07Rik	mRNA	chr6:65621604-65656924	+	0.394782693	NA	0.669689734	0.669689734	0.669689734	0.669689734	0.669689734	0.89441598
AA415398	mRNA	chr4:119202922-119211374	-	0.296124846	0.37918389	5.494119557	5.77159284	5.806034714	5.871809134	5.903261772	5.736024641
AA467197	mRNA	chr2:122463622-122466812	+	0.752070799	0.001512488	5.847904927	6.113040519	6.102268952	6.483033219	6.361573134	6.41992213
AA960436	mRNA	chr8:97856183-97871413	+	0.222104411	0.118663671	8.737568152	8.907228469	9.004945985	8.955922723	9.13539337	9.093429347
AA986860	mRNA	chr1:132628552-132641199	+	0.024872329	0.973028418	3.945961523	3.99186333	3.945961523	3.712435596	4.057345319	4.098941899
AA987161	mRNA	chr13:67690375-67710644	-	-0.064135152	0.71379909	8.604185453	8.593046414	8.5589942	8.567597913	8.561868905	8.478716145
Aaas	mRNA	chr15:102168677-102181190	-	-0.1143106	0.389600081	10.44897359	10.64098177	10.64772808	10.31817654	10.53602783	10.58645941
Aacs	mRNA	chr5:125956242-125997773	+	0.044757644	0.770356807	10.56721922	10.77539951	10.83956819	10.64023381	10.8203229	10.84219988
Aagab	mRNA	chr9:63450461-63489696	+	0.013452046	0.930652029	10.52115691	10.65996768	10.62513105	10.50860093	10.66146048	10.66815604
Aak1	mRNA	chr6:86799510-86953221	+	0.763375919	2.28E-34	11.40998063	11.41230512	11.41230512	12.05135992	12.07410258	12.06083946
Aamp	mRNA	chr1:74326413-74331312	-	0.160105894	0.143648848	11.29811443	11.50491687	11.54642796	11.4823497	11.61941642	11.66521501
Aanat	mRNA	chr11:116455000-116458994	+	-0.110069268	NA	0.209213487	0.209213487	0.272460011	0.209213487	0.209213487	0.209213487
Aard	mRNA	chr15:51871652-51877269	+	3.64E-17	NA	0.390775706	0.452321834	0.390775706	0.390775706	0.390775706	0.452321834
Aars	mRNA	chr8:113557866-113580770	+	0.610261034	3.13E-10	11.90201394	12.13099928	12.17569009	12.44895466	12.67125099	12.66304173
Aars2	mRNA	chr17:45643789-45657792	+	-0.601527495	5.55E-08	9.95144145	10.08849618	10.23688441	9.462635608	9.611254284	9.70425671
Aarsd1	mRNA	chr11:101268153-101278747	-	-0.027906531	0.862173835	10.53036663	10.69244868	10.74824165	10.4992221	10.64854705	10.74964036
Aasdh	mRNA	chr5:77304959-77334539	-	0.010143158	0.958618763	8.488024085	8.564660539	8.581678887	8.57603294	8.550292147	8.532821902
Aasdhppt	mRNA	chr9:4294792-4309494	-	-0.403353508	9.42E-07	10.39431471	10.45317212	10.49476522	10.11031278	10.11916055	10.09692373
Aatf	mRNA	chr11:84236357-84327003	-	-0.167276426	0.091726019	10.89458896	11.02673802	11.02326377	10.73539314	10.91306978	10.86667898
Aatk	mRNA	chr11:119868631-119908459	-	-1.163495162	0.021277934	3.35965302	3.491927144	3.587725634	3.272389705	3.145001463	3.145001463
AB099516	mRNA	chr15:100183630-100214866	+	-0.212675552	NA	0.507062076	0.385571471	0.385571471	0.385571471	0.385571471	0.385571471
AB124611	mRNA	chr9:21330620-21349775	+	0.506557037	0.009018253	7.5000212	7.790837922	7.836005943	7.776944077	8.139254082	8.275180053
Abat	mRNA	chr16:8513521-8621660	+	-0.007891429	0.990152572	5.847583152	5.964651366	5.703634519	5.813262496	5.813262496	5.891709285
Abca17	mRNA	chr17:24401223-24484197	-	0.201075072	NA	0.690668379	0.690668379	0.749095005	0.690668379	0.749095005	0.805669662
Abca2	mRNA	chr2:25284193-25304059	+	0.20121049	0.022956488	12.04255554	12.15990326	12.24195014	12.25553694	12.34582164	12.36432278
Abca3	mRNA	chr17:24488990-24547146	+	0.114532465	0.281611618	10.20306317	10.27441829	10.30054369	10.28415715	10.39371741	10.38837338
Abca4	mRNA	chr3:121747377-121882979	+	0.749533739	NA	1.134304924	1.134304924	1.134304924	1.239511758	1.289605593	1.289605593
Abca5	mRNA	chr11:110130682-110199030	-	0.313671867	NA	0.546485401	0.546485401	0.546485401	0.664773702	0.546485401	0.606556625
Abca7	mRNA	chr10:79460359-79478317	+	-0.114180755	0.39836995	9.537918727	9.582878536	9.693545086	9.39947928	9.564470792	9.567557693
Abca8a	mRNA	chr11:109886947-109957251	-	-0.212675552	NA	0.507062076	0.385571471	0.385571471	0.385571471	0.385571471	0.385571471
Abcb10	mRNA	chr8:126476358-126507022	-	0.010527828	0.979355831	6.275337296	6.569095745	6.479531625	6.445086763	6.479531625	6.436305916
Abcb1a	mRNA	chr5:8660091-8748570	+	1.066493054	0.07346689	2.252656767	2.210925426	2.210925426	2.443506072	2.407519906	2.478502864
Abcb1b	mRNA	chr5:8798146-8866314	+	2.179845525	3.05E-05	2.570636456	2.570636456	2.570636456	3.039436423	3.011322836	2.982524776
Abcb6	mRNA	chr1:75168214-75176857	-	-0.765266452	4.34E-10	8.996654247	9.176834128	9.158280834	8.355557438	8.566687102	8.605460186
Abcb7	mRNA	chrX:101475903-101609185	-	-0.095367175	0.370841368	11.0166131	11.16510449	11.03187281	10.91401567	11.02602542	11.03187281
Abcb8	mRNA	chr5:23899973-23915765	+	-0.319383642	0.002134996	10.02736894	10.0621156	10.20512671	9.728538654	9.854632394	9.911986838
Abcb9	mRNA	chr5:124511865-124545807	-	-0.153055437	0.332703977	9.201828786	9.480095341	9.456048022	9.10259103	9.288167559	9.377535232
Abcc1	mRNA	chr16:14361652-14474967	+	0.957183332	5.76E-16	8.329448692	8.390307768	8.538196756	9.057733188	9.190130738	9.25737183
Abcc10	mRNA	chr17:46440178-46464972	-	0.208226684	0.164777049	8.286964813	8.417571081	8.491451867	8.491451867	8.591692267	8.591692267
Abcc12	mRNA	chr8:89028739-89090489	-	-0.201075072	NA	0.805669662	0.690668379	0.749095005	0.690668379	0.749095005	0.690668379
Abcc2	mRNA	chr19:43856797-43912708	+	-0.103919659	NA	0.551203872	0.611143997	0.611143997	0.551203872	0.551203872	0.611143997
Abcc3	mRNA	chr11:94204608-94254290	-	-0.897418513	4.42E-05	6.489399285	6.723909166	6.598143819	6.031444641	6.170197941	6.159270995
Abcc4	mRNA	chr14:118881913-119105441	-	0.001486332	0.997589443	10.5931262	10.69352439	10.66543023	10.64431998	10.6420371	10.67139733
Abcc5	mRNA	chr16:20331376-20426467	-	-0.50355456	3.59E-07	10.21288713	10.24505036	10.20992202	9.633848337	9.902010057	9.853028332
Abcc6	mRNA	chr7:53231749-53285656	-	0.091064913	NA	1.151429368	1.09861941	1.044092646	1.151429368	1.044092646	1.151429368
Abcc8	mRNA	chr7:53359892-53435403	-	1.115355886	0.061579197	2.078367533	2.164868291	2.122301409	2.35942779	2.322757658	2.35942779
Abcc9	mRNA	chr6:142536381-142650794	-	0.590794007	NA	0.933571336	0.933571336	0.933571336	1.043257698	1.043257698	1.043257698
Abcd1	mRNA	chrX:70961935-70983626	+	-0.540704579	0.000119352	8.591333383	8.879388195	8.908039017	8.312972347	8.494272594	8.341086131
Abcd3	mRNA	chr3:121461827-121518133	-	0.397204973	2.85E-06	10.65756476	10.73319468	10.73754837	10.93001324	11.09865457	11.10733653
Abcd4	mRNA	chr12:85943480-85958416	-	-0.073161373	0.77035505	7.260069274	7.339854737	7.265958779	7.193243822	7.199477113	7.328800318
Abce1	mRNA	chr8:82207340-82235639	-	-0.210338496	0.014528039	12.60254247	12.70663763	12.70027479	12.39072379	12.57627492	12.49830261
Abcf1	mRNA	chr17:36093763-36106695	-	-0.207946612	0.045445911	12.28292011	12.4241667	12.43119174	12.02958356	12.2737764	12.28955091
Abcf2	mRNA	chr5:24071158-24083285	-	-0.085331086	0.486151296	11.84720836	12.03400895	12.08151025	11.80168847	11.9776981	11.96857253
Abcf3	mRNA	chr16:20548675-20561676	+	-0.153372127	0.282768897	9.646024828	9.839937057	9.892333945	9.501089313	9.722482411	9.77052596
Abcg1	mRNA	chr17:31194638-31254926	+	0.170005793	0.312739803	8.119450688	8.149011868	7.984944073	8.223294677	8.149011868	8.257106107
Abcg2	mRNA	chr6:58546665-58642445	+	0.583857188	0.000101297	7.51823581	7.556217958	7.478983131	7.872527435	7.872527435	8.014453252
Abcg3	mRNA	chr5:105364075-105411736	-	-0.046677428	0.8064181	8.723317238	8.885557102	8.944838344	8.731286225	8.926912047	8.788247962
Abcg4	mRNA	chr9:44081272-44096327	-	0.080115498	0.923475785	3.103147801	3.103147801	3.250677342	3.134169714	3.193917673	3.193917673
Abhd1	mRNA	chr5:31252438-31257468	+	0.324563252	0.435971486	5.089685084	4.933190324	4.76993282	5.014271992	5.089685084	5.089685084
Abhd10	mRNA	chr16:45730509-45743019	-	0.022191365	0.924387276	8.05319999	8.121735722	8.147362703	8.150978551	8.106839033	8.114310651
Abhd11	mRNA	chr5:135485021-135488045	+	-0.122713751	0.429109152	8.985332653	9.183918609	9.236740666	8.950901134	9.09589556	9.074972303
Abhd12	mRNA	chr2:150658250-150730467	-	0.122044274	0.413136216	9.663101957	9.856557546	9.881908759	9.715768698	10.00832991	9.973823411
Abhd12b	mRNA	chr12:71255157-71284193	+	0.110069268	NA	0.209213487	0.209213487	0.209213487	0.209213487	0.272460011	0.209213487
Abhd13	mRNA	chr8:9977716-9992154	+	-0.163976896	0.12750181	10.09109513	10.22424851	10.29297813	10.09881294	10.05974157	10.04491464
Abhd14a	mRNA	chr9:106342381-106350009	-	-0.74519341	0.000308081	6.998897791	6.896986257	6.986651188	6.328163374	6.539052657	6.676825154
Abhd14b	mRNA	chr9:106350970-106355249	+	-9.82E-17	1	1.573467322	1.475515932	1.66538012	1.573467322	1.52524999	1.620174606
Abhd15	mRNA	chr11:77328618-77334130	+	-2.010001539	2.90E-46	8.378139218	8.359016348	8.359016348	6.95268292	6.916400925	7.030530619
Abhd16a	mRNA	chr17:35226235-35239932	+	0.086232551	0.646613848	8.526160036	8.652799151	8.765173934	8.608198349	8.685224953	8.849359553
Abhd16b	mRNA	chr2:181227910-181229685	+	0.47533044	NA	0.786973752	0.786973752	0.786973752	1.057793784	0.786973752	0.786973752
Abhd2	mRNA	chr7:86418151-86506487	+	0.654334476	1.39E-11	9.306804532	9.293289725	9.43965481	9.956679089	9.865555785	9.833223986
Abhd3	mRNA	chr18:10644408-10706694	-	-0.427484699	0.393160864	4.202616258	4.202616258	4.09745153	3.981223377	3.981223377	4.140729321
Abhd4	mRNA	chr14:54873803-54888844	+	0.715743904	1.09E-08	8.389795138	8.602201637	8.440657831	8.902537098	9.054307664	9.147186829
Abhd5	mRNA	chr9:122260733-122290641	+	0.017528181	0.942769377	8.070411411	8.290436292	8.239966842	8.070411411	8.277184527	8.290436292
Abhd6	mRNA	chr14:8835415-8889069	+	0.037901002	0.852216642	8.499484244	8.629357434	8.618356261	8.481099888	8.72148954	8.623869462
Abhd8	mRNA	chr8:73980598-73987556	-	-0.19555329	0.109323184	10.52904827	10.76888627	10.82531616	10.41436377	10.57632487	10.64180152
Abi1	mRNA	chr2:22795508-22895760	-	0.448686194	1.41E-08	10.73329055	10.85661499	10.82072541	11.10932222	11.22671241	11.22021781
Abi2	mRNA	chr1:60466462-60538007	+	2.422565221	1.16E-41	6.401089805	6.182545259	6.109846548	7.733258643	7.813378815	7.706572213
Abi3	mRNA	chr11:95691385-95703790	-	-1.679283538	3.91E-55	10.45311799	10.57950596	10.68237092	8.958419485	9.236630468	9.288427808
Abi3bp	mRNA	chr16:56477958-56690248	+	0.907059869	0.153851942	1.83081136	1.737156817	1.737156817	2.188622451	1.784736033	1.875454989
Abl1	mRNA	chr2:31544075-31659747	+	-0.345802948	3.51E-05	11.93093569	12.04333241	12.06651047	11.60547443	11.75953281	11.78604208
Abl2	mRNA	chr1:158488917-158579750	+	-0.085262486	0.361768925	11.50400492	11.53192169	11.56405701	11.39360476	11.50737106	11.47889857
Ablim1	mRNA	chr19:57107753-57290522	-	-0.338586437	2.50E-06	12.42954226	12.54421294	12.51835877	12.16346813	12.24345663	12.21918064
Ablim2	mRNA	chr5:36100528-36227628	+	-1.701815549	3.12E-07	5.096291887	5.186994943	5.122989705	4.61061448	4.42777645	4.522948295
Ablim3	mRNA	chr18:61959046-62071506	-	-0.215556999	NA	0.390775706	0.452321834	0.452321834	0.390775706	0.390775706	0.390775706
Abp1	mRNA	chr6:48845253-48859186	+	0.215556998	NA	0.390775706	0.390775706	0.390775706	0.390775706	0.452321834	0.452321834
Abr	mRNA	chr11:76230235-76391229	-	-1.402333141	3.19E-56	11.04358335	11.20844294	11.22094328	9.839564344	10.02863226	10.03231015
Abra	mRNA	chr15:41696838-41701266	-	0.212675551	NA	0.385571471	0.385571471	0.385571471	0.507062076	0.385571471	0.385571471
Abt1	mRNA	chr13:23510229-23515735	-	-0.187971869	0.143041839	9.359282532	9.488427874	9.508965965	9.176825144	9.33968555	9.378574879
Abtb1	mRNA	chr6:88785907-88791929	-	0.52762457	0.000597614	7.656000386	7.701326674	7.711167212	7.892494247	8.117555887	8.161867348
Abtb2	mRNA	chr2:103406466-103558580	+	-0.315383332	0.00031793	10.86377831	11.01551675	11.06534953	10.68610217	10.71059496	10.75186524
Acaa1a	mRNA	chr9:119250411-119259413	+	-0.193517959	0.165400956	9.26081748	9.449588036	9.569621489	9.18012636	9.31670453	9.325779081
Acaa1b	mRNA	chr9:119057160-119066211	-	-0.516583735	0.471540275	1.51489963	1.41943164	1.41943164	1.317701094	1.369385865	1.369385865
Acaa2	mRNA	chr18:74938865-74965861	+	-0.045445987	0.807669439	10.17874109	10.34456251	10.46109498	10.05352946	10.34917842	10.44923318
Acaca	mRNA	chr11:84008939-84215153	+	-0.473229676	1.53E-09	11.87866908	11.91743819	11.95384775	11.39225499	11.56405751	11.57428419
Acacb	mRNA	chr5:114615526-114700767	+	0.280079866	0.073887621	7.941734087	7.854945407	7.93333494	8.034278969	8.094649554	8.200193971
Acad10	mRNA	chr5:122071037-122110519	-	-0.262953078	0.182422064	7.4480409	7.566081398	7.668749399	7.248044647	7.474744054	7.431718583
Acad11	mRNA	chr9:103966032-104029976	+	-0.320984431	0.005882338	8.972126547	9.05553889	9.090123128	8.801259643	8.783344513	8.780764943
Acad12	mRNA	chr5:122048289-122068947	-	-0.248908516	0.390463872	6.340346707	6.375243349	6.295113667	6.01248672	6.304309885	6.276487969
Acad8	mRNA	chr9:26781725-26807134	-	-0.392602071	0.000111642	9.499604347	9.63491778	9.564582942	9.233163555	9.266174726	9.246862557
Acad9	mRNA	chr3:35964921-35991779	+	0.306146306	0.000598144	10.08022464	10.18924651	10.22223305	10.37983694	10.4598528	10.42827942
Acadl	mRNA	chr1:66877426-66909841	-	0.079611202	0.734907052	7.742878588	7.899829565	7.690423343	7.665785697	7.939954719	7.887520844
Acadm	mRNA	chr3:153585322-153607396	-	-0.827256763	8.95E-18	10.21766496	10.43101737	10.42601751	9.584536856	9.683241778	9.736347978
Acads	mRNA	chr5:115560307-115569322	-	-0.261108533	0.038554279	9.472325335	9.693906989	9.781173256	9.377453999	9.430094354	9.513172174
Acadsb	mRNA	chr7:138554114-138589725	+	0.045219232	0.791929776	8.990898164	9.127669221	9.107266999	9.008829643	9.188815748	9.133723876
Acadvl	mRNA	chr11:69823693-69828909	-	-0.152594458	0.166353443	10.34791354	10.42699107	10.46980797	10.16134908	10.31503026	10.37543238
Acan	mRNA	chr7:86198368-86259985	+	-0.313671868	NA	0.664773702	0.606556625	0.546485401	0.546485401	0.546485401	0.546485401
Acap1	mRNA	chr11:69695068-69709041	-	0.394426265	9.78E-06	12.20082963	12.33268853	12.37210945	12.50089831	12.70687937	12.70670005
Acap2	mRNA	chr16:31092498-31201324	-	0.323042176	9.40E-05	10.41506048	10.43565835	10.44451025	10.62426547	10.74458885	10.74319682
Acap3	mRNA	chr4:155265983-155281360	+	-0.150514823	0.35652388	9.072947636	9.320688217	9.389454256	8.994946931	9.184403898	9.247877685
Acat1	mRNA	chr9:53388626-53418455	-	0.058533637	0.679387561	10.48493015	10.65270086	10.74023476	10.57401308	10.7117252	10.74796348
Acat2	mRNA	chr17:13135907-13153591	-	-0.529318967	1.95E-08	10.01463886	10.19762563	10.15965371	9.64068303	9.6784617	9.736634827
Acat3	mRNA	chr17:13116824-13133262	-	4.07E-17	1	1.582662746	1.582662746	1.582662746	1.582662746	1.534460875	1.629354603
Acbd3	mRNA	chr1:182656173-182684335	+	-0.035480257	0.805006335	10.03457087	10.13215687	9.977408047	9.942332512	10.04931195	10.06499503
Acbd4	mRNA	chr11:102963001-102973513	+	0.394531293	0.06262284	6.917514545	7.09506735	7.09506735	7.061692639	7.434172315	7.342557701
Acbd5	mRNA	chr2:22923720-22970032	+	0.304787373	0.00280502	9.282243124	9.308417963	9.243867925	9.523614655	9.542146588	9.51110491
Acbd6	mRNA	chr1:157405249-157534363	+	0.155450851	0.281666503	10.11898273	10.32780472	10.43101299	10.2277077	10.53525231	10.50773986
Acbd7	mRNA	chr2:3253439-3258269	+	-0.996161098	0.003826985	5.16934054	5.196199847	5.196199847	4.567086038	4.891888194	4.909311799
Accn2	mRNA	chr15:99501148-99531559	+	-0.215556999	NA	0.390775706	0.452321834	0.452321834	0.390775706	0.390775706	0.390775706
Accn3	mRNA	chr5:23919268-23923652	+	0.053941343	0.949536623	2.575303802	2.503372893	2.503372893	2.42726417	2.643160511	2.53985427
Accn5	mRNA	chr3:81800843-81825155	+	0.110069268	NA	0.209213487	0.209213487	0.209213487	0.209213487	0.272460011	0.209213487
Accs	mRNA	chr2:93675609-93689933	-	0.022593388	0.961807526	5.275596632	5.231723096	5.358348912	5.303905963	5.201508166	5.384517283
Accsl	mRNA	chr2:93695519-93709260	-	-0.110069268	NA	0.209213487	0.209213487	0.272460011	0.209213487	0.209213487	0.209213487
Acd	mRNA	chr8:108222058-108224995	-	-0.207258907	0.181248739	8.90719001	9.023697842	9.139870239	8.672207449	8.91655556	8.980186042
Ace	mRNA	chr11:105829258-105851278	+	-2.941367918	1.16E-11	4.314406017	4.43559415	4.514682812	3.598696251	3.632345291	3.696923892
Acer2	mRNA	chr4:86520317-86566785	+	0.99863385	0.000319741	5.228412609	5.261181162	5.277205023	5.661780706	5.694767038	5.705542295
Acer3	mRNA	chr7:105362169-105458037	-	0.079758995	0.664896557	8.282367418	8.416550466	8.343099483	8.359451867	8.485706437	8.375586975
Acin1	mRNA	chr14:55260997-55305768	-	-0.106560293	0.32265283	12.96163253	13.02967026	13.05122216	12.77543322	12.99730883	12.98557905
Acly	mRNA	chr11:100337665-100389314	-	-0.079340116	0.50783447	13.16146497	13.29462093	13.29401566	13.04244638	13.23527215	13.26213362
Acn9	mRNA	chr6:6906017-6989220	+	0.0809666	0.803899244	6.597572784	6.554728567	6.790189046	6.482575219	6.783088091	6.804257309
Aco1	mRNA	chr4:40090297-40146042	+	-0.29108526	0.01189717	10.44833657	10.63576091	10.64098304	10.1304791	10.42911313	10.41227207
Aco2	mRNA	chr15:81702892-81745567	+	-0.208933055	0.038517514	12.88345424	13.039289	13.08009353	12.68571159	12.8837801	12.89367851
Acot1	mRNA	chr12:85350451-85358619	+	-0.423548099	0.244201988	5.259542365	5.539394977	5.562622081	5.196936878	5.180705194	5.441135103
Acot10	mRNA	chr15:20594968-20596505	-	1.020256593	9.11E-05	5.438731218	5.469551217	5.55715233	5.850760096	6.01934728	6.010122827
Acot11	mRNA	chr4:106417165-106472436	-	-0.306399035	0.691113709	2.186964579	2.306170255	2.380032759	2.186964579	2.227898999	2.267614526
Acot12	mRNA	chr13:91881125-91925753	+	-2.20E-17	NA	0.805669662	0.690668379	0.690668379	0.690668379	0.749095005	0.749095005
Acot13	mRNA	chr13:24909823-24923358	-	-0.619256401	1.90E-05	8.64410673	8.890889286	8.947068164	8.157526453	8.444327701	8.447516855
Acot2	mRNA	chr12:85328810-85334825	+	-0.298982483	0.25093439	6.445940478	6.566276712	6.357813923	6.34860317	6.252029776	6.291671841
Acot3	mRNA	chr12:85393100-85400514	+	0.110069268	NA	0.209213487	0.209213487	0.209213487	0.209213487	0.272460011	0.209213487
Acot5	mRNA	chr12:85410274-85416969	+	-4.122471968	1.45E-46	6.880385792	6.825170925	6.948422056	5.038609177	4.958503336	4.930629513
Acot6	mRNA	chr12:85441603-85450733	+	-0.676655894	0.006172816	6.145427672	6.275058245	6.398816587	5.879963834	5.998441235	5.916862724
Acot7	mRNA	chr4:151552208-151645964	+	0.214051213	0.0771494	11.23694596	11.42678043	11.44626244	11.33566694	11.6291956	11.67950689
Acot8	mRNA	chr2:164618267-164630381	-	0.111849775	0.486151296	8.500896758	8.545499602	8.557126896	8.545499602	8.619159832	8.691116747
Acot9	mRNA	chrX:151697042-151732050	+	0.785300472	3.92E-09	8.304353091	8.427627615	8.581676132	8.867455405	9.13515501	9.146373999
Acox1	mRNA	chr11:116033201-116060359	-	-0.271459725	0.014602203	9.878594302	9.982319316	10.01770191	9.588444733	9.825951201	9.779193093
Acox2	mRNA	chr14:9058024-9091533	-	0.083728715	0.928398498	1.224545604	1.377811509	1.27728721	1.224545604	1.27728721	1.425738455
Acox3	mRNA	chr5:35925708-35956450	+	-0.141782912	0.41857688	8.138695153	8.271501818	8.234552468	8.014121817	8.175101509	8.142386179
Acoxl	mRNA	chr2:127680363-127949628	+	-0.4539156	0.494157573	3.526407697	3.150637135	3.181858257	3.016940913	3.405675073	3.051775584
Acp1	mRNA	chr12:31578190-31596477	-	-0.23533119	0.127287904	8.385837495	8.366936606	8.44082039	8.081576213	8.260777615	8.315030052
Acp2	mRNA	chr2:91043068-91054255	+	0.006812365	0.975907593	8.613696583	8.778208903	8.714518076	8.608008301	8.704007474	8.807608147
Acp5	mRNA	chr9:21931170-21940190	-	-0.520349817	1.47E-07	10.37536194	10.61713087	10.59227382	9.994366957	10.11879007	10.16124849
Acp6	mRNA	chr3:96962699-96980499	+	-0.013212216	0.944502981	9.9251532	10.15647287	10.15021222	9.901156118	10.12592028	10.16890151
Acpl2	mRNA	chr9:96723761-96789841	-	-0.331572863	0.163159478	6.643534195	6.824544455	6.635646363	6.436906504	6.570454254	6.536373322
Acpp	mRNA	chr9:104190569-104240052	-	-0.342241237	0.008288088	8.611800729	8.53719981	8.559787215	8.277466684	8.356128309	8.301953305
Acrbp	mRNA	chr6:124999944-125013283	+	-0.131216216	0.691252195	6.37685359	6.567202557	6.302151332	6.168869872	6.38584679	6.471976953
Acsbg1	mRNA	chr9:54452803-54509692	-	3.748146341	1.73E-105	6.119528616	6.310342162	6.265193132	8.641454747	8.933016881	8.889599361
Acsbg2	mRNA	chr17:56982526-57013870	-	0.412351338	NA	0.690668379	0.690668379	0.690668379	0.805669662	0.749095005	0.749095005
Acsf2	mRNA	chr11:94418415-94463100	-	-0.175446721	0.657964984	5.409502745	5.58041766	5.66202943	5.395227662	5.530621519	5.504817076
Acsf3	mRNA	chr8:125299404-125341781	+	-0.068258756	0.687173429	8.720406076	8.74886743	8.798953584	8.625222373	8.759053483	8.72302113
Acsl1	mRNA	chr8:47556395-47621404	+	-0.327698926	0.006295654	8.865939709	8.842517092	8.830635155	8.622855444	8.558909869	8.597099476
Acsl3	mRNA	chr1:78654399-78704318	+	-0.701785339	9.26E-16	9.972238464	10.03693593	9.993802455	9.441289335	9.402188408	9.423667638
Acsl4	mRNA	chrX:138752535-138825078	-	0.545414164	2.52E-13	10.72024485	10.76677799	10.6796017	11.17650737	11.24336501	11.13772069
Acsl5	mRNA	chr19:55327858-55371118	+	0.550083683	1.41E-13	11.4138185	11.50563926	11.49311109	11.85091532	11.96583423	12.00144765
Acsl6	mRNA	chr11:54117325-54175041	+	-1.403294551	1.97E-13	7.351601129	7.415481344	7.559096401	6.341761846	6.764339461	6.562287328
Acss1	mRNA	chr2:150443846-150493976	-	-1.993065642	5.48E-62	9.503745442	9.683881926	9.658597152	7.868396847	8.03509692	8.194615139
Acss2	mRNA	chr2:155343778-155388479	+	-0.631586211	4.12E-07	8.758864296	8.922087144	8.977544421	8.307975992	8.466997359	8.428329326
Acta1	mRNA	chr8:126415666-126418636	-	-0.119044847	0.8902076	2.387098678	2.272541068	2.311852785	2.350019699	2.190249924	2.350019699
Acta2	mRNA	chr19:34315580-34329826	-	-0.212675552	NA	0.507062076	0.385571471	0.385571471	0.385571471	0.385571471	0.385571471
Actb	mRNA	chr5:143664794-143668403	-	0.330635611	0.003414525	15.09502612	15.23632217	15.05087875	15.33698593	15.45064406	15.36703045
Actg1	mRNA	chr11:120207003-120209798	-	-0.185683549	0.099954334	12.08671904	12.37517996	12.31798351	11.98264901	12.13747621	12.19125347
Actg2	mRNA	chr6:83462902-83486245	-	1.877697662	0.000146435	3.080136714	2.937712945	2.974894608	3.427434392	3.476466681	3.402114563
Actl6a	mRNA	chr3:32607467-32625893	+	-0.102819001	0.408686692	11.20214497	11.3294956	11.44258772	11.09742695	11.29835636	11.31474025
Actl7b	mRNA	chr4:56752876-56754297	-	-6.11E-17	1	2.199339871	1.948416414	2.120743199	2.037272486	2.037272486	2.199339871
Actl9	mRNA	chr17:33569843-33571212	+	0.215556998	NA	0.390775706	0.390775706	0.390775706	0.390775706	0.452321834	0.452321834
Actn1	mRNA	chr12:81268528-81361358	-	-0.440349971	5.56E-07	12.46334544	12.56323387	12.53601195	11.9821765	12.24765344	12.1888201
Actn2	mRNA	chr13:12361693-12432999	-	-0.380594705	0.618711877	1.808086862	1.630948892	1.583090512	1.533661341	1.583090512	1.677309527
Actn3	mRNA	chr19:4861222-4877884	-	0.403138083	0.488496983	3.535775566	3.692540973	3.478353775	3.616855501	3.667870087	3.763470557
Actn4	mRNA	chr7:29678272-29747299	-	0.154914027	0.225315986	12.34457411	12.5548891	12.52542151	12.3892613	12.70234647	12.71640263
Actr10	mRNA	chr12:72038843-72065704	+	0.31583684	0.003248656	10.04519636	10.14934202	10.21937647	10.24054993	10.46775482	10.49583339
Actr1a	mRNA	chr19:46451303-46470225	-	-0.156650514	0.12183499	11.3839622	11.5291877	11.52713839	11.22505911	11.38488069	11.42553625
Actr1b	mRNA	chr1:36756046-36766770	-	0.197050216	0.133751171	9.994102558	10.15687626	10.1313045	10.03643487	10.34181462	10.38025741
Actr2	mRNA	chr11:19962306-20012954	-	0.263498946	8.69E-05	12.49255624	12.50710967	12.44785889	12.69422388	12.72717412	12.70190448
Actr3	mRNA	chr1:127289481-127332304	-	0.398442918	2.86E-09	12.40037503	12.48390367	12.45888934	12.75443765	12.79395546	12.81685283
Actr3b	mRNA	chr5:25265843-25356159	+	-0.229009445	0.418398283	6.519390527	6.419150166	6.436499476	6.175683807	6.328077608	6.478720054
Actr5	mRNA	chr2:158450648-158464947	+	0.071342773	0.61338746	9.604974058	9.729104885	9.757983048	9.667815202	9.829277	9.771501767
Actr6	mRNA	chr10:89174717-89195040	-	0.208542169	0.148210176	8.389729453	8.418555225	8.366824097	8.462070968	8.600383297	8.581171825
Actr8	mRNA	chr14:30791522-30806407	+	-0.172763859	0.13340649	10.12901622	10.30803971	10.35399192	10.03725952	10.12577057	10.19841218
Acvr1b	mRNA	chr15:101004555-101043032	+	0.017637258	0.940083079	7.991226653	8.103849018	8.085174428	8.007398529	8.088933204	8.122229373
Acvr2b	mRNA	chr9:119311618-119342624	+	-1.041967336	0.000652736	5.395924398	5.332865944	5.455489814	4.983345329	5.035833405	4.909203559
Acvrl1	mRNA	chr15:100958967-100975767	+	0.633506382	0.35652388	1.778872765	1.871189702	1.871189702	1.871189702	1.915198007	2.116337036
Acy1	mRNA	chr9:106335326-106340567	-	-0.286874642	0.103972668	7.652877309	7.695200746	7.866748849	7.552945217	7.563331854	7.521220428
Acy3	mRNA	chr19:3986660-3990005	+	0.096472917	0.908605631	2.73484287	2.836336123	2.803420883	2.769593852	2.803420883	2.868352026
Acyp1	mRNA	chr12:86613347-86621385	-	-0.272917218	0.050077616	8.748776988	8.854133741	8.904715185	8.477648863	8.688449047	8.699157674
Ada	mRNA	chr2:163552319-163575913	-	-0.85871859	4.62E-16	10.59237453	10.76864043	10.80734502	9.800686934	10.02599482	10.14495327
Adad2	mRNA	chr8:122136646-122140826	+	0.110069268	NA	0.209213487	0.209213487	0.209213487	0.209213487	0.272460011	0.209213487
Adal	mRNA	chr2:120967876-120982414	+	-0.127931435	0.385665069	8.838511841	8.9659228	8.918857163	8.731482078	8.874615034	8.816330931
Adam10	mRNA	chr9:70526807-70628036	+	0.080531486	0.400323696	11.38913477	11.45131285	11.3603931	11.41185322	11.51264042	11.48192778
Adam11	mRNA	chr11:102622752-102641576	+	-2.332918637	1.23E-16	5.894340609	6.013485176	6.152135674	4.873738969	5.0518285	5.092315211
Adam12	mRNA	chr7:141074882-141416780	-	-0.212697864	0.739762239	3.628107278	3.75291995	3.729072709	3.729072709	3.601429925	3.601429925
Adam15	mRNA	chr3:89143561-89153932	-	-0.24810674	0.675644183	3.816832803	3.911302867	3.933674941	3.865079174	3.766503909	3.816832803
Adam17	mRNA	chr12:21329369-21379452	-	1.304409238	6.47E-63	10.44552007	10.4883869	10.4538424	11.46713686	11.6692366	11.57600108
Adam19	mRNA	chr11:45869488-45960844	+	-1.042553506	1.16E-15	8.362373467	8.496544504	8.509970736	7.659133322	7.732939081	7.707097722
Adam1a	mRNA	chr5:121968612-121971704	-	-0.056558481	0.862468469	6.64623328	6.71461861	6.530645701	6.707235377	6.589903375	6.495404322
Adam1b	mRNA	chr5:121950105-121952989	-	0.313671867	NA	0.546485401	0.546485401	0.546485401	0.664773702	0.546485401	0.606556625
Adam21	mRNA	chr12:82659570-82669461	-	0.507880174	0.446356416	2.725014647	2.760178446	2.725014647	3.091846498	2.760178446	2.688829419
Adam22	mRNA	chr5:8072351-8368081	-	0.215556998	NA	0.390775706	0.390775706	0.390775706	0.390775706	0.452321834	0.452321834
Adam28	mRNA	chr14:69224083-69273899	-	0.307436321	NA	0.53718466	0.53718466	0.53718466	0.53718466	0.53718466	0.71231406
Adam29	mRNA	chr8:58349708-58385761	-	0.212675551	NA	0.385571471	0.385571471	0.385571471	0.507062076	0.385571471	0.385571471
Adam32	mRNA	chr8:25946614-26059276	-	-0.092114302	NA	1.154708524	1.101904125	1.101904125	1.154708524	1.101904125	1.04738291
Adam33	mRNA	chr2:130876552-130889550	-	-0.658767583	0.268770216	3.099367259	3.099367259	3.06980488	2.839531266	2.976438849	2.976438849
Adam4	mRNA	chr12:82520535-82522865	-	0.076625721	0.856781725	5.513845709	5.614613406	5.473543042	5.513845709	5.590305373	5.602531096
Adam6b	mRNA	chr12:114727775-114730046	+	-2.20E-17	NA	0.805669662	0.690668379	0.690668379	0.690668379	0.749095005	0.749095005
Adam8	mRNA	chr7:147164839-147178387	-	0.776168309	0.000681276	6.141614436	5.95098379	6.246061816	6.601245209	6.510830888	6.49501708
Adam9	mRNA	chr8:26060082-26127394	-	0.436797613	0.000265187	8.585176858	8.680218791	8.731765477	8.925458225	9.090664106	9.004484517
Adamts10	mRNA	chr17:33661140-33690727	+	0.720111009	1.12E-10	8.459248999	8.588192641	8.582207942	9.11006888	9.163470238	9.046046874
Adamts13	mRNA	chr2:26828935-26865145	+	0.689625722	0.304509991	1.304417757	1.304417757	1.356320846	1.548137761	1.356320846	1.455245673
Adamts14	mRNA	chr10:60659859-60736186	-	-2.147850235	3.05E-05	3.038034282	3.205751473	3.231500192	2.693468253	2.73251804	2.693468253
Adamts15	mRNA	chr9:30706739-30730037	-	-0.103919659	NA	0.551203872	0.611143997	0.611143997	0.551203872	0.611143997	0.551203872
Adamts16	mRNA	chr13:70866685-70980688	-	0.110069268	NA	0.209213487	0.209213487	0.209213487	0.209213487	0.209213487	0.272460011
Adamts17	mRNA	chr7:73984620-74297511	+	-0.050666245	0.942778173	3.985039317	4.071509789	3.815397718	3.815397718	4.071509789	3.939139371
Adamts20	mRNA	chr15:94100593-94234781	-	-0.196507893	0.098400592	9.259519897	9.221878581	9.338405754	9.122423051	9.116198031	9.112031097
Adamts4	mRNA	chr1:173180552-173190053	+	0.948226369	0.107288492	2.512063933	2.700956923	2.628736108	2.700956923	2.953689407	2.83388813
Adamts6	mRNA	chr13:105077952-105284843	+	1.28004364	6.92E-10	6.383831918	6.218612889	6.253617378	7.206566241	7.035961306	6.82085052
Adamts7	mRNA	chr9:90057815-90094940	+	-0.762719803	0.199746713	3.024421523	2.935531316	2.839530989	2.698563943	2.771054192	2.805769676
Adamtsl1	mRNA	chr4:85699818-86074286	+	-0.110069268	NA	0.209213487	0.272460011	0.209213487	0.209213487	0.209213487	0.209213487
Adamtsl2	mRNA	chr2:26934900-26964133	+	-2.96723937	2.98E-52	7.630262759	7.594533598	7.814434544	5.908132655	5.941267044	5.856679447
Adamtsl3	mRNA	chr7:89484203-89762958	+	1.12E-16	1	1.429725048	1.379877809	1.429725048	1.429725048	1.429725048	1.379877809
Adamtsl5	mRNA	chr10:79803460-79811191	-	0.181843785	0.826111034	2.185830804	2.341741642	2.185830804	2.185830804	2.341741642	2.304504367
Adap1	mRNA	chr5:139747829-139801418	-	1.668803278	0.001465989	2.749829256	2.749829256	2.672955334	3.184635483	3.131417859	2.955596745
Adap2	mRNA	chr11:79967663-79992329	+	5.06E-17	NA	0.390775706	0.390775706	0.452321834	0.390775706	0.452321834	0.390775706
Adar	mRNA	chr3:89518943-89557377	+	0.359728129	5.33E-05	10.59504334	10.81805873	10.73959641	10.96535842	11.06528881	11.04841701
Adarb1	mRNA	chr10:76753471-76881018	-	0.201324212	0.09067516	9.770637818	9.811417412	9.932685822	9.866452412	10.11561733	10.02870113
Adat1	mRNA	chr8:114490807-114516202	-	0.240493351	0.129986504	7.942579391	8.079039844	7.929752915	8.105291233	8.208270851	8.163204781
Adat2	mRNA	chr10:13272712-13283182	+	0.305916675	0.074985369	8.041204439	8.367911749	8.182715432	8.23708746	8.511534716	8.53111652
Adat3	mRNA	chr10:80065624-80070399	+	-0.233096667	0.237342028	7.836391303	7.920919785	8.073722082	7.561280153	7.845122104	7.912734438
Adc	mRNA	chr4:128609389-128639661	-	0.821223748	0.05360835	4.072225828	4.023577807	4.095775855	4.345012381	4.227437528	4.381551484
Adck1	mRNA	chr12:89599244-89700162	+	0.249177499	0.100656149	8.190276203	8.335843434	8.429140169	8.419816859	8.563749503	8.541391035
Adck2	mRNA	chr6:39523874-39538768	+	0.290623584	0.080268489	7.922963793	7.989546814	7.879374722	7.960874405	8.207135404	8.237093102
Adck3	mRNA	chr1:182095368-182126151	-	0.222492614	0.350156097	6.779345005	6.983467326	6.863964907	6.878695799	7.067042945	7.085487672
Adck4	mRNA	chr7:28018031-28042968	+	0.108405521	0.652750274	7.411613762	7.693760969	7.573888731	7.47925017	7.751548509	7.670751719
Adck5	mRNA	chr15:76406788-76426241	+	0.238234605	0.088371742	8.878592382	9.037057305	9.133768132	9.067302093	9.276804967	9.27860455
Adcy1	mRNA	chr11:6963491-7078508	+	0.685561933	2.17E-05	7.630243296	7.59758121	7.88101434	8.016432054	8.334325168	8.235374169
Adcy10	mRNA	chr1:167415313-167506904	+	1.17E-17	NA	0.937145487	1.04681982	0.992863193	1.04681982	0.992863193	0.937145487
Adcy3	mRNA	chr12:4133396-4213524	+	0.11351849	0.513259622	9.015184509	9.305953656	9.24320472	9.105152685	9.35534297	9.379318481
Adcy4	mRNA	chr14:56387928-56402856	-	0.790057923	0.207176602	2.289769144	2.372320734	2.487121038	2.625663145	2.523212014	2.523212014
Adcy5	mRNA	chr16:35155721-35304635	+	-0.087594047	0.927572375	1.344989527	1.344989527	1.29422964	1.344989527	1.29422964	1.29422964
Adcy6	mRNA	chr15:98420420-98438064	-	-0.348526317	3.64E-05	11.29802089	11.44444629	11.45217648	11.01579645	11.12962622	11.15857773
Adcy7	mRNA	chr8:90796301-90853861	+	0.91367289	9.23E-23	9.355038399	9.464889592	9.580364172	10.19790274	10.21248258	10.27745527
Adcy9	mRNA	chr16:4287544-4419587	-	0.094530842	0.775810225	6.31316087	6.502621064	6.442984596	6.273115068	6.559222977	6.567079568
Add1	mRNA	chr5:34916362-34974954	+	0.21138209	0.026857599	11.44779317	11.5740588	11.63602682	11.61740216	11.78516399	11.79674795
Add2	mRNA	chr6:86028077-86069549	+	0.503119818	NA	0.817409181	0.817409181	0.817409181	0.929636394	0.929636394	0.874425928
Add3	mRNA	chr19:53214934-53321889	+	0.083702136	0.479875977	10.13310017	10.1448924	10.19099932	10.13525229	10.24438394	10.29556536
Adh1	mRNA	chr3:137940608-137953655	+	0.212675551	NA	0.385571471	0.385571471	0.385571471	0.385571471	0.385571471	0.507062076
Adh4	mRNA	chr3:138078460-138093856	+	1.08306878	0.077048001	1.55122454	1.55122454	1.55122454	1.55122454	1.94616739	1.7838698
Adh5	mRNA	chr3:138106127-138118463	+	-0.241432705	0.013774112	11.64069569	11.82020915	11.87543526	11.46409365	11.61463039	11.64261943
Adh7	mRNA	chr3:137880736-137895006	+	0.186877609	NA	1.043257698	0.933571336	0.933571336	1.043257698	0.933571336	1.043257698
Adhfe1	mRNA	chr1:9538126-9568049	+	0.457778963	NA	1.030835537	1.030835537	1.085711549	1.138848985	1.240194547	1.030835537
Adi1	mRNA	chr12:29360071-29367039	+	-0.326998359	0.002726981	9.420424631	9.511066726	9.552516118	9.15981095	9.30064707	9.228308975
Adig	mRNA	chr2:158328347-158333934	+	-0.091064913	NA	1.151429368	1.044092646	1.151429368	1.044092646	1.151429368	1.09861941
Adipoq	mRNA	chr16:23146608-23158041	+	-0.293092519	NA	0.929636394	0.929636394	0.817409181	0.817409181	0.874425928	0.817409181
Adipor1	mRNA	chr1:136312043-136328918	+	0.407450662	3.49E-05	10.37462653	10.5237208	10.55186377	10.67944182	10.8839453	10.91993504
Adipor2	mRNA	chr6:119303167-119367501	-	0.09235331	0.37004282	10.9176427	11.03163407	11.0098707	10.98652008	11.09364147	11.11400726
Adk	mRNA	chr14:21871795-22267791	+	0.113141703	0.378963594	11.10932778	11.30472194	11.37027235	11.20818995	11.41052578	11.45685447
Adm	mRNA	chr7:117771182-117773333	+	1.43E-16	1	1.419187348	1.467667841	1.31745545	1.31745545	1.419187348	1.467667841
Adnp	mRNA	chr2:168006464-168032562	-	0.000843154	1	12.10818806	12.1881223	12.14932851	12.08880773	12.1728546	12.18524101
Adnp2	mRNA	chr18:80323873-80348221	-	0.153989391	0.326839102	9.137583754	9.394462758	9.409837562	9.275490089	9.556969111	9.487174815
Ado	mRNA	chr10:67007258-67011703	-	0.041331453	0.779087181	9.747114216	9.957898517	9.838819382	9.854341027	9.920682836	9.879792231
Adora1	mRNA	chr1:136095798-136132008	-	0.102553176	NA	0.546485401	0.546485401	0.606556625	0.546485401	0.664773702	0.546485401
Adora2a	mRNA	chr10:74779687-74797533	+	1.689265193	1.65E-20	6.326857103	6.686399234	6.410508768	7.574475413	7.574475413	7.46860899
Adora2b	mRNA	chr11:62062485-62079954	+	1.142016747	0.048634858	2.629964489	2.5151114	2.5151114	2.554549482	3.00584658	2.863024102
Adora3	mRNA	chr3:105673775-105726960	+	0.383508441	0.611741735	2.117006016	1.944444791	2.07585538	2.0334227	2.07585538	2.269977384
Adpgk	mRNA	chr9:59139378-59164007	+	0.000916722	1	10.50023098	10.64052721	10.68085007	10.53535098	10.64204383	10.65035283
Adprh	mRNA	chr16:38445478-38452769	-	0.24835258	0.035903253	10.0777	10.25371993	10.31493889	10.25570978	10.52020082	10.49578104
Adprhl1	mRNA	chr8:13235661-13254162	-	-2.20E-17	NA	0.805669662	0.690668379	0.690668379	0.690668379	0.749095005	0.749095005
Adprhl2	mRNA	chr4:125993594-125998947	-	0.135737405	0.437231533	8.865678711	8.998556525	8.998556525	8.838297454	9.077709504	9.242317448
Adra1b	mRNA	chr11:43588107-43649834	-	1.692057646	0.00242033	2.131100189	2.131100189	2.131100189	2.410259384	2.480150503	2.480150503
Adra1d	mRNA	chr2:131371092-131388021	-	0.953380468	0.130048704	1.589957849	1.63885101	1.589957849	1.902043998	1.732054345	1.732054345
Adra2a	mRNA	chr19:54119671-54123472	+	0.420870098	0.421551615	3.892678587	4.171208324	3.993460569	4.306215399	4.040638665	4.10784942
Adra2b	mRNA	chr2:127189021-127192957	+	0.432283064	0.560601645	1.222184875	1.274964191	1.274964191	1.470014762	1.274964191	1.274964191
Adrb2	mRNA	chr18:62337469-62339613	-	0.017833195	0.957476842	6.673835795	6.849591074	6.530266725	6.689580102	6.727999602	6.689580102
Adrbk1	mRNA	chr19:4286000-4305955	-	-0.268714471	0.003059147	11.95929556	12.07351809	12.14739708	11.71895065	11.86122636	11.91009655
Adrm1	mRNA	chr2:179906292-179910988	+	0.401466779	0.001945581	9.83379009	10.15315323	10.14888841	10.17321619	10.45882298	10.52234358
Adsl	mRNA	chr15:80778948-80799803	+	-0.010629343	0.946786345	11.77901931	11.96707943	11.94994838	11.72496959	11.97011423	11.96677555
Adss	mRNA	chr1:179693308-179726640	-	-0.197227336	0.02636122	11.17312796	11.25153071	11.29691635	10.98599863	11.08953737	11.13991831
Adssl1	mRNA	chr12:113858257-113879566	+	-0.402381848	0.234401147	5.751482677	5.521692179	5.482587179	5.385445272	5.340992439	5.508813534
Aebp1	mRNA	chr11:5761868-5772228	+	2.258060516	7.87E-09	3.910793706	3.881139113	3.995434654	4.639480347	4.592735894	4.576700699
Aebp2	mRNA	chr6:140571183-140625939	+	-0.086166738	0.352354884	11.60227134	11.64897094	11.61284423	11.47672895	11.59200522	11.5724273
Aen	mRNA	chr7:86040812-86053719	+	0.023481183	0.893101568	9.713555249	9.918643871	9.922300269	9.75317382	9.939223913	9.923516703
Aes	mRNA	chr10:81022304-81029109	+	-1.357159357	1.09E-31	10.73969132	10.97624305	11.01901474	9.520415328	9.78410535	9.950993948
Afap1	mRNA	chr5:36235967-36346571	+	-0.441165802	0.000133109	8.890191932	8.94826466	8.906100659	8.622707199	8.564364358	8.531044374
Afap1l1	mRNA	chr18:61889915-61946316	-	5.06E-17	NA	0.390775706	0.390775706	0.452321834	0.390775706	0.452321834	0.390775706
Afap1l2	mRNA	chr19:56986843-57083065	-	-0.102553176	NA	0.664773702	0.546485401	0.546485401	0.546485401	0.606556625	0.546485401
Aff1	mRNA	chr5:104183180-104284341	+	-1.187480065	4.70E-67	11.89131259	11.98316926	11.94414877	10.89850466	10.98166702	10.90255995
Aff3	mRNA	chr1:38234171-38721800	-	-0.337364873	0.004445512	8.962297208	9.078677644	8.995146916	8.801227845	8.746880193	8.695544185
Aff4	mRNA	chr11:53164268-53235332	+	0.365434168	2.81E-07	12.36565856	12.46841898	12.46446549	12.69628626	12.77349162	12.76710521
Afg3l1	mRNA	chr8:126001761-126027816	+	0.036955184	0.792532511	10.80092625	10.92083851	10.95555664	10.78352857	10.98098355	11.00119929
Afg3l2	mRNA	chr18:67564417-67608790	-	-0.180245989	0.075729353	10.81269182	10.91062599	10.99271827	10.65144066	10.77128929	10.83289516
Afmid	mRNA	chr11:117687232-117701222	+	-0.139452697	0.500421527	8.093980959	8.398764789	8.327118786	7.983793831	8.310961109	8.212688951
Afp	mRNA	chr5:90919739-90937933	+	0.337126169	0.665461226	1.41943164	1.317701094	1.369385865	1.41943164	1.369385865	1.51489963
Aftph	mRNA	chr11:20585087-20641487	-	0.548167974	4.39E-13	10.24344653	10.29584322	10.32221392	10.74389911	10.74942419	10.75971909
Aga	mRNA	chr8:54597055-54608776	+	0.30972572	0.057481523	7.727874359	7.742278812	7.842870042	7.877423736	8.002512264	8.083892646
Agap2	mRNA	chr10:126515962-126530225	+	0.716340636	4.17E-11	9.493174649	9.601439635	9.569608362	9.94080298	10.2316638	10.26080749
Agap3	mRNA	chr5:23957994-24007865	+	-0.499223883	2.39E-05	10.14633527	10.33879584	10.47519607	9.726741874	9.960095086	10.01517465
Agbl1	mRNA	chr7:83374772-84269584	+	0.533161234	0.455669793	1.624254855	1.576289557	1.526750095	1.526750095	1.801785207	1.71575164
Agbl2	mRNA	chr2:90622900-90656388	+	-0.29671294	NA	0.933527992	0.878324073	0.878324073	0.821313845	0.878324073	0.821313845
Agbl3	mRNA	chr6:34730431-34807932	+	0.519366163	0.067892852	5.547914453	5.82563289	5.82563289	6.027629445	5.936588189	6.008044907
Agbl5	mRNA	chr5:31191224-31209039	+	-0.434858633	0.000771638	8.979424057	9.243747663	9.220097255	8.688364112	8.859854522	8.869664843
Ager	mRNA	chr17:34734806-34737877	+	0.130009651	0.737074762	5.54453076	5.662691132	5.791598314	5.711354526	5.74647229	5.734892069
Agfg1	mRNA	chr1:82836057-82892850	+	-0.664484462	2.57E-18	11.23800849	11.31664229	11.32544465	10.64490787	10.78832546	10.7474238
Agfg2	mRNA	chr5:138092081-138125921	-	-0.437661636	2.76E-05	10.26812826	10.40976187	10.42180453	9.825345355	10.07853955	10.07966327
Aggf1	mRNA	chr13:96120671-96145289	-	0.403728097	2.91E-06	10.37200342	10.48270637	10.51335528	10.71289762	10.82420699	10.85795715
Agk	mRNA	chr6:40275476-40346761	+	0.111389903	0.545972742	8.040399985	8.2386292	8.235177488	8.235177488	8.265890055	8.269254395
Agl	mRNA	chr3:116442916-116511084	-	0.138395628	0.215507997	9.571449621	9.647189498	9.596178964	9.701851147	9.744717955	9.710265702
Agpat1	mRNA	chr17:34742805-34750394	+	0.038725201	0.842521343	9.834898067	10.19225614	10.16355838	9.94317844	10.15628055	10.20435776
Agpat2	mRNA	chr2:26449106-26459730	-	0.428683047	0.015306132	7.176130131	7.103284384	7.169695223	7.343075148	7.479009726	7.454085777
Agpat3	mRNA	chr10:77734307-77814445	-	0.395946518	7.76E-05	10.52551137	10.69370731	10.77043499	10.86381385	11.07589512	11.06370169
Agpat4	mRNA	chr17:12312149-12412506	+	0.87232298	1.94E-06	7.255632542	7.154803407	7.175677215	7.477773953	7.966187535	7.860013361
Agpat5	mRNA	chr8:18846278-18884413	+	-0.016153529	0.900434063	10.49781401	10.53338552	10.49781401	10.48685928	10.51365586	10.48770532
Agpat6	mRNA	chr8:24283417-24318925	-	-0.253628612	0.005823937	10.93963701	11.00224727	11.01277606	10.63784117	10.81180299	10.84881307
Agpat9	mRNA	chr5:101275247-101328121	+	1.581635722	4.92E-12	5.654908034	5.54444749	5.684563686	6.410394617	6.410394617	6.432988327
Agphd1	mRNA	chr9:54765096-54797731	+	0.356837023	0.31534003	5.368832108	5.35476503	5.250815519	5.61740666	5.340512525	5.462485192
Agps	mRNA	chr2:75670233-75769407	+	0.03672007	0.725327899	12.07394998	12.15566175	12.14027889	12.10531535	12.17772909	12.18088753
Agrn	mRNA	chr4:155539398-155559244	-	-0.643732648	9.26E-12	10.08676881	10.21375509	10.25684153	9.557110549	9.689555888	9.702794265
Agrp	mRNA	chr8:108090597-108092198	-	-0.201075072	NA	0.690668379	0.749095005	0.805669662	0.690668379	0.690668379	0.749095005
Agtpbp1	mRNA	chr13:59550895-59658680	-	-0.330489564	0.003696588	9.447180776	9.461823074	9.512530697	9.082684578	9.319753948	9.205871788
Agtr1a	mRNA	chr13:30428224-30474736	+	-0.313671868	NA	0.664773702	0.546485401	0.606556625	0.546485401	0.546485401	0.546485401
Agtrap	mRNA	chr4:147451169-147462173	-	-0.331841904	0.005395718	8.871912374	8.897293181	8.91091845	8.581076591	8.661225221	8.66399272
Agxt2l2	mRNA	chr11:51398258-51416771	+	-0.008580829	0.9902662	5.42037371	5.807357849	5.818156229	5.705009345	5.656228472	5.716869712
Ahctf1	mRNA	chr1:181675034-181734146	-	-0.356599148	1.40E-06	11.97854207	12.09299487	12.12779208	11.74590191	11.78731199	11.75746186
Ahcy	mRNA	chr2:154885047-154900233	-	-0.118639731	0.227193353	10.54337525	10.58890392	10.65310404	10.4697083	10.53521521	10.48086085
Ahcyl1	mRNA	chr3:107466037-107499466	-	0.094507259	0.319816479	11.57998838	11.6921392	11.68247626	11.66670948	11.77625489	11.7539038
Ahcyl2	mRNA	chr6:29718442-29862310	+	0.744490475	1.02E-21	10.13694705	10.18706441	10.10086907	10.71660439	10.78760496	10.80736672
Ahdc1	mRNA	chr4:132567420-132634025	+	0.20609217	0.102727465	9.120541322	9.347324839	9.276238929	9.345552122	9.454188442	9.452562093
Ahi1	mRNA	chr10:20672352-20800235	+	-0.267764297	0.013672512	9.398301807	9.479214004	9.506098139	9.274603009	9.263240194	9.196809242
Ahnak	mRNA	chr19:9063773-9151409	+	2.389059426	3.14E-87	7.617371783	7.430798552	7.500685205	9.36451314	9.411672882	9.269304768
Ahr	mRNA	chr12:36182650-36219661	-	1.252825253	0.000147369	4.684432395	4.601460345	4.643724654	5.067960473	5.187450001	5.053824131
Ahrr	mRNA	chr13:74348565-74429757	-	-0.189149702	NA	1.04681982	0.992863193	0.992863193	0.937145487	0.937145487	1.04681982
Ahsa1	mRNA	chr12:88607677-88614902	+	-0.131521476	0.306356202	11.65674954	11.85300329	11.88117897	11.49185813	11.75285177	11.79846097
Ahsa2	mRNA	chr11:23387881-23397946	-	0.030998956	0.825735359	10.3517826	10.43301918	10.43651157	10.31779224	10.46751244	10.50850357
AI118078	mRNA	chr9:55174755-55286151	+	2.21E-16	1	1.940251424	2.025463987	1.983514659	1.849511512	2.105671109	1.983514659
AI182371	mRNA	chr2:34937380-34956205	-	0.249949254	0.589156396	4.623337883	4.736358743	4.838735543	4.754107351	4.886512714	4.838735543
AI314180	mRNA	chr4:58812902-58925597	-	-0.085771005	0.304509991	12.12920197	12.16531709	12.17958048	12.06008424	12.11074722	12.08382656
AI314976	mRNA	chr17:48549404-48556591	+	0.16493525	0.283306625	8.46654511	8.693035276	8.685060388	8.695681997	8.760045638	8.782408151
AI316807	mRNA	chr8:23573085-23587351	-	0.297653445	0.089170515	7.423671877	7.499815796	7.366064902	7.652532855	7.600607498	7.638599309
AI413582	mRNA	chr17:27700713-27702672	-	0.391313961	0.151269559	5.903335886	6.140749951	6.160904074	6.20973098	6.377710947	6.238019677
AI428936	mRNA	chr7:31099834-31104064	+	0.5550664	0.306289606	3.428820638	3.678510432	3.574180841	3.703160325	3.774032214	3.678510432
AI429214	mRNA	chr8:38056628-38058587	+	0.536910637	0.367878982	3.241520228	3.447987249	3.334499283	3.273333532	3.690524736	3.474701632
AI462493	mRNA	chr19:8954503-8955423	-	-0.255879799	0.145759944	8.111903202	8.400719217	8.450713854	8.040955993	8.115732968	8.256590193
AI467606	mRNA	chr7:134234949-134237563	+	0.358465278	0.003232183	9.652434946	9.902309859	9.938292346	9.963719634	10.21787465	10.2149336
AI480653	mRNA	chr16:30955588-31081518	-	-0.023751657	0.881400665	9.432115843	9.476922168	9.489892821	9.392642518	9.473658074	9.473658074
AI597468	mRNA	chr10:84565371-84580492	+	-0.050610433	0.735446325	9.837616675	9.864287327	9.6760912	9.805091485	9.766261235	9.686268318
AI597479	mRNA	chr1:43155554-43172791	+	0.253234264	0.012155387	9.579798454	9.584448296	9.545182651	9.719370761	9.772425251	9.839737423
AI607873	mRNA	chr1:175653558-175671940	-	0.147330939	0.866170746	1.609074373	1.793331744	1.704080764	1.704080764	1.65730131	1.835823947
AI837181	mRNA	chr19:5425143-5427316	+	-0.193175818	0.263575233	8.362428972	8.61436357	8.710623461	8.321741635	8.491952202	8.452365564
AI846148	mRNA	chr19:7430953-7457516	-	0.172363116	0.242539589	9.290531471	9.518883846	9.432023479	9.378312573	9.571556196	9.703509058
AI848100	mRNA	chr1:163746242-163806792	-	0.35518072	3.69E-05	9.875269413	9.893231415	9.838557133	10.1770911	10.17403812	10.14518093
AI987944	mRNA	chr7:48628299-48648749	-	0.121952733	0.608340397	7.257406682	7.577468176	7.587242409	7.572550043	7.616081131	7.506643621
Aicda	mRNA	chr6:122503826-122514198	+	0.110069268	NA	0.209213487	0.209213487	0.209213487	0.209213487	0.209213487	0.272460011
Aif1	mRNA	chr17:35307936-35312946	-	0.353229611	0.649927624	1.658067601	1.79803348	1.752856187	1.658067601	1.79803348	1.965527225
Aif1l	mRNA	chr2:31805822-31828962	+	-1.622360948	9.08E-50	9.584080331	9.672638398	9.658309863	8.189963125	8.372768303	8.458420724
Aifm1	mRNA	chrX:45828120-45866603	-	-0.11959121	0.296233104	10.20609456	10.23018275	10.213168	9.989939936	10.1732429	10.17635942
Aifm2	mRNA	chr10:61178010-61202008	+	0.110069268	NA	0.209213487	0.209213487	0.209213487	0.209213487	0.272460011	0.209213487
Aifm3	mRNA	chr16:17489783-17507575	+	-0.468199865	NA	1.14814822	1.199245882	1.095332699	1.040800382	1.040800382	1.095332699
Aig1	mRNA	chr10:13372514-13588636	-	0.444514016	0.046383859	6.441564067	6.593261211	6.506535011	6.681485749	6.891796835	6.726828954
Aim1	mRNA	chr10:43670112-43724652	-	0.872329393	4.23E-06	6.563705692	6.449865411	6.479416263	6.987539018	7.071131177	6.968789762
Aim1l	mRNA	chr4:133624366-133648419	+	1.166772001	0.015766718	3.346818463	3.438293261	3.378109942	3.55004248	3.675980495	3.852256518
Aim2	mRNA	chr1:175350734-175396167	+	-0.706661665	0.200163211	3.289579355	3.503400333	3.427793467	3.198043263	3.289579355	3.198043263
Aimp1	mRNA	chr3:132323461-132346843	-	0.004063999	0.983063024	11.30157294	11.44705113	11.43609808	11.22956003	11.44180552	11.51209174
Aimp2	mRNA	chr5:144663572-144670708	-	-0.118853635	0.393448083	10.09370798	10.22786762	10.28710018	9.923429095	10.14464612	10.22886144
Aip	mRNA	chr19:4114445-4125827	-	0.326050693	0.00487829	9.744183509	9.783165547	9.820973947	9.844691452	10.15020714	10.14713284
Aipl1	mRNA	chr11:71842223-71851011	-	-0.380681792	0.235525838	5.610516777	5.837370802	5.69542462	5.623061246	5.518392581	5.490568857
AK010878	mRNA	chr12:103978039-103996020	-	-0.099826036	0.561238624	9.575267236	9.676248748	9.733408695	9.324291436	9.705852376	9.677674472
Ak1	mRNA	chr2:32477277-32490578	+	0.307436321	NA	0.53718466	0.53718466	0.53718466	0.53718466	0.71231406	0.53718466
Ak2	mRNA	chr4:128670508-128688773	+	0.380229764	0.000131583	11.78559408	11.92840208	12.02127235	12.07182664	12.31459394	12.32162283
Ak3	mRNA	chr19:29095321-29122392	-	-0.110635002	0.398653954	9.907989859	10.06812961	10.01202269	9.790447812	9.892939117	10.02230862
Ak4	mRNA	chr4:101091893-101140376	+	-1.14525486	9.09E-41	10.36386521	10.37681706	10.46873898	9.431240493	9.403608947	9.510662714
Ak5	mRNA	chr3:152125778-152331104	-	0.09628155	NA	0.817409181	0.817409181	0.929636394	0.817409181	0.874425928	0.929636394
Ak7	mRNA	chr12:106944191-107020657	+	1.313333722	0.020151739	2.465571536	2.384025051	2.465571536	2.924212998	2.649383949	2.579014369
Ak8	mRNA	chr2:28555680-28668685	+	0.586911048	NA	0.929918412	0.929918412	0.929918412	1.040059413	0.985869173	1.092562685
Akap1	mRNA	chr11:88692105-88725900	-	-0.695775968	2.54E-20	11.74014173	11.86263679	11.85817508	11.14334888	11.26649525	11.26955195
Akap10	mRNA	chr11:61684808-61743728	-	0.186199131	0.106779749	10.10791668	10.1565613	10.13840457	10.11121877	10.36700499	10.37772708
Akap11	mRNA	chr14:78892052-78936667	-	0.049945869	0.597630659	12.05711875	12.05047374	12.05452267	12.11016072	12.12662679	12.05192127
Akap12	mRNA	chr10:5987069-6080212	-	-1.611168613	1.85E-75	10.32434468	10.39458911	10.39211712	8.967319602	9.049148834	9.091631167
Akap13	mRNA	chr7:82600419-82899495	+	0.962401052	1.66E-53	11.92577163	11.89289819	11.86775154	12.72860847	12.7312059	12.6904233
Akap17b	mRNA	chrX:34148177-34185409	-	0.152667126	0.609533961	6.378293189	6.681666478	6.425682166	6.506235628	6.613194797	6.644144478
Akap2	mRNA	chr4:57858119-57909856	+	-0.267963605	0.001901245	10.87046035	10.99964305	10.92061728	10.63007141	10.76515846	10.71196263
Akap3	mRNA	chr6:126803115-126824326	+	-0.385644574	NA	1.04681982	1.04681982	0.992863193	0.937145487	0.992863193	0.937145487
Akap5	mRNA	chr12:77425877-77435138	+	-0.372394063	0.147114802	6.469156522	6.427914255	6.376302322	6.349563638	6.225583364	6.08593144
Akap6	mRNA	chr12:53800369-54252002	+	0.598280655	0.192977136	4.084766434	4.239570939	4.011184435	4.260012499	4.411099891	4.239570939
Akap7	mRNA	chr10:24888895-25018969	-	0.535991741	0.036477722	5.840119742	5.840119742	5.923153606	6.101926694	6.167815767	6.13065222
Akap8	mRNA	chr17:32440620-32458098	-	-0.379640075	1.75E-05	11.81269233	11.95433046	11.95885949	11.44941243	11.66574296	11.63184019
Akap8l	mRNA	chr17:32458368-32487522	-	-0.202159076	0.186435482	9.085868956	9.309293213	9.390134615	8.936679315	9.191920906	9.172220901
Akap9	mRNA	chr5:3928185-4080204	+	0.218111211	0.010847601	10.58813562	10.51790881	10.59764108	10.80397103	10.75271669	10.70069901
Akirin1	mRNA	chr4:123412437-123427542	-	-0.433638188	1.04E-06	10.98392517	11.17467763	11.13812239	10.63137537	10.77623628	10.78327104
Akirin2	mRNA	chr4:34497863-34514157	+	0.284465881	0.003197202	10.19824167	10.19094033	10.20550099	10.30392938	10.52529318	10.47452752
Akna	mRNA	chr4:63028161-63064479	-	0.532194594	1.28E-09	9.900945472	9.945497151	10.04060886	10.33498556	10.44142798	10.45234729
Aknad1	mRNA	chr3:108542575-108585227	+	0.110069268	NA	0.209213487	0.209213487	0.209213487	0.209213487	0.272460011	0.209213487
Akr1a4	mRNA	chr4:116309114-116324256	-	0.024242787	0.884095487	12.33466798	12.55337277	12.59710917	12.35386025	12.56832157	12.62487063
Akr1b10	mRNA	chr6:34334246-34346949	+	0.022148488	0.932109261	7.743456133	7.947598096	7.886184381	7.821364077	7.803470695	7.998257142
Akr1b3	mRNA	chr6:34253929-34267489	-	-0.139344112	0.528119801	8.252132514	8.789887441	8.721546176	8.600168989	8.433842173	8.468366089
Akr1b7	mRNA	chr6:34362361-34373137	+	0.658112282	0.335230178	1.470914012	1.520655794	1.520655794	1.568880838	1.660809003	1.660809003
Akr1b8	mRNA	chr6:34304163-34318454	+	2.744060093	4.19E-09	3.281161727	3.281161727	3.350624126	3.947185354	4.115063285	3.818948015
Akr7a5	mRNA	chr4:138866658-138874701	+	-0.18365699	0.267136684	8.731994724	8.918345434	9.039517529	8.609532271	8.771093043	8.881404019
Akt1	mRNA	chr12:113892031-113912487	-	0.002350682	0.994089496	11.71236588	11.87441398	11.90427667	11.66339293	11.89376092	11.93189788
Akt1s1	mRNA	chr7:52104596-52110780	+	-0.228615439	0.143690396	8.703451806	8.880293576	8.993185149	8.534121466	8.722070249	8.788839851
Akt2	mRNA	chr7:28376578-28424472	+	0.275198078	0.003528986	10.47930925	10.58510615	10.61667347	10.67604909	10.86174868	10.84038108
Akt3	mRNA	chr1:178952245-179178898	-	0.313671867	NA	0.546485401	0.546485401	0.546485401	0.664773702	0.606556625	0.546485401
Aktip	mRNA	chr8:93647397-93659395	-	-0.02299433	0.928220685	8.04341278	8.129642464	8.023809588	7.867739562	8.092917301	8.168772583
Alad	mRNA	chr4:62170203-62181097	-	0.343663027	0.008918774	9.661180937	9.742606574	9.804407909	9.748225119	10.14191461	10.14396096
Alas1	mRNA	chr9:106135785-106150285	-	0.23173325	0.124795924	8.777028755	9.018996769	8.951956124	8.912278412	9.198766074	9.181733801
Alas2	mRNA	chrX:146981959-147005165	+	-0.110069268	NA	0.209213487	0.209213487	0.272460011	0.209213487	0.209213487	0.209213487
Aldh16a1	mRNA	chr7:52397209-52409908	-	-0.008687696	0.960621166	9.513466475	9.581082434	9.661110041	9.440260138	9.637928758	9.649573236
Aldh18a1	mRNA	chr19:40624746-40662953	-	0.156047299	0.168762535	11.3058842	11.54676944	11.56464403	11.49754454	11.6462558	11.68278136
Aldh1a2	mRNA	chr9:71063595-71144050	+	-0.110069268	NA	0.209213487	0.272460011	0.209213487	0.209213487	0.209213487	0.209213487
Aldh1b1	mRNA	chr4:45811893-45817480	+	-1.674335993	1.92E-44	9.523453278	9.696537811	9.763413488	8.1807336	8.292123556	8.485395626
Aldh1l1	mRNA	chr6:90500841-90549165	+	-0.395110881	0.57508637	2.728936412	2.658941315	2.88822448	2.762502417	2.622414682	2.622414682
Aldh2	mRNA	chr5:122017695-122043833	-	-0.310168126	0.009309918	10.55562542	10.77674106	10.78350741	10.23638541	10.49689965	10.57884781
Aldh3a1	mRNA	chr11:61022243-61031918	+	1.719183848	1.11E-06	4.364543869	4.434558537	4.315344907	4.829922092	5.119102326	4.935252577
Aldh3a2	mRNA	chr11:61058256-61080629	-	0.005893016	0.974320835	9.431372008	9.520167338	9.559227578	9.417672161	9.540633314	9.565363452
Aldh4a1	mRNA	chr4:139178808-139205606	+	-0.358489534	0.01090729	9.241226735	9.544454551	9.629159696	9.045097589	9.275485334	9.239295439
Aldh5a1	mRNA	chr13:24999447-25029530	-	-0.445565193	0.012113431	7.374157352	7.551586961	7.488828253	7.110506513	7.258978654	7.177421954
Aldh6a1	mRNA	chr12:85771667-85791900	-	-0.608342592	0.001020238	7.156322534	7.411574733	7.352208329	6.934242435	6.86622608	6.991877247
Aldh7a1	mRNA	chr18:56685389-56732593	-	-0.356286698	0.000702023	10.59502651	10.7097685	10.75866855	10.20092509	10.48167391	10.46016115
Aldh8a1	mRNA	chr10:21097105-21116384	+	-0.110069268	NA	0.209213487	0.272460011	0.209213487	0.209213487	0.209213487	0.209213487
Aldh9a1	mRNA	chr1:169280121-169298661	+	-0.202583033	0.069459731	11.09517077	11.28240424	11.26683889	10.88128345	11.06567875	11.1697273
Aldoa	mRNA	chr7:133938747-133943961	-	0.762516744	2.12E-13	13.06784136	13.22161258	13.2700699	13.61905021	13.90258533	13.97434719
Aldoart1	mRNA	chr4:72511616-72513668	-	0.713299835	0.000323768	6.770187001	6.932266722	7.040383884	7.157951223	7.377588203	7.553047933
Aldoc	mRNA	chr11:78137699-78140262	+	-0.123052493	0.856427886	3.717674782	3.616471244	3.6932262	3.589721645	3.6932262	3.64263291
Alg1	mRNA	chr16:5233713-5245001	+	0.221684575	0.085263349	8.775536752	8.931171044	8.951878751	9.01632309	9.095953683	9.077554591
Alg10b	mRNA	chr15:90054741-90060985	+	0.076679591	0.401778409	11.58632459	11.65552496	11.69339201	11.70075732	11.72475995	11.70807963
Alg11	mRNA	chr8:23171192-23182099	+	-0.07941048	0.622230091	8.944365407	9.031876262	8.876718954	8.955659823	8.87431907	8.837759888
Alg12	mRNA	chr15:88635672-88649748	-	0.371250104	0.001792288	8.688610571	8.655401811	8.624148567	8.87558592	9.014949646	8.941711058
Alg13	mRNA	chrX:140752508-140808991	+	0.12915657	0.45308141	8.468089134	8.740343972	8.775780998	8.722231289	8.829466556	8.753118685
Alg14	mRNA	chr3:120994734-121064929	+	0.128786571	0.60943652	6.912241535	7.197794937	7.067220821	7.155908934	7.168033922	7.112426978
Alg2	mRNA	chr4:47482704-47487239	-	-0.30453841	0.006205904	9.724524323	9.898903187	9.92653745	9.493618254	9.658583227	9.645264846
Alg3	mRNA	chr16:20605530-20610822	-	0.159717508	0.347638634	8.480431166	8.647462055	8.669171925	8.544665491	8.764827401	8.846560002
Alg5	mRNA	chr3:54539460-54553717	+	0.125436247	0.388276724	9.010798087	9.1208302	9.218044934	9.161438518	9.185177416	9.308164094
Alg6	mRNA	chr4:99382320-99430151	+	-0.069115776	0.69690107	8.525303259	8.568348946	8.507641219	8.41529009	8.486704204	8.539825614
Alg8	mRNA	chr7:104520126-104540668	+	0.053217322	0.762454057	8.790379679	8.898506003	8.980385528	8.862706128	8.993515832	8.942400834
Alg9	mRNA	chr9:50583434-50651633	+	0.029513509	0.85260503	9.875520744	10.02798042	10.02569948	9.884494204	10.07604482	10.04045205
Alk	mRNA	chr17:72218327-72953647	-	0.110069268	NA	0.209213487	0.209213487	0.209213487	0.209213487	0.209213487	0.272460011
Alkbh1	mRNA	chr12:88769027-88784789	-	-0.381244317	0.000925974	9.467272488	9.628056687	9.642338887	9.135761941	9.327266333	9.340008025
Alkbh2	mRNA	chr5:114573942-114578185	-	-0.394427627	0.102675106	6.488882466	6.760376845	6.703893003	6.338673579	6.514925475	6.444077966
Alkbh3	mRNA	chr2:93820790-93850887	-	0.11435819	0.512500176	8.506696618	8.722335627	8.748065985	8.633347984	8.797951605	8.81734796
Alkbh4	mRNA	chr5:136614650-136617484	+	-0.174504603	0.45721958	7.088508222	7.233376899	7.113966516	6.922531181	7.12648552	7.055863998
Alkbh5	mRNA	chr11:60351184-60372014	+	-0.031408822	0.768251434	12.40432631	12.41624488	12.38840931	12.30568457	12.42449859	12.39548314
Alkbh6	mRNA	chr7:31093771-31099322	+	0.702568601	5.49E-07	7.573041097	7.643175889	7.738743858	8.094907624	8.177773873	8.181103901
Alkbh7	mRNA	chr17:57136761-57138759	+	-0.683077551	5.08E-05	7.709639317	7.778965089	7.90258635	7.230662251	7.237371926	7.515834035
Alkbh8	mRNA	chr9:3335230-3385846	+	-0.152432773	0.20589489	9.388075605	9.389777046	9.312560479	9.21658293	9.249394194	9.256992843
Alms1	mRNA	chr6:85537524-85652745	+	-0.115251959	0.253352126	10.28564636	10.26245534	10.24773791	10.20149449	10.16303167	10.14067626
Alox12	mRNA	chr11:70054956-70068843	-	0.110069268	NA	0.209213487	0.209213487	0.209213487	0.209213487	0.272460011	0.209213487
Alox12e	mRNA	chr11:70129114-70136020	-	0.110069268	NA	0.209213487	0.209213487	0.209213487	0.209213487	0.272460011	0.209213487
Alox15	mRNA	chr11:70157648-70165533	-	0.908103332	0.146393281	2.03312424	2.120480076	2.120480076	2.316896886	2.162149351	2.35287935
Alox5ap	mRNA	chr5:150076633-150099623	+	-0.612294517	0.116151092	4.808247072	4.760019349	4.743452697	4.581711318	4.600919474	4.480242297
Alox8	mRNA	chr11:68997386-69011341	-	-0.247729617	0.724877015	3.23293692	3.087282369	3.087282369	3.023624155	3.11788242	3.087282369
Aloxe3	mRNA	chr11:68939878-68962617	+	-0.201075072	NA	0.690668379	0.805669662	0.749095005	0.690668379	0.690668379	0.749095005
Alpi	mRNA	chr1:88994576-88998181	-	0.110069268	NA	0.209213487	0.209213487	0.209213487	0.209213487	0.209213487	0.272460011
Alpk2	mRNA	chr18:65425185-65553542	-	-0.782851779	0.05140345	4.913943907	4.602384584	4.546866074	4.426570508	4.405171785	4.447560105
Alpk3	mRNA	chr7:88202485-88250498	+	0.59489142	0.000524392	6.977002062	7.124730504	7.035539902	7.388927727	7.414857056	7.479656089
Alpl	mRNA	chr4:137297646-137352292	-	0.212675551	NA	0.385571471	0.385571471	0.385571471	0.507062076	0.385571471	0.385571471
Als2	mRNA	chr1:59219599-59294075	-	1.066264836	1.26E-35	9.459047867	9.583866844	9.596820761	10.38555411	10.47043032	10.45911313
Als2cl	mRNA	chr9:110782677-110803034	+	-0.917012123	2.92E-08	7.526540238	7.586777539	7.626710954	6.880672278	6.960997907	7.106660479
Als2cr11	mRNA	chr1:59107349-59151744	-	0.215556998	NA	0.390775706	0.390775706	0.390775706	0.390775706	0.452321834	0.452321834
Als2cr4	mRNA	chr1:59157436-59176940	-	0.576486769	0.00031031	7.715159321	7.739554752	7.654472606	7.884793054	8.217657309	8.211191815
Amac1	mRNA	chr11:69573386-69575346	-	-0.079901645	0.932109261	1.397102871	1.544819289	1.544819289	1.397102871	1.497142947	1.544819289
Amacr	mRNA	chr15:10911510-10926379	+	0.197168101	0.305280203	7.665507169	7.824645136	7.811404996	7.738235182	8.021736785	7.945422282
Ambra1	mRNA	chr2:91570294-91759006	+	0.045136335	0.739438303	10.52079362	10.68647457	10.70763731	10.59650971	10.73908442	10.69819437
Amd1	mRNA	chr10:40007263-40021994	-	-9.17E-18	NA	0.999999703	0.999999703	0.999999703	0.999999703	0.999999703	0.999999703
Amd2	mRNA	chr10:40007270-40021992	-	-0.349056767	7.43E-05	10.19764192	10.22547785	10.17941707	9.843586071	9.943411486	9.938480356
Amdhd2	mRNA	chr17:24292799-24300700	-	0.10679725	0.754740492	6.113603407	6.338084743	6.255470123	6.166240046	6.430849354	6.274381407
Amfr	mRNA	chr8:96495487-96536540	-	0.590554901	8.74E-12	10.71309002	10.91370935	10.85437366	11.22644458	11.37209912	11.39563246
Amh	mRNA	chr10:80267992-80270393	+	-1.070951933	0.001510727	5.072964338	5.249279851	5.211066757	4.600886303	4.807252649	4.880012547
Amhr2	mRNA	chr15:102275797-102285070	+	-1.65E-16	1	1.8291314	1.783372235	1.958142934	1.958142934	1.783372235	1.8291314
Amica1	mRNA	chr9:44887265-44916614	+	-0.818492021	4.43E-14	9.219386344	9.306701731	9.407411981	8.62297958	8.675784538	8.695723448
Amigo1	mRNA	chr3:107989252-107994695	+	-1.26515499	7.54E-05	5.430663943	5.465529358	5.369940419	4.677993079	5.019122659	5.001737219
Amigo2	mRNA	chr15:97074504-97077718	-	1.064041896	1.26E-08	6.410474641	6.67574145	6.69314189	7.285581844	7.290703945	7.166656401
Amigo3	mRNA	chr9:107955489-107958032	+	0.261485246	0.464605965	5.418917169	5.59027683	5.404545313	5.527532697	5.614391924	5.626251721
Ammecr1	mRNA	chrX:139288016-139401271	-	-0.149696533	0.187260286	9.647658705	9.669207969	9.601882476	9.543360002	9.465349153	9.541782462
Ammecr1l	mRNA	chr18:31919477-31943737	+	-0.430721518	7.84E-06	10.40639055	10.43393551	10.34669306	9.883193005	10.12150994	10.08385814
Amn	mRNA	chr12:112509321-112514637	+	0.634275563	0.288242738	2.884270005	3.020123102	3.051825507	3.051825507	3.19875624	3.17079993
Amn1	mRNA	chr6:149106098-149137234	-	0.686291806	0.053330409	4.865693523	4.990525326	5.007243958	4.990525326	5.334035452	5.334035452
Amot	mRNA	chrX:141880966-141921589	-	0.212675551	NA	0.385571471	0.385571471	0.385571471	0.507062076	0.385571471	0.385571471
Amotl1	mRNA	chr9:14346410-14419444	-	0.805490365	1.85E-20	9.65099724	9.803311461	9.733840394	10.33614479	10.43177963	10.44510513
Ampd1	mRNA	chr3:102877936-102903643	+	-0.178068189	0.718702817	4.664304612	5.016217283	4.926806313	4.759049082	4.812163812	4.862793027
Ampd2	mRNA	chr3:107876979-107889545	-	-0.139880785	0.243013179	11.09920943	11.29785988	11.38074345	11.02140066	11.19358154	11.21174148
Ampd3	mRNA	chr7:117916117-117955909	+	-0.271444874	NA	1.243394652	1.034246749	1.089067821	1.034246749	1.089067821	1.089067821
Amph	mRNA	chr13:19040239-19242784	+	0.136341569	0.513007406	8.231153636	8.356263303	8.227584726	8.091510053	8.475402606	8.515451867
Amt	mRNA	chr9:108199252-108203928	+	-0.450727566	0.312180599	4.477321507	4.671476596	4.533809148	4.332898502	4.397141133	4.496478347
Amy1	mRNA	chr3:113258869-113280668	-	0.081722694	0.930938451	1.404751834	1.552112095	1.504553757	1.504553757	1.504553757	1.504553757
Amz1	mRNA	chr5:141200080-141229266	+	1.165840814	0.005280151	3.984690139	3.856440927	3.856440927	4.223736855	4.280847172	4.243106525
Amz2	mRNA	chr11:109287259-109299462	+	0.1828066	0.061474505	10.51619357	10.63335249	10.58408901	10.62565825	10.78897785	10.78014457
Anapc1	mRNA	chr2:128435818-128513131	-	-0.099247514	0.225315986	12.49127502	12.57501473	12.55409449	12.44279375	12.47084707	12.45382554
Anapc10	mRNA	chr8:82235718-82301220	+	-0.00191119	1	7.831991846	7.995868713	8.011461178	7.987994763	7.871873945	7.980068063
Anapc11	mRNA	chr11:120459734-120469512	+	0.06172103	0.663722494	10.25797885	10.39672785	10.36413352	10.2378642	10.44581333	10.48224955
Anapc13	mRNA	chr9:102528625-102536574	+	-0.360341753	0.0216607	9.147827157	9.258733572	9.383848386	8.669997995	9.058648627	9.151822151
Anapc16	mRNA	chr10:59450656-59465860	-	-0.154168037	0.271478503	9.6828754	9.846681873	9.880482646	9.496030061	9.742195352	9.778895697
Anapc2	mRNA	chr2:25127985-25141436	+	-0.230629985	0.024178453	11.15147295	11.38286607	11.35833352	10.98973148	11.15147295	11.16544246
Anapc4	mRNA	chr5:53225373-53257973	+	0.020547129	0.892781102	10.11397817	10.19334042	10.20964427	10.07968344	10.21771708	10.26604879
Anapc5	mRNA	chr5:123237469-123271348	-	-0.146284271	0.187163256	12.89208396	13.08286921	13.08705436	12.76418416	12.92355429	12.99655899
Anapc7	mRNA	chr5:122872452-122894920	+	-0.142665241	0.203603684	10.22424901	10.39459643	10.38392858	10.12520545	10.25922496	10.26021014
Ang	mRNA	chr14:51710751-51721684	+	0.212675551	NA	0.385571471	0.385571471	0.385571471	0.507062076	0.385571471	0.385571471
Angel1	mRNA	chr12:88041451-88067410	-	0.472155106	0.007413404	7.07467909	7.121876884	7.141582204	7.322748634	7.434218671	7.483416281
Angel2	mRNA	chr1:192748986-192770370	+	-0.002606464	0.992428858	10.25281624	10.33944112	10.37610967	10.17366428	10.37610967	10.40292804
Angpt1	mRNA	chr15:42256270-42508341	-	0.215556998	NA	0.390775706	0.390775706	0.390775706	0.390775706	0.452321834	0.452321834
Angpt2	mRNA	chr8:18691336-18741551	-	0.901004921	0.157223109	1.534082599	1.534082599	1.583057002	1.764223566	1.721123539	1.676569184
Angptl1	mRNA	chr1:158769153-158791209	+	1.00860726	0.105008463	1.650036436	1.650036436	1.698320894	1.745075169	1.876861017	1.958298175
Angptl2	mRNA	chr2:33071480-33103234	+	-1.316157267	2.80E-39	10.16644595	10.41376376	10.43650635	9.198136753	9.273448017	9.275476792
Angptl3	mRNA	chr4:98697645-98704879	+	0.110069268	NA	0.209213487	0.209213487	0.209213487	0.209213487	0.209213487	0.272460011
Angptl4	mRNA	chr17:33911844-33918520	-	-0.262739763	0.070316047	8.849049136	8.987136407	9.121043261	8.642586465	8.816962422	8.880316799
Angptl6	mRNA	chr9:20678252-20684154	-	-0.3005809	0.342256479	5.992604682	6.024401783	6.233016964	5.739706182	5.992604682	6.055301339
Ankdd1b	mRNA	chr13:97186088-97241115	-	0.56565921	NA	0.909078592	0.909078592	0.909078592	1.17343749	0.909078592	0.965361963
Ankfy1	mRNA	chr11:72503503-72585648	+	0.042203876	0.70848539	11.55994155	11.65719687	11.68308492	11.60337778	11.68382738	11.72147871
Ankhd1	mRNA	chr18:36720256-36818562	+	-0.152652764	0.050339055	11.5147011	11.57851809	11.54600315	11.38896062	11.44216653	11.41809003
Ankib1	mRNA	chr5:3689999-3803109	-	0.170193844	0.050685455	10.41481216	10.42640441	10.47176216	10.58168541	10.57301688	10.59029369
Ankk1	mRNA	chr9:49223326-49235126	-	-0.179228018	NA	1.251641877	1.199895927	1.251641877	1.251641877	1.146476184	1.199895927
Ankle1	mRNA	chr8:73929910-73933803	+	-0.584759952	6.54E-05	8.047393929	8.091197396	8.190807727	7.584544609	7.714619056	7.781662662
Ankle2	mRNA	chr5:110660059-110685667	+	-0.019794227	0.886558734	10.19814212	10.14387306	10.2174004	10.12885634	10.20425584	10.17650609
Ankmy1	mRNA	chr1:94766705-94799483	-	-0.850751643	0.006209471	5.413365989	5.337542914	5.413365989	4.947776124	5.08832934	5.08832934
Ankmy2	mRNA	chr12:36883710-36923878	+	-0.449713582	4.05E-05	9.295339829	9.268412903	9.321691973	8.838532993	9.019954277	8.94443502
Ankra2	mRNA	chr13:99033196-99043868	+	0.108104282	0.652214621	7.175362039	7.206949884	7.36397331	7.279398419	7.347548702	7.336467232
Ankrd10	mRNA	chr8:11611582-11635754	-	-0.729092433	1.09E-17	11.13040696	11.30079814	11.33128598	10.55096339	10.65409878	10.69853376
Ankrd11	mRNA	chr8:125407721-125566184	-	0.432835689	2.83E-09	12.25070211	12.35007102	12.36997944	12.63531178	12.7477047	12.69847793
Ankrd12	mRNA	chr17:66316840-66426386	-	-0.365028536	0.000297929	9.703943904	9.801606765	9.738255697	9.427856341	9.53109825	9.38368696
Ankrd13a	mRNA	chr5:115225148-115255829	+	-0.565376542	1.31E-10	11.58516504	11.83390361	11.82083987	11.20171963	11.29867394	11.30214373
Ankrd13b	mRNA	chr11:77283988-77303180	-	-0.315578107	0.002185499	10.44140296	10.51291741	10.61953758	10.1141612	10.29760712	10.35543952
Ankrd13c	mRNA	chr3:157610429-157669801	+	0.086721139	0.438523668	10.01343388	9.994761872	9.955363064	10.04996683	10.05781806	10.07337324
Ankrd13d	mRNA	chr19:4270179-4283137	-	-0.201673374	0.485236945	6.347114487	6.49755433	6.61465313	6.268999824	6.446743792	6.420425194
Ankrd16	mRNA	chr2:11699379-11711950	+	0.013821091	0.944971982	8.836377297	9.063648678	9.094692881	8.97456311	9.067833457	8.99910499
Ankrd17	mRNA	chr5:90656190-90795211	-	-0.066148445	0.450910946	12.23383753	12.25924698	12.2462294	12.17956908	12.22542244	12.16435712
Ankrd22	mRNA	chr19:34197038-34240531	-	0.29671294	NA	0.821313845	0.821313845	0.878324073	0.933527992	0.878324073	0.878324073
Ankrd23	mRNA	chr1:36587378-36592574	-	0.261599537	0.160380178	7.35171569	7.36338753	7.484942682	7.500596094	7.570932033	7.650719926
Ankrd24	mRNA	chr10:81091284-81110357	+	9.14E-16	1	5.305454206	5.767577745	5.535371578	5.622425364	5.522343903	5.509157704
Ankrd26	mRNA	chr6:118452581-118512274	-	-0.33035979	2.45E-05	10.70318792	10.72248215	10.74497484	10.41033724	10.44260747	10.47838302
Ankrd27	mRNA	chr7:36371265-36424256	+	-0.197673304	0.057433934	10.4076343	10.57690593	10.528382	10.23070506	10.40405986	10.37600911
Ankrd28	mRNA	chr14:32513200-32643601	-	0.460125671	3.81E-12	11.35627421	11.40274196	11.42013389	11.78236495	11.79796449	11.77620809
Ankrd29	mRNA	chr18:12410865-12464229	-	0.110069268	NA	0.209213487	0.209213487	0.209213487	0.209213487	0.272460011	0.209213487
Ankrd32	mRNA	chr13:77182348-77274729	-	-0.099833092	0.41857688	9.719813934	9.806026528	9.693015161	9.694440055	9.671445411	9.607499318
Ankrd33b	mRNA	chr15:31221234-31297514	-	0.215556998	NA	0.390775706	0.390775706	0.390775706	0.390775706	0.452321834	0.452321834
Ankrd34a	mRNA	chr3:96400558-96403701	+	-0.157431422	0.8556062	1.66538012	1.52524999	1.573467322	1.475515932	1.620174606	1.573467322
Ankrd35	mRNA	chr3:96474053-96494957	+	-0.422006279	0.574797442	1.988495538	1.907005947	1.774602836	1.727713317	1.907005947	1.774602836
Ankrd37	mRNA	chr8:47082261-47085204	-	-0.621106912	0.046008874	5.741854352	5.936796231	5.975758682	5.311388953	5.693354675	5.729930204
Ankrd39	mRNA	chr1:36595017-36604046	-	0.277114646	0.15313463	7.590374781	7.871503129	7.788073884	7.732166443	8.051964927	8.044667038
Ankrd40	mRNA	chr11:94189314-94203161	+	0.040155784	0.766040743	11.16856937	11.33186544	11.31999029	11.18354526	11.37188434	11.36545535
Ankrd42	mRNA	chr7:99732692-99785652	-	1.004263199	0.105317717	1.825976459	1.917443593	1.825976459	2.044351323	2.160409209	1.961051543
Ankrd44	mRNA	chr1:54702183-54983231	-	0.615321814	6.73E-15	10.09818588	10.23143394	10.1853696	10.68720495	10.69506177	10.69506177
Ankrd45	mRNA	chr1:163072842-163100638	+	0.210510683	0.787230801	2.532154584	2.638419286	2.456013502	2.704538728	2.494649857	2.568583351
Ankrd46	mRNA	chr15:36407422-36426546	-	0.209698112	0.093860434	9.879187694	10.13768206	10.04742454	10.04170581	10.29615917	10.2542606
Ankrd49	mRNA	chr9:14584641-14587408	-	-0.186444726	0.097567334	9.817264014	10.03741231	9.940578525	9.752130164	9.7742197	9.813290836
Ankrd50	mRNA	chr3:38348182-38383738	-	0.013012882	0.947450543	8.605878918	8.611513679	8.711313626	8.674516034	8.574422974	8.70872264
Ankrd52	mRNA	chr10:127814179-127831062	+	-0.185152457	0.030093553	11.56803941	11.65325932	11.65851659	11.40221946	11.55346342	11.44731288
Ankrd54	mRNA	chr15:78883523-78893289	-	-0.063815624	0.705973552	9.594267291	9.84390742	9.84898282	9.56601145	9.801231347	9.765198693
Ankrd55	mRNA	chr13:113078658-113174210	+	1.837793105	1.46E-05	3.663364454	3.778365182	3.601278157	4.20593189	4.148376659	4.242703812
Ankrd57	mRNA	chr10:58684669-58689181	+	1.282470117	2.37E-06	5.313603393	5.428409237	5.428409237	5.761703427	6.137455418	6.025952364
Ankrd6	mRNA	chr4:32891009-33037801	-	-2.557939015	2.51E-37	7.250836808	7.554788742	7.526932037	5.950124376	5.934413975	5.950124376
Ankrd60	mRNA	chr2:173394161-173403842	-	-0.09628155	NA	0.929636394	0.874425928	0.817409181	0.929636394	0.817409181	0.817409181
Ankrd61	mRNA	chr5:144651611-144655936	-	0.170896888	0.84384859	1.429725048	1.379877809	1.379877809	1.429725048	1.429725048	1.429725048
Ankrd9	mRNA	chr12:112213562-112217231	-	-0.356763626	0.153328032	6.46685935	6.662690249	6.762812942	6.383535184	6.373880472	6.544384008
Anks1	mRNA	chr17:28046284-28199581	+	-0.278958514	0.018428738	9.385346779	9.400640722	9.472813056	9.065238474	9.298599219	9.209267707
Anks1b	mRNA	chr10:89336253-90435729	+	-0.103919659	NA	0.551203872	0.611143997	0.611143997	0.551203872	0.551203872	0.611143997
Anks3	mRNA	chr16:4941419-4964330	-	-0.100336278	0.57772401	8.339218257	8.309502861	8.439200183	8.230105596	8.26178372	8.371390135
Ankzf1	mRNA	chr1:75188708-75195960	+	-0.32163138	0.0418326	7.933531309	8.019448849	8.008093738	7.661404442	7.814282215	7.800760437
Anln	mRNA	chr9:22135657-22193650	-	-0.206482621	0.012114049	11.30035899	11.36002806	11.25580388	11.12463753	11.18877342	11.07444752
Ano10	mRNA	chr9:122084996-122203492	-	-0.266551095	0.063732941	9.476220324	9.758243401	9.740944366	9.231679619	9.531319975	9.548637068
Ano2	mRNA	chr6:125640436-125990146	+	-0.212675552	NA	0.507062076	0.385571471	0.385571471	0.385571471	0.385571471	0.385571471
Ano6	mRNA	chr15:95621273-95805182	+	-0.740940727	5.27E-21	12.25052756	12.39331145	12.45499572	11.66785919	11.74642947	11.79053549
Ano8	mRNA	chr8:73999917-74009966	-	-0.146809985	0.394821124	8.470792298	8.590699151	8.694699355	8.323895795	8.539513365	8.553950074
Anp32a	mRNA	chr9:62189149-62226609	+	-0.56360944	1.96E-09	12.59608583	12.7485135	12.75059031	12.0337166	12.27333818	12.32551804
Anp32b	mRNA	chr4:46463988-46485395	+	-0.211329171	0.03712706	13.87759911	13.98188158	13.93417004	13.5970186	13.80070719	13.84712948
Anp32e	mRNA	chr3:95733179-95751310	+	-0.472344823	3.87E-08	14.00201126	14.04880043	14.04466952	13.48738774	13.69075711	13.7067683
Anpep	mRNA	chr7:86966688-86987238	-	-1.167059617	0.000615657	4.911400512	5.058047824	5.111527045	4.562598947	4.584003813	4.665698384
Antxr1	mRNA	chr6:87083846-87285769	-	-0.637382606	2.42E-06	8.555750522	8.674181361	8.609826432	7.96899265	8.270008116	8.148411612
Antxr2	mRNA	chr5:98313706-98459981	-	0.386837846	0.003453774	8.105079027	8.188949105	8.19629191	8.428544238	8.4902927	8.434563239
Anubl1	mRNA	chr6:116214252-116279644	+	-0.192676687	0.379348283	7.141843442	7.248228961	7.129387072	7.031357096	7.051648559	7.078154559
Anxa11	mRNA	chr14:26661640-26706290	+	0.090490138	0.601943782	9.346259878	9.60117406	9.68282952	9.479383528	9.644126381	9.740747008
Anxa2	mRNA	chr9:69301489-69339592	+	-1.354865679	2.15E-10	6.686838306	6.776235166	6.964449947	5.996833259	6.009987572	6.17964477
Anxa4	mRNA	chr6:86686833-86743578	-	-0.297485076	0.304107752	6.24168142	6.147916645	6.167318852	5.955921976	5.955921976	6.176893101
Anxa5	mRNA	chr3:36347845-36374809	-	1.243547909	3.42E-27	9.036136143	9.188405428	9.295012134	10.00163616	10.34926875	10.25595891
Anxa6	mRNA	chr11:54792463-54846973	-	0.804374441	2.73E-17	10.5095186	10.63206362	10.69708981	11.12281439	11.36078841	11.40423244
Anxa7	mRNA	chr14:21274482-21299355	-	1.187991557	9.56E-28	8.746089381	8.843112929	8.930628103	9.670904884	9.80961282	9.929987832
Anxa9	mRNA	chr3:95100015-95111098	-	0.206288174	0.600303835	5.68815073	5.44846658	5.390470411	5.754000848	5.530033397	5.530033397
Aoah	mRNA	chr13:20885987-21116121	+	-0.110069268	NA	0.209213487	0.209213487	0.272460011	0.209213487	0.209213487	0.209213487
Aoc2	mRNA	chr11:101186376-101191008	+	0.110912775	0.428321922	9.059404313	9.15342463	9.185229815	9.151409507	9.272317127	9.240857641
Aoc3	mRNA	chr11:101191919-101200744	+	1.039585288	0.000508498	5.029562784	5.098787193	5.011550787	5.403810031	5.45329202	5.556949567
Aox1	mRNA	chr1:58086812-58163254	+	0.551525422	0.425588831	2.09219323	2.178273344	2.29785062	2.3719083	2.29785062	2.259180221
Aox3l1	mRNA	chr1:58335169-58436108	+	0.313671867	NA	0.546485401	0.546485401	0.546485401	0.546485401	0.606556625	0.664773702
Aox4	mRNA	chr1:58267240-58325440	+	1.3467379	0.012198328	2.742555447	2.779300589	2.950153461	3.042751794	3.072032893	3.279462372
Ap1ar	mRNA	chr3:127510182-127540410	-	0.101959731	0.468327469	10.2071259	10.43127239	10.4408487	10.29578944	10.49350615	10.54884191
Ap1b1	mRNA	chr11:4847523-4942797	+	0.190057629	0.071234368	11.21632122	11.4469144	11.40322634	11.40004714	11.55960422	11.59750695
Ap1g1	mRNA	chr8:112302539-112388108	+	0.070164815	0.492297372	11.48541212	11.58683051	11.44663756	11.53218427	11.61192444	11.55717138
Ap1g2	mRNA	chr14:55717686-55725430	-	0.032762299	0.840586452	9.860006368	10.02229266	10.04272911	9.880676068	10.03934604	10.08589984
Ap1m1	mRNA	chr8:74764030-74781278	+	0.255903437	0.027006109	10.30673796	10.42328759	10.4739172	10.42595676	10.6516167	10.76121252
Ap1m2	mRNA	chr9:21099900-21116777	-	1.674439964	0.000319329	3.328002888	3.579397021	3.460326153	3.737817761	4.075722763	3.919610786
Ap1s1	mRNA	chr5:137510863-137521930	-	-0.086708323	0.605262678	9.983109889	10.16924059	10.17027002	9.803737677	10.07296287	10.20377752
Ap1s2	mRNA	chrX:160347091-160367478	+	1.315002722	1.42E-28	7.819046869	7.92147994	7.803681042	8.855569425	8.8425175	8.809260441
Ap1s3	mRNA	chr1:79603450-79668547	-	0.116785592	0.67790018	6.785392972	7.040059112	6.884078398	6.808938237	7.058910372	7.052661255
Ap2a1	mRNA	chr7:52155742-52184860	-	0.066231337	0.65032891	10.66910875	10.89542577	10.90937492	10.73666807	10.96307782	10.94542896
Ap2a2	mRNA	chr7:148748078-148818910	+	-0.02990586	0.823321179	11.00786148	11.14553933	11.1663032	10.98429763	11.13475743	11.12442874
Ap2b1	mRNA	chr11:83116198-83218535	+	0.232712871	0.007548008	11.81838679	11.96044138	11.92917378	11.99546542	12.1541561	12.15283104
Ap2m1	mRNA	chr16:20535576-20544126	+	0.060215297	0.720785184	9.516372111	9.765453032	9.827453262	9.658201469	9.824876585	9.790887997
Ap2s1	mRNA	chr7:17323792-17334639	+	-0.005015456	0.980120655	10.60317943	10.86580828	10.96029219	10.73303275	10.84550596	10.86060011
Ap3b1	mRNA	chr13:95128914-95336271	+	-0.092741645	0.455669793	10.64698217	10.77340072	10.69396291	10.47293209	10.70489591	10.69029745
Ap3b2	mRNA	chr7:88605284-88638811	-	-1.492399745	0.003213327	3.239911805	3.296160222	3.542586647	2.983808509	3.018956543	3.018956543
Ap3d1	mRNA	chr10:80169722-80204956	-	-0.148212412	0.167490216	10.79307681	10.99407204	10.97025081	10.70055127	10.82921094	10.85317842
Ap3m1	mRNA	chr14:21852963-21871664	-	0.036392567	0.762454057	10.63522526	10.73811614	10.72597079	10.68881769	10.74803071	10.75646686
Ap3m2	mRNA	chr8:23897825-23916126	-	1.23582513	7.62E-09	6.035659273	6.071927426	5.946173116	6.548760027	6.747320004	6.753798732
Ap3s1	mRNA	chr18:46901570-46950480	+	-0.59738728	3.12E-12	10.70800583	10.81311734	10.78195375	10.14639326	10.33194934	10.30187701
Ap3s2	mRNA	chr7:87020210-87065526	-	0.018279777	0.923969429	10.08585777	10.20176	10.17090998	9.960655058	10.24568197	10.27764692
Ap4b1	mRNA	chr3:103613439-103625948	+	0.077559481	0.615668199	9.637458196	9.889120846	9.895335018	9.767538025	9.929576415	9.928369472
Ap4e1	mRNA	chr2:126834446-126895550	+	0.226832806	0.029428125	9.627432132	9.67229363	9.77111341	9.8913873	9.920638341	9.824265677
Ap4m1	mRNA	chr5:138613248-138619913	+	-0.37424629	0.072809068	7.750850889	7.522130991	7.685485123	7.12661756	7.611460035	7.419744904
Ap4s1	mRNA	chr12:52791952-52839926	+	-0.191480446	0.403039006	7.580292142	7.510425136	7.580292142	7.179305412	7.430581796	7.632380943
Apaf1	mRNA	chr10:90452055-90545488	-	0.247791532	0.012377869	9.753132418	9.84738305	9.79300805	9.927885194	10.06166915	10.01943788
Apba3	mRNA	chr10:80730916-80735992	+	0.351679923	0.088656546	6.793417559	6.990122325	7.064095855	7.115027642	7.187393034	7.216238902
Apbb1	mRNA	chr7:112706997-112730049	-	-0.801331996	0.00782975	5.620178415	5.552547023	5.429453031	5.131172124	5.260470572	5.197738937
Apbb1ip	mRNA	chr2:22629846-22731173	+	-0.14928792	0.131922621	10.68566877	10.74327401	10.75099333	10.49089484	10.64752538	10.65585037
Apbb2	mRNA	chr5:66689963-67010056	-	-0.133727939	0.539196258	8.335615088	8.322887989	8.082805871	8.332445986	8.169516293	7.924139899
Apbb3	mRNA	chr18:36830812-36839020	-	-0.158560373	0.483303201	7.582952495	7.756131195	7.930375556	7.551430667	7.582952495	7.812871756
Apc	mRNA	chr18:34380637-34481844	+	0.224786493	0.003931922	10.87588541	10.91843432	10.85141196	11.05196414	11.10556097	11.06162631
Apc2	mRNA	chr10:79764564-79781001	+	0.432283064	0.560601645	1.222184875	1.274964191	1.274964191	1.470014762	1.274964191	1.274964191
Apcdd1	mRNA	chr18:63081980-63112849	+	1.881697111	1.12E-52	7.535625321	7.724041217	7.847260712	9.151746923	9.157003956	9.123322543
Apeh	mRNA	chr9:107987744-107996811	-	0.027506689	0.884509135	9.642350946	9.586509973	9.726531353	9.461625957	9.781859599	9.759214957
Apex1	mRNA	chr14:51544623-51546863	+	-0.493921013	1.41E-06	11.68358457	11.85795711	11.914612	11.19999215	11.47730776	11.49887975
Apex2	mRNA	chrX:147006049-147022692	-	0.038275857	0.852062101	8.367550541	8.481183282	8.562770216	8.419337267	8.493185295	8.587838769
Aph1a	mRNA	chr3:95697918-95702213	+	0.001028873	1	8.807342687	8.861183437	8.884894541	8.787170058	8.829653345	8.935469497
Aph1b	mRNA	chr9:66623293-66643230	-	-0.046785071	0.903126757	6.09910933	6.431787543	6.337614017	6.244414814	6.381418823	6.18446657
Aph1c	mRNA	chr9:66662800-66682513	-	1.109539933	0.021882969	3.378215245	3.348365961	3.348365961	3.642016882	3.56924655	3.709684724
Api5	mRNA	chr2:94251883-94278304	-	-0.214259501	0.005574415	11.93044425	12.0539858	12.05540478	11.83436091	11.84882211	11.81219127
Apip	mRNA	chr2:102913831-102932806	+	0.116641474	0.566408754	8.504444333	8.893893181	8.988134944	8.809405512	8.935173934	8.964145165
Apitd1	mRNA	chr4:148502457-148511709	-	-0.21060985	0.265023934	8.272874765	8.515280922	8.560061458	8.068065561	8.343971093	8.447844008
Aplf	mRNA	chr6:87578422-87622162	-	0.189114662	0.242539589	8.197738572	8.369367061	8.283070469	8.303531181	8.499617375	8.467668552
Apln	mRNA	chrX:45378322-45388029	-	1.453501053	4.12E-07	4.991748023	5.17848664	5.161172411	5.577240998	5.850223209	5.773269623
Aplp2	mRNA	chr9:30957141-31019400	-	0.096848843	0.312499621	11.99331374	12.07034804	12.05773127	12.02474423	12.16722428	12.17328172
Apoa1	mRNA	chr9:46036712-46038549	+	0.29671294	NA	0.821313845	0.821313845	0.878324073	0.933527992	0.878324073	0.878324073
Apoa1bp	mRNA	chr3:87860444-87862417	-	0.001934775	1	8.771634574	8.956160162	9.061923314	8.82796228	8.987319421	8.989515092
Apoa2	mRNA	chr1:173155184-173156510	+	0.110069268	NA	0.209213487	0.209213487	0.209213487	0.209213487	0.272460011	0.209213487
Apobec1	mRNA	chr6:122527809-122552462	-	0.895872221	1.57E-05	6.217782556	6.459860323	6.469291017	6.7863158	6.913428723	7.004533265
Apobec3	mRNA	chr15:79722837-79738859	+	0.628408896	5.01E-11	9.427664546	9.518736498	9.565897542	9.925477376	10.08072331	10.06475013
Apobr	mRNA	chr7:133728521-133732606	+	0.19711091	NA	0.682262098	0.682262098	0.740935477	0.682262098	0.682262098	0.852884225
Apod	mRNA	chr16:31296277-31314682	-	1.653738928	0.001532801	2.846492256	2.846492256	2.809118785	2.952312262	3.351138678	3.326722093
Apoe	mRNA	chr7:20281592-20284515	-	-0.049964859	0.819391135	7.887372876	7.908299175	7.912440249	7.776781823	7.912440249	7.908299175
Apoh	mRNA	chr11:108256610-108275710	+	0.313671867	NA	0.546485401	0.546485401	0.546485401	0.664773702	0.606556625	0.546485401
Apol10b	mRNA	chr15:77414587-77426555	-	1.772203297	8.23E-10	4.836820964	4.962893285	5.039642134	5.721541198	5.628137352	5.691286838
Apol11b	mRNA	chr15:77464380-77473716	-	1.23333345	0.030908178	2.39621227	2.39621227	2.313931359	2.64878295	2.615654058	2.615654058
Apol7b	mRNA	chr15:77252638-77549718	-	3.993259619	1.92E-21	4.018324146	4.050928982	4.018324146	5.072025216	5.148329339	5.380307427
Apol8	mRNA	chr15:77579042-77585659	-	0.071684019	0.939009533	1.768021775	1.856047073	1.721904997	1.674373176	1.812732408	1.897977203
Apol9a	mRNA	chr15:77234218-77241510	-	1.648814297	0.002970302	2.266181257	2.266181257	2.308717585	2.538564681	2.502985174	2.791743274
Apol9b	mRNA	chr15:77559501-77566812	+	0.889111163	0.161066768	1.301586442	1.301586442	1.301586442	1.40383065	1.545520454	1.452546832
Apold1	mRNA	chr6:134932018-134936854	+	-0.179835272	0.728021278	4.566110125	4.602507481	4.602507481	4.602507481	4.407006759	4.566110125
Apom	mRNA	chr17:35265941-35268697	-	-5.68E-17	1	2.962723474	2.994673516	3.025794416	3.056125136	3.025794416	2.896173715
Apon	mRNA	chr10:127691186-127692957	+	0.714677887	0.121245303	3.860636764	4.03233201	3.912433421	4.23907576	4.054837402	4.160971587
Apoo	mRNA	chrX:91612448-91662431	+	0.179274619	0.650507511	5.372850687	5.372850687	5.358822384	5.372850687	5.4403835	5.516220469
Apool	mRNA	chrX:109425016-109486039	+	-0.187015389	0.470854137	7.167644905	7.340555939	7.234115669	6.830004562	7.263099378	7.245797333
Appbp2	mRNA	chr11:85004811-85048622	-	0.131582844	0.166220692	10.61677336	10.68457938	10.69639931	10.7816931	10.8354777	10.71392598
Appl1	mRNA	chr14:27732173-27783737	-	0.422975426	8.49E-10	11.28694138	11.29688565	11.29539899	11.59893457	11.68849098	11.67166833
Appl2	mRNA	chr10:83062778-83111409	-	0.215556998	NA	0.390775706	0.390775706	0.390775706	0.390775706	0.452321834	0.452321834
Aprt	mRNA	chr8:125098536-125100807	-	-0.211487731	0.080424405	10.06702266	10.28232416	10.34813212	9.945022326	10.09272311	10.13513728
Aptx	mRNA	chr4:40629110-40650220	-	0.474891315	0.000157572	8.585695069	8.714274174	8.743752642	8.907112607	9.159600091	9.087760812
Aqp11	mRNA	chr7:104874888-104886757	-	-3.873408937	4.28E-81	8.023110365	8.108666952	8.097223053	5.593324083	5.65874641	5.87378376
Aqp12	mRNA	chr1:94902910-94908846	+	0.110069268	NA	0.209213487	0.209213487	0.209213487	0.209213487	0.272460011	0.209213487
Aqp3	mRNA	chr4:41039756-41045216	-	-0.103919659	NA	0.551203872	0.611143997	0.611143997	0.551203872	0.551203872	0.611143997
Aqp4	mRNA	chr18:15547902-15562193	-	0.578567223	0.381622072	2.708511702	2.673734232	2.483840345	2.74234021	2.601139222	2.927688673
Aqp9	mRNA	chr9:70958467-71011096	-	1.921123318	2.02E-06	3.748083955	3.921237182	3.866370221	4.377179576	4.394843427	4.462790513
Aqr	mRNA	chr2:113926908-114001075	-	0.060395998	0.632522711	11.09596082	11.33240183	11.31338583	11.26306028	11.351136	11.2940793
Araf	mRNA	chrX:20425668-20437647	+	0.130813943	0.321311456	9.790329962	10.03301392	10.02158664	9.967639344	10.06557717	10.1481559
Arap1	mRNA	chr7:108496582-108561100	+	0.200621693	0.099470576	9.915274467	10.14985131	10.16773559	10.12416233	10.2938649	10.32743635
Arap3	mRNA	chr18:38132276-38158623	-	1.583115092	0.004708599	2.205300777	2.205300777	2.248265319	2.407500022	2.646001444	2.549284156
Arc	mRNA	chr15:74499512-74503000	-	0.613657555	0.000566148	6.848483977	7.008695147	7.05063855	7.296755644	7.412514001	7.371760652
Arcn1	mRNA	chr9:44550227-44575891	-	-0.076472327	0.473822775	13.3221321	13.46582285	13.43984754	13.26376407	13.38859777	13.38059336
Arf1	mRNA	chr11:59024913-59041769	-	0.044314354	0.739767183	12.89222237	13.01941725	13.03072648	12.88057953	13.05117596	13.11744862
Arf2	mRNA	chr11:103828184-103846650	+	-0.212283239	0.102158336	9.190631376	9.247795356	9.316603115	8.950260875	9.170973233	9.11627757
Arf3	mRNA	chr15:98568056-98593549	-	0.483261755	6.18E-09	11.84863104	11.97519847	11.97116817	12.21693475	12.38931516	12.42296169
Arf4	mRNA	chr14:27457682-27476744	+	0.242598613	0.003017128	11.50346074	11.59255371	11.54007784	11.65896712	11.76969201	11.82418767
Arf5	mRNA	chr6:28373639-28376499	+	0.052893475	0.744957398	9.723554807	9.724959962	9.79194819	9.605700156	9.886770696	9.861842645
Arf6	mRNA	chr12:70473136-70476967	+	0.117862064	0.214767783	11.64402929	11.77223952	11.67908995	11.7139559	11.86057894	11.82156967
Arfgap1	mRNA	chr2:180701929-180717229	+	-0.025321624	0.874310469	10.26302922	10.32363539	10.34597803	10.12132487	10.34413119	10.388618
Arfgap2	mRNA	chr2:91105271-91117528	+	-0.231165152	0.012030201	10.8762819	10.97116491	11.05815857	10.69781439	10.79805622	10.82331438
Arfgap3	mRNA	chr15:83130169-83180677	-	0.187420323	0.36950225	7.411071183	7.337362083	7.36054573	7.343201637	7.579478763	7.545742999
Arfgef1	mRNA	chr1:10127587-10222751	-	-0.047798151	0.642431698	11.3378118	11.38373442	11.32832707	11.27137532	11.34769453	11.30817459
Arfgef2	mRNA	chr2:166631080-166723551	+	-0.230950924	0.002551754	11.56422232	11.65957311	11.65246558	11.38266637	11.45663234	11.44739156
Arfip1	mRNA	chr3:84299985-84386547	-	0.930793662	5.85E-34	9.914640463	10.00197633	9.979769904	10.73581326	10.77685326	10.73922773
Arfip2	mRNA	chr7:112782714-112788930	-	-0.333872393	0.010337136	9.65999284	9.884419497	9.947610113	9.367892456	9.667287884	9.624371324
Arfrp1	mRNA	chr2:181092394-181100109	-	-0.134188046	0.248769572	9.696834013	9.853817739	9.819299327	9.6752043	9.673748929	9.693971578
Arg1	mRNA	chr10:24635012-24647276	-	0.313671867	NA	0.546485401	0.546485401	0.546485401	0.546485401	0.606556625	0.664773702
Arg2	mRNA	chr12:80231774-80257288	+	0.058268594	0.946793897	2.350937905	2.350937905	2.350937905	2.271769788	2.496136319	2.311948016
Arglu1	mRNA	chr8:8666575-8690537	-	-0.242369004	0.009250494	10.92678834	10.91057983	10.92554888	10.5772467	10.80530266	10.75096232
Arhgap1	mRNA	chr2:91490274-91512477	+	0.060410683	0.663722494	10.54318058	10.7775409	10.77477778	10.66654131	10.76923337	10.8229473
Arhgap10	mRNA	chr8:79774264-80041806	-	-0.048570057	0.77035505	9.508740189	9.611044154	9.612531415	9.372301409	9.585485406	9.641910099
Arhgap11a	mRNA	chr2:113671649-113688818	-	0.007795205	0.949247444	11.69723063	11.74441336	11.71230252	11.64168079	11.77189479	11.75681962
Arhgap12	mRNA	chr18:6024447-6136096	-	-0.094998731	0.552884445	9.03994508	8.877274269	8.862891801	8.874888891	8.886769584	8.801077512
Arhgap15	mRNA	chr2:43604343-44243143	+	0.097234166	0.484348584	9.524220223	9.517764573	9.698424414	9.694213785	9.57936787	9.710969636
Arhgap17	mRNA	chr7:130422662-130513429	-	0.181877717	0.20670953	8.731597638	8.946533334	8.864536214	8.886150646	9.050753687	9.038199831
Arhgap18	mRNA	chr10:26492317-26638454	+	1.492630932	7.27E-45	8.451340033	8.423256651	8.346355652	9.488867069	9.651849903	9.642598444
Arhgap19	mRNA	chr19:41841077-41876574	-	-0.057346086	0.580179578	11.60482058	11.70271561	11.67876316	11.5483613	11.64137597	11.64940016
Arhgap20	mRNA	chr9:51573456-51661164	+	-0.451132345	2.28E-06	9.72745352	9.823717884	9.862460215	9.444000149	9.428424297	9.433637814
Arhgap21	mRNA	chr2:20769545-20889348	-	0.05850351	0.586651715	10.83376482	10.89358943	10.92090956	10.88327153	10.95256192	10.961721
Arhgap23	mRNA	chr11:97311473-97363714	+	-1.739241367	1.01E-14	6.539389606	6.656595079	6.623380979	5.623438152	5.639783444	5.846794497
Arhgap25	mRNA	chr6:87409378-87483229	-	0.416666562	0.000318734	8.821241002	9.033581398	8.961374929	9.210873321	9.271974002	9.337065501
Arhgap26	mRNA	chr18:39152798-39535939	+	1.432862554	2.55E-58	9.391587516	9.240393174	9.255104886	10.41594019	10.53932051	10.51881004
Arhgap27	mRNA	chr11:103192797-103225006	-	0.624420028	2.22E-08	9.567489122	9.81709665	9.769030339	10.06565861	10.29262968	10.36002017
Arhgap29	mRNA	chr3:121656243-121719071	+	0.211065659	0.058553849	9.379747504	9.480474225	9.435353179	9.531944434	9.612744118	9.666122412
Arhgap30	mRNA	chr1:173319090-173340370	+	0.354985128	3.61E-06	12.25301185	12.35774811	12.34467442	12.53256091	12.66437292	12.66696636
Arhgap31	mRNA	chr16:38598455-38713148	-	-0.217189994	0.061066622	9.531352552	9.705353668	9.647606935	9.369345819	9.500916917	9.482950319
Arhgap32	mRNA	chr9:31923720-32073096	+	-0.347729955	0.632687502	2.550631694	2.794611342	2.794611342	2.550631694	2.695850397	2.661091756
Arhgap33	mRNA	chr7:31307244-31320028	-	-0.984850217	7.10E-15	8.555857532	8.651962361	8.693675811	7.803139478	7.927821086	7.972535217
Arhgap36	mRNA	chrX:46823626-46853427	+	0.451312523	NA	1.021389705	1.076416565	1.021389705	1.279805027	1.076416565	1.021389705
Arhgap39	mRNA	chr15:76554414-76648600	-	-0.465249346	8.21E-06	9.630828066	9.68068926	9.773504825	9.209359046	9.348138162	9.384091666
Arhgap4	mRNA	chrX:71139690-71156637	-	0.992250978	1.34E-19	9.371684282	9.609961969	9.614705355	10.18165391	10.44959865	10.45527518
Arhgap40	mRNA	chr2:158338531-158376364	+	0.110069268	NA	0.209213487	0.209213487	0.209213487	0.209213487	0.272460011	0.209213487
Arhgap44	mRNA	chr11:64815540-64976463	-	5.06E-17	NA	0.390775706	0.390775706	0.452321834	0.390775706	0.452321834	0.390775706
Arhgap5	mRNA	chr12:53617063-53668838	+	-0.283937511	0.013831175	9.443782529	9.31832024	9.305767357	9.186664825	9.144272388	9.05265969
Arhgap6	mRNA	chrX:165233030-165742367	+	0.73715311	0.009100678	5.390207133	5.594242205	5.580865511	5.731470129	5.981635797	5.874072124
Arhgap8	mRNA	chr15:84550481-84602637	+	-3.17E-17	NA	0.686369833	0.801754293	0.686369833	0.686369833	0.801754293	0.686369833
Arhgap9	mRNA	chr10:126760782-126766999	+	0.309763963	0.008035966	9.415980119	9.557949612	9.616552956	9.644854813	9.824275735	9.884071102
Arhgdia	mRNA	chr11:120438548-120442934	-	0.137036321	0.317896679	13.35601414	13.55823434	13.61563221	13.42478657	13.70476432	13.74291954
Arhgdib	mRNA	chr6:136872229-136890238	-	-0.01900484	0.908838762	11.83892378	12.04191924	12.0442248	11.79653977	12.00622719	12.06846479
Arhgef1	mRNA	chr7:25688004-25711610	+	0.666681003	4.38E-12	12.15218253	12.34030414	12.39746458	12.70311203	12.93933679	12.96132441
Arhgef10	mRNA	chr8:14911716-15001085	+	-0.131661917	0.523601834	7.683379651	7.947178228	7.798737474	7.716838609	7.763041473	7.688218242
Arhgef10l	mRNA	chr4:140070399-140221820	-	-4.742050831	0	10.90619594	11.0072218	11.14835265	7.143462739	7.15329022	7.292620586
Arhgef11	mRNA	chr3:87422672-87541955	+	0.687425958	2.95E-11	8.956638859	9.015744439	9.119768944	9.509983026	9.601114597	9.650535463
Arhgef12	mRNA	chr9:42771924-42913801	-	0.438321179	0.555290427	1.336547924	1.233017985	1.233017985	1.336547924	1.385884166	1.336547924
Arhgef17	mRNA	chr7:108018259-108080675	-	1.492508327	6.10E-13	5.973330697	5.91898439	6.050238011	6.699859374	6.818380206	6.861290503
Arhgef18	mRNA	chr8:3393007-3456600	+	-0.192795439	0.247788743	8.284563908	8.251282027	8.203073728	7.962556332	8.149167107	8.192485327
Arhgef19	mRNA	chr4:140798798-140813477	+	-0.102553176	NA	0.664773702	0.546485401	0.546485401	0.546485401	0.546485401	0.606556625
Arhgef2	mRNA	chr3:88420128-88451974	+	0.752353897	1.95E-24	10.80486114	10.87932101	10.91496405	11.45138682	11.49777596	11.57266632
Arhgef25	mRNA	chr10:126619576-126627110	-	8.38E-17	1	1.616638963	1.801558115	1.757484646	1.712020302	1.757484646	1.712020302
Arhgef26	mRNA	chr3:62142698-62266143	+	0.482131357	0.505134422	1.3844773	1.281610031	1.281610031	1.615003192	1.281610031	1.333874976
Arhgef3	mRNA	chr14:28051224-28217090	+	1.598001112	1.68E-88	9.779781603	9.868780204	9.857643436	11.09364411	11.24617515	11.22262465
Arhgef33	mRNA	chr17:80706746-80788029	+	0.125875057	0.874365971	2.972318405	3.035007873	2.972318405	2.836905324	3.177835999	3.035007873
Arhgef4	mRNA	chr1:34858566-34869599	+	0.601749537	0.000650889	7.165999996	7.345846337	7.357688062	7.501562881	7.740644775	7.826385557
Arhgef40	mRNA	chr14:52604507-52625922	+	-1.955300111	4.51E-35	8.086242912	8.278455465	8.235430168	6.666464856	6.981770122	6.921478657
Arhgef6	mRNA	chrX:54484661-54591906	-	0.240254764	0.003752176	11.40550429	11.56633956	11.56593356	11.68666148	11.71223253	11.75978516
Arhgef7	mRNA	chr8:11728104-11835217	+	0.162160444	0.13419321	10.31724467	10.46061926	10.49720387	10.45802682	10.61635203	10.61329591
Arhgef9	mRNA	chrX:92244282-92361825	-	0.150055592	0.650507511	6.148516245	6.168641403	6.138314076	6.075036927	6.198155712	6.393408011
Arid1a	mRNA	chr4:133234922-133309526	-	0.146261888	0.090078201	12.93618714	13.03974657	13.03462274	13.05845468	13.18523584	13.14117153
Arid1b	mRNA	chr17:4995073-5347656	+	-0.169525739	0.074192046	10.75305682	10.87948807	10.78572135	10.61565243	10.74102945	10.62968098
Arid2	mRNA	chr15:96117952-96235894	+	-0.493732819	9.16E-13	12.50994432	12.60341821	12.55405491	12.08317597	12.18678589	12.13214499
Arid3a	mRNA	chr10:79389816-79417757	+	0.689817844	1.27E-09	8.320258461	8.386089374	8.35880411	8.844297966	8.918358487	8.889718628
Arid3b	mRNA	chr9:57638315-57682041	-	0.601228936	1.46E-05	7.92831863	7.954656252	7.997303382	8.246055328	8.457601836	8.488565345
Arid3c	mRNA	chr4:41670867-41678174	-	5.02E-17	NA	0.390775706	0.390775706	0.452321834	0.390775706	0.390775706	0.452321834
Arid4a	mRNA	chr12:72116953-72200338	+	0.142840255	0.161691249	10.05754755	10.11193905	10.03812599	10.12813481	10.21113882	10.22610066
Arid4b	mRNA	chr13:14156058-14291870	+	0.028019358	0.826546264	10.39475237	10.42932277	10.32833975	10.38844564	10.41437054	10.42230867
Arid5a	mRNA	chr1:36364577-36380874	+	2.734854695	1.28E-106	7.45606236	7.626474753	7.587626111	9.534472234	9.744964488	9.813090155
Arih1	mRNA	chr9:59236360-59334181	-	-0.099975604	0.25000359	11.73871379	11.8011638	11.74371246	11.62070021	11.70499438	11.70131446
Arih2	mRNA	chr9:108505273-108551711	-	0.127346047	0.295159857	9.696326584	9.902813799	9.826356264	9.874053656	9.907748899	9.967852952
Arl1	mRNA	chr10:88194158-88205947	+	0.049839772	0.784474099	8.799405473	8.687983543	8.776904583	8.668867397	8.831183209	8.873828632
Arl10	mRNA	chr13:54676373-54682489	+	-0.016796958	0.979191694	4.545568254	4.746134917	4.712317398	4.677411136	4.677411136	4.641343269
Arl11	mRNA	chr14:61928589-61930773	+	0.546701616	0.441976484	1.634895146	1.537735393	1.587099581	1.769585093	1.726069663	1.587099581
Arl13b	mRNA	chr16:62793514-62846866	-	-1.289597874	0.006722725	3.696656385	3.673480364	3.649818027	3.411376605	3.319591032	3.287339954
Arl14	mRNA	chr3:69026340-69027540	+	0.886710943	0.164937501	1.520718985	1.570353745	1.520718985	1.83747454	1.664963992	1.618411128
Arl15	mRNA	chr13:114584715-114947669	+	0.495428684	4.50E-05	8.36251196	8.501464659	8.379510705	8.736674176	8.826363575	8.821681056
Arl16	mRNA	chr11:120325639-120328914	-	-0.16125666	0.531548371	7.289771803	7.19628555	7.261368671	6.875131555	7.289771803	7.232243155
Arl2	mRNA	chr19:6134388-6141137	-	-0.069486281	0.728100726	8.314717235	8.571299045	8.576856541	8.375174152	8.502536819	8.442084817
Arl2bp	mRNA	chr8:97190654-97198322	+	0.103300834	0.444551116	9.905537581	10.06610168	10.07942924	9.961368663	10.16277699	10.18227007
Arl3	mRNA	chr19:46605598-46647575	-	-0.144019027	0.504634743	8.668233345	8.945783644	8.995740213	8.442784836	8.839298216	8.954619593
Arl4a	mRNA	chr12:40759877-40764574	-	-0.565028715	0.000204987	7.800155087	7.83375106	7.936722414	7.450192948	7.517184061	7.44443336
Arl4c	mRNA	chr1:90594800-90598766	-	-1.158258258	3.59E-23	9.182429594	9.204235366	9.342105475	8.207427711	8.349060767	8.446329579
Arl4d	mRNA	chr11:101526854-101529146	+	-0.064908778	0.921884876	4.293838877	4.27357986	4.23190416	4.252939708	4.143504846	4.333268126
Arl5a	mRNA	chr2:52253470-52280394	-	-0.172045328	0.033494379	11.01639071	11.05895024	10.990375	10.87142988	10.86946028	10.88707982
Arl5b	mRNA	chr2:14976988-15000818	+	0.420346482	1.47E-06	9.716159494	9.670766778	9.720466543	10.03229911	10.07191174	10.05005895
Arl5c	mRNA	chr11:97850893-97857487	-	-0.964298703	0.03763114	4.015076723	4.158034135	4.057836519	3.597678471	3.900398729	3.851026179
Arl6ip1	mRNA	chr7:125262403-125273139	-	0.325494616	4.18E-05	12.40399726	12.54343384	12.53238574	12.69351972	12.79626216	12.82646861
Arl6ip4	mRNA	chr5:124566116-124568204	+	-0.133193371	0.30743824	10.07698999	10.20657311	10.29804603	9.940023728	10.11880094	10.18417015
Arl6ip5	mRNA	chr6:97160785-97183309	+	1.064013277	1.03E-26	9.746077803	9.952729016	9.992744899	10.649447	10.8586892	10.88629409
Arl6ip6	mRNA	chr2:53051117-53078255	+	-0.335407386	0.001939302	10.35137414	10.55136857	10.50160391	10.01876289	10.2516212	10.27633079
Arl8a	mRNA	chr1:137043410-137052845	+	0.503528511	0.000921355	7.727773988	7.817596863	7.844737989	7.996303813	8.18891767	8.26924319
Arl8b	mRNA	chr6:108733052-108773717	+	-0.167599705	0.046784877	11.23589381	11.3381551	11.23488305	11.08478954	11.15397655	11.14369555
Arl9	mRNA	chr5:77433079-77438502	+	-0.066910144	0.941969052	2.086305816	2.086305816	2.002571401	2.002571401	2.126270478	2.002571401
Armc1	mRNA	chr3:19032143-19063065	-	-0.155315531	0.139208785	10.20479807	10.23091497	10.27006636	10.00145144	10.14663581	10.16143025
Armc10	mRNA	chr5:21151801-21168410	+	0.258296334	0.013965473	9.432972939	9.554906469	9.513408684	9.64570916	9.754664536	9.737152437
Armc2	mRNA	chr10:41634796-41738188	-	-0.036746567	0.941266114	5.289874745	5.697390606	5.730840428	5.639236685	5.55219236	5.52598269
Armc3	mRNA	chr2:19120744-19231861	+	0.751278219	0.215507997	2.683806774	2.647434399	2.647434399	2.719149526	2.819483869	2.941543288
Armc4	mRNA	chr18:7088230-7297899	-	-0.09628155	NA	0.929636394	0.874425928	0.817409181	0.929636394	0.817409181	0.817409181
Armc5	mRNA	chr7:135380870-135388614	+	0.214573239	0.110380837	9.162533152	9.312339379	9.362624467	9.29758986	9.545580859	9.511705199
Armc6	mRNA	chr8:72744091-72758321	-	-0.081066728	0.683076219	8.531990724	8.8253241	8.851354048	8.562042543	8.761496916	8.712644801
Armc7	mRNA	chr11:115336990-115351780	+	-0.862087079	9.68E-19	9.905563954	10.07391914	10.10401269	9.249597869	9.36208466	9.343398095
Armc8	mRNA	chr9:99378809-99469318	-	-0.031288866	0.834839876	9.576009206	9.656615206	9.6139781	9.552664988	9.625887841	9.591335287
Armc9	mRNA	chr1:88051354-88174859	+	-0.324738634	0.066404976	7.611365939	7.625581168	7.65350029	7.282970345	7.480285168	7.464162469
Armcx1	mRNA	chrX:131252476-131256451	+	0.110069268	NA	0.209213487	0.209213487	0.209213487	0.209213487	0.272460011	0.209213487
Armcx2	mRNA	chrX:131338680-131343760	-	0.172321629	0.283306625	8.258486453	8.327899072	8.479808539	8.437443655	8.476831338	8.549143265
Armcx4	mRNA	chrX:131227862-131231294	+	0.271444874	NA	1.034246749	1.089067821	1.089067821	1.034246749	1.243394652	1.089067821
Armcx5	mRNA	chrX:132277230-132281865	+	0.145359676	0.492112571	7.375999278	7.409896278	7.490655572	7.448274416	7.599632008	7.516373032
Arnt	mRNA	chr3:95238311-95301161	+	-0.006734045	0.962501593	10.61025906	10.73958086	10.67136608	10.57134433	10.68619405	10.74381086
Arnt2	mRNA	chr7:91394788-91558469	-	2.809138483	9.45E-09	3.108774805	3.108774805	3.108774805	3.463052674	3.899143986	3.879902562
Arntl	mRNA	chr7:120350978-120457640	+	-0.090870904	0.475164233	9.790808196	9.891729696	9.954715602	9.755298072	9.856430272	9.802874253
Arntl2	mRNA	chr6:146754051-146781168	+	0.322166439	0.662929766	2.464861496	2.540731467	2.612329597	2.646653851	2.577038754	2.612329597
Arpc1a	mRNA	chr5:145844737-145869625	+	-0.030112728	0.844053798	10.60868815	10.8019237	10.87382177	10.66665522	10.74855036	10.80328043
Arpc1b	mRNA	chr5:145875124-145889055	+	0.402439512	0.000376137	11.67583416	11.83942914	11.92977963	11.92566635	12.24778903	12.29075351
Arpc2	mRNA	chr1:74283123-74314787	+	0.724378251	1.73E-20	11.65011697	11.75703613	11.80919341	12.26219189	12.37877921	12.43156659
Arpc3	mRNA	chr5:122841936-122856187	+	0.176938931	0.166886908	11.16117248	11.33621008	11.39877803	11.23071849	11.52640795	11.57885499
Arpc4	mRNA	chr6:113328106-113340441	+	0.172139686	0.111165486	11.34852575	11.53196151	11.48307413	11.44512424	11.66820122	11.6851593
Arpc5	mRNA	chr1:154613671-154622710	+	0.311822869	0.00043742	10.92071237	11.09937992	11.07559602	11.20841616	11.326257	11.36139712
Arpc5l	mRNA	chr2:38863658-38871392	+	0.500660967	3.97E-09	11.08482002	11.18623464	11.22108456	11.45911679	11.65823575	11.65158558
Arpm1	mRNA	chr3:30495994-30498792	-	-1.26E-16	NA	0.690668379	0.749095005	0.749095005	0.805669662	0.690668379	0.690668379
Arpp19	mRNA	chr9:74885420-74908120	+	-0.174322858	0.098254892	11.16759018	11.26280316	11.30356004	10.937912	11.16599416	11.17342509
Arpp21	mRNA	chr9:111967594-112137345	-	-2.930977128	0	12.35636383	12.40901696	12.42747696	9.870494595	9.91153441	9.951271782
Arrb1	mRNA	chr7:106683995-106755281	+	-0.007143029	0.977654317	8.237223293	8.459371922	8.410670324	8.401315292	8.453390841	8.237223293
Arrb2	mRNA	chr11:70246154-70254176	+	1.457545603	4.34E-39	8.875533866	9.045312827	9.066461333	10.00873131	10.23808932	10.34342351
Arrdc1	mRNA	chr2:24780871-24790801	-	-0.11294623	0.469284268	9.131231146	9.249116413	9.376998926	9.065739779	9.159747419	9.264017143
Arrdc2	mRNA	chr8:73359036-73363619	-	-0.203916849	0.36035289	7.311702024	7.282939345	7.445616664	7.044244197	7.259399256	7.328620272
Arrdc3	mRNA	chr13:81022682-81035303	+	0.506770646	6.62E-06	8.712575711	8.810904888	8.756066188	9.205105396	9.206956904	9.063887661
Arrdc5	mRNA	chr17:56433533-56439709	-	-0.110069268	NA	0.209213487	0.209213487	0.272460011	0.209213487	0.209213487	0.209213487
Arsa	mRNA	chr15:89302906-89307855	-	-0.11831849	0.536979891	8.337209548	8.360111735	8.540369512	8.167211045	8.363348176	8.435480553
Arsg	mRNA	chr11:109334687-109434643	+	0.277678195	0.250447569	6.501501445	6.711461429	6.615553435	6.672491498	6.827785245	6.813885459
Arsi	mRNA	chr18:61071893-61077422	+	-3.880010824	0	11.75374333	11.93208259	11.95857726	8.536682057	8.739749439	8.582212837
Arsk	mRNA	chr13:76197869-76236108	-	-0.18540048	0.481252683	6.689765571	6.651453791	6.643631318	6.635753678	6.545220307	6.4835406
Art1	mRNA	chr7:109250256-109259662	+	-0.824050923	0.000421186	6.400776908	6.368324616	6.326365047	5.812807222	5.965230174	6.03423648
Art2a-ps	mRNA	chr7:108700966-108709379	-	2.904367487	1.87E-10	3.390406935	3.459003341	3.390406935	4.180320473	4.125652022	4.068167743
Art2b	mRNA	chr7:108727373-108729675	-	4.290408318	2.63E-27	4.247632914	4.279753988	4.279753988	5.63317637	5.613548538	5.726439504
Art4	mRNA	chr6:136796971-136806121	-	-1.147315877	2.96E-08	6.679583233	6.838364178	6.693716352	6.082930067	6.082930067	6.164729593
Art5	mRNA	chr7:109245392-109248743	-	-1.112069771	0.040758354	3.114786336	3.086313786	3.057137952	2.899513437	2.794092883	2.794092883
Artn	mRNA	chr4:117598766-117602368	-	-0.102553176	NA	0.546485401	0.546485401	0.664773702	0.546485401	0.546485401	0.606556625
Arv1	mRNA	chr8:127246038-127258023	+	0.190602647	0.505538428	6.350738952	6.441849012	6.378864647	6.611865115	6.509711036	6.350738952
Arvcf	mRNA	chr16:18348366-18407167	+	-1.235174715	3.62E-18	8.492537476	8.708585939	8.786115259	7.587075803	7.784894634	7.863375261
Arxes1	mRNA	chrX:132567905-132569485	+	-0.215556999	NA	0.390775706	0.452321834	0.452321834	0.390775706	0.390775706	0.390775706
Arxes2	mRNA	chrX:132528358-132529898	+	-0.142689137	0.826559811	3.763931017	3.763931017	3.881720314	3.686866403	3.836155383	3.763931017
As3mt	mRNA	chr19:46781932-46815585	+	-0.471275431	NA	1.151429368	1.151429368	1.151429368	1.044092646	1.044092646	1.09861941
Asah1	mRNA	chr8:42425996-42460051	-	-0.272819321	0.162237756	7.460352099	7.387189442	7.37634851	7.212773736	7.337581181	7.13488572
Asah2	mRNA	chr19:32059140-32177630	-	0.207953692	0.362484732	6.90965901	6.88077709	6.86605539	6.930847211	7.056551812	7.043956939
Asap1	mRNA	chr15:63920100-64214481	-	0.169188798	0.128510852	9.711076369	9.809418346	9.860324637	9.870516169	10.00398857	9.928773772
Asap2	mRNA	chr12:21117616-21276032	+	-0.927242932	5.05E-22	9.653361191	9.69974216	9.775080696	8.987359932	8.941394682	8.948766296
Asap3	mRNA	chr4:135762279-135802488	+	-0.552458975	0.13858503	4.998600658	5.028297732	4.998600658	4.745264068	4.920569273	4.726069543
Asb1	mRNA	chr1:93437141-93456167	+	0.302876869	0.004900834	9.317473441	9.353868247	9.306354868	9.47203403	9.645363715	9.59328171
Asb10	mRNA	chr5:24038514-24046266	-	0.110069268	NA	0.209213487	0.209213487	0.209213487	0.209213487	0.209213487	0.272460011
Asb11	mRNA	chrX:160876032-160897032	+	0.102553176	NA	0.546485401	0.606556625	0.546485401	0.546485401	0.664773702	0.546485401
Asb12	mRNA	chrX:92665537-92673468	-	0.110069268	NA	0.209213487	0.209213487	0.209213487	0.209213487	0.209213487	0.272460011
Asb13	mRNA	chr13:3633321-3651025	+	-0.248334379	0.265506841	6.976024859	6.989191387	6.989191387	6.741409503	6.872066163	6.88649208
Asb14	mRNA	chr14:27707789-27728443	+	0.851448385	0.181248739	1.275978804	1.275978804	1.275978804	1.609941356	1.275978804	1.428119046
Asb16	mRNA	chr11:102130136-102139375	+	0.212675551	NA	0.385571471	0.385571471	0.385571471	0.507062076	0.385571471	0.385571471
Asb17	mRNA	chr3:153507210-153516579	+	-0.374307522	NA	1.136878979	0.922966458	0.979028791	0.922966458	0.922966458	0.979028791
Asb2	mRNA	chr12:104559351-104594211	-	6.34002602	2.03E-84	5.003681121	5.036152111	5.129570855	8.228502159	8.551580024	8.432818108
Asb3	mRNA	chr11:30854397-31002704	+	0.181768421	0.237446293	8.502292497	8.733839716	8.802194415	8.816877909	8.869255145	8.794785873
Asb5	mRNA	chr8:55635683-55673189	+	5.06E-17	NA	0.390775706	0.390775706	0.452321834	0.390775706	0.452321834	0.390775706
Asb6	mRNA	chr2:30678617-30683820	-	-0.10567972	0.476658133	10.01597271	10.26146346	10.34131024	9.998169822	10.17101485	10.19577672
Asb7	mRNA	chr7:73789456-73834447	-	0.139502605	0.318094678	8.729007705	8.783545516	8.828473958	8.920483812	8.871815108	8.876536436
Asb8	mRNA	chr15:97965070-97996009	-	0.079851584	0.618175508	9.136358809	9.391389719	9.224747442	9.251598062	9.328823943	9.376041832
Ascc1	mRNA	chr10:59465552-59562738	+	-0.219069575	0.142237689	8.643078429	8.648470347	8.721546369	8.344366344	8.553379679	8.59905809
Ascc2	mRNA	chr11:4537795-4583388	+	0.059977567	0.681045298	10.19204912	10.37469502	10.439385	10.28032213	10.4211129	10.46249562
Ascc3	mRNA	chr10:50312474-50571008	+	0.280583486	0.000600796	10.41821804	10.4386616	10.41373154	10.71500401	10.62164891	10.64359993
Ascl2	mRNA	chr7:150152726-150155169	-	0.255274774	0.751834239	1.227403561	1.331118392	1.28009904	1.227403561	1.331118392	1.428419986
Ascl3	mRNA	chr7:116870978-116875246	-	0.110069268	NA	0.209213487	0.209213487	0.209213487	0.209213487	0.272460011	0.209213487
Ascl4	mRNA	chr10:85391235-85392392	+	-0.271444874	NA	1.034246749	1.243394652	1.089067821	1.034246749	1.089067821	1.089067821
Asf1a	mRNA	chr10:53316766-53329021	+	0.077698641	0.541961168	9.768533253	9.884625914	9.929184821	9.935250213	9.91327614	9.932827575
Asf1b	mRNA	chr8:86479592-86494094	+	-0.026784076	0.878224632	10.61387843	10.86783864	10.95546402	10.67194853	10.84428978	10.86783864
Asgr1	mRNA	chr11:69867870-69871396	+	-0.069399002	0.940504391	2.056848712	1.889620074	1.844495527	1.889620074	1.933351407	1.933351407
Asgr2	mRNA	chr11:69906145-69919688	+	0.725729426	NA	1.118700449	1.118700449	1.118700449	1.118700449	1.324589233	1.324589233
Ash1l	mRNA	chr3:88769733-88883297	+	-0.070648493	0.481315999	11.22490776	11.24711097	11.18822883	11.21570971	11.16281419	11.09922745
Ash2l	mRNA	chr8:26927341-26958142	-	-0.326028378	9.54E-05	10.83125958	10.81667074	10.86380378	10.46259463	10.60280277	10.6114625
Asl	mRNA	chr5:130487372-130500201	-	0.310481168	0.129986504	7.095915668	7.162095384	7.296268606	7.212636133	7.46193064	7.47178452
Asna1	mRNA	chr8:87541829-87549177	-	0.004229501	0.987320123	10.3265871	10.56419372	10.61873842	10.32273664	10.5154901	10.67613884
Asns	mRNA	chr6:7625170-7643182	-	1.487295102	1.64E-75	10.97941036	11.11219154	11.16126254	12.24421852	12.38271307	12.43579185
Asnsd1	mRNA	chr1:53401487-53409543	-	0.275500408	0.003926258	10.04148942	10.23648983	10.19672418	10.35152213	10.41494899	10.41145912
Aspa	mRNA	chr11:73118489-73138136	-	0.110069268	NA	0.209213487	0.209213487	0.209213487	0.209213487	0.209213487	0.272460011
Aspg	mRNA	chr12:113344893-113365784	+	0.110069268	NA	0.209213487	0.209213487	0.209213487	0.209213487	0.272460011	0.209213487
Aspm	mRNA	chr1:141351349-141390665	+	-0.075247367	0.405321525	11.55660397	11.56833175	11.61843472	11.51782344	11.54640542	11.48687042
Asprv1	mRNA	chr6:86578167-86579698	+	0.52847381	0.459445127	1.773833265	1.727538013	1.727538013	1.904369404	1.818691052	1.818691052
Aspscr1	mRNA	chr11:120534286-120570760	+	0.18106415	0.195238296	9.891148713	10.14963985	10.26429544	10.11953907	10.33501299	10.32580994
Asrgl1	mRNA	chr19:9186208-9210056	-	-0.713859536	5.51E-12	9.547085539	9.709466928	9.725389235	9.006743473	9.108251028	9.131851501
Ass1	mRNA	chr2:31325789-31376190	+	-0.810161147	2.13E-11	8.797541356	8.841392612	8.839123718	8.073548699	8.270142146	8.273766758
Aste1	mRNA	chr9:105297721-105308086	+	-0.028266344	0.922975332	7.232818935	7.208741755	7.256397473	7.214808515	7.24466972	7.184152744
Astl	mRNA	chr2:127164374-127183387	+	0.839684057	0.189140547	2.057878542	2.057878542	1.969075884	2.397861269	2.100229486	2.100229486
Astn2	mRNA	chr4:65041836-66065517	-	-0.110069268	NA	0.209213487	0.209213487	0.272460011	0.209213487	0.209213487	0.209213487
Asxl1	mRNA	chr2:153171874-153229743	+	-0.343541191	1.63E-05	12.55544232	12.66926602	12.64048152	12.22324751	12.38206147	12.37484703
Asxl2	mRNA	chr12:3426883-3506849	+	-0.398779942	1.28E-07	10.97259395	11.04132343	10.99278261	10.71012511	10.65132006	10.62874015
Asxl3	mRNA	chr18:22503589-22688728	+	0.212675551	NA	0.385571471	0.385571471	0.385571471	0.507062076	0.385571471	0.385571471
Atad1	mRNA	chr19:32747052-32786788	-	0.028472749	0.789745045	11.99804119	12.06375747	12.0482246	12.00584563	12.07853553	12.09760067
Atad2	mRNA	chr15:57925601-57966637	-	-0.379129977	9.64E-09	12.79281876	12.85689024	12.80657121	12.48976894	12.52699133	12.46786849
Atad2b	mRNA	chr12:4924158-5054216	+	-0.233682221	0.008351425	10.56386422	10.48281948	10.44453305	10.2952177	10.33255947	10.27465995
Atad3a	mRNA	chr4:155114748-155135207	-	-0.478939687	6.24E-09	11.29676369	11.42351265	11.47178194	10.90556508	11.02324848	11.03987288
Atad5	mRNA	chr11:79902901-79949293	+	-0.37241694	2.33E-08	12.15200861	12.18318254	12.13545692	11.8572849	11.86196677	11.79794837
Atat1	mRNA	chr17:36034540-36047013	-	0.337302471	0.167100378	6.287783791	6.307617722	6.419734638	6.529645659	6.48864849	6.553538952
Atcay	mRNA	chr10:80667257-80693524	-	1.665982834	0.001867719	2.5552498	2.634166035	2.595312804	3.131389266	2.845051237	2.876951417
Ate1	mRNA	chr7:137535007-137663475	-	0.030268069	0.845283692	9.770688848	9.945861786	9.820449468	9.843972687	9.832265735	9.939884117
Atf1	mRNA	chr15:100058289-100091679	+	0.038023216	0.777601218	11.03903924	11.15581174	11.10795302	10.98949562	11.18899433	11.2126845
Atf2	mRNA	chr2:73654578-73730685	-	0.199526503	0.017545376	10.68387367	10.77281515	10.70980692	10.84348236	10.91599642	10.91537299
Atf4	mRNA	chr15:80085613-80087971	+	0.39010995	5.15E-05	11.78500509	11.94343596	11.94406533	12.04962965	12.29043096	12.32393571
Atf5	mRNA	chr7:52067625-52072028	-	0.076554126	0.696097607	8.645053306	8.633854597	8.828411828	8.582148261	8.804195922	8.889213763
Atf6	mRNA	chr1:172634587-172797902	-	1.08032742	0.078163539	1.718605121	1.76613621	1.718605121	1.941926468	1.899992556	1.982622839
Atf6b	mRNA	chr17:34784124-34792017	+	0.09290237	0.591253549	10.06035249	10.33744249	10.43856107	10.16177512	10.4402798	10.47751179
Atf7	mRNA	chr15:102367074-102455852	-	-0.084797555	0.695288277	7.944114296	7.805590112	7.832018871	7.683672308	7.883160036	7.832018871
Atf7ip	mRNA	chr6:136467371-136555900	+	0.413195099	2.05E-09	10.94591502	10.96908218	10.9851116	11.32285795	11.32238885	11.31013086
Atg10	mRNA	chr13:91074953-91363592	-	-0.416986903	0.051087226	6.779865345	6.794313701	6.916601494	6.564061203	6.590194554	6.615732996
Atg12	mRNA	chr18:46892070-46901233	-	-0.804642039	6.69E-23	10.67043287	10.83655803	10.74636387	10.04942479	10.10506814	10.06473903
Atg13	mRNA	chr2:91514781-91550733	-	-0.08861212	0.569243823	9.293508498	9.538003285	9.5318287	9.324964922	9.448551582	9.385661025
Atg14	mRNA	chr14:48160567-48188109	-	-0.566178513	4.67E-06	8.661777773	8.819487636	8.757869927	8.24130833	8.334444561	8.371790191
Atg16l1	mRNA	chr1:89652585-89689003	+	0.0614173	0.662781684	9.627421786	9.701615883	9.648227367	9.612350005	9.748732844	9.763597544
Atg16l2	mRNA	chr7:108438129-108450602	-	1.051902514	1.13E-12	7.28631037	7.500459148	7.488879524	8.044844013	8.20764064	8.24507056
Atg2a	mRNA	chr19:6241667-6262304	+	-0.151218173	0.297655865	9.317169295	9.569312192	9.631230397	9.317169295	9.423555193	9.425253397
Atg2b	mRNA	chr12:106851748-106923451	-	-0.118057907	0.19586832	10.7979226	10.7924591	10.83947173	10.6666419	10.73002249	10.73217797
Atg3	mRNA	chr16:45158941-45188651	+	0.110304316	0.345266778	9.94643909	10.07374116	10.05695692	10.03537208	10.15026374	10.16790412
Atg4a	mRNA	chrX:137491455-137598813	+	0.211724495	0.293304853	7.574957772	7.825895027	7.963772211	7.852192222	7.931797369	8.054805495
Atg4b	mRNA	chr1:95651609-95686106	+	0.291936015	0.018524948	9.452354487	9.736153211	9.673567193	9.734765032	9.886322843	9.973076128
Atg4d	mRNA	chr9:21069742-21078812	+	0.142968159	0.259922838	9.818961479	10.03272317	10.07210018	10.00849079	10.11991452	10.16392016
Atg5	mRNA	chr10:43988163-44084097	+	0.045841569	0.795757801	9.427712558	9.603351824	9.649096323	9.436334384	9.637450936	9.714027324
Atg7	mRNA	chr6:114593142-114809954	+	0.2041605	0.169892943	8.488832819	8.45799174	8.482727072	8.497934134	8.6483806	8.738393561
Atg9a	mRNA	chr1:75177439-75188497	-	-0.250279746	0.117241249	8.117476359	8.299245533	8.196465147	7.946407436	8.016861407	8.106283073
Atg9b	mRNA	chr5:23889998-23897961	-	-1.095461464	1.60E-10	7.45844091	7.501905904	7.693634749	6.755036059	6.915416377	6.883452711
Athl1	mRNA	chr7:148127479-148133557	+	1.134282548	1.44E-18	7.6973954	7.569980306	7.686838559	8.434749226	8.471080659	8.522275309
Atic	mRNA	chr1:71603729-71625977	+	-0.152497108	0.121894043	12.35960926	12.51937697	12.50609689	12.21895628	12.37913838	12.39427307
Atl1	mRNA	chr12:70994091-71065072	+	1.111853979	0.019907501	3.535755221	3.352978363	3.535755221	3.787746589	3.853539207	3.693550611
Atl2	mRNA	chr17:80247731-80295463	-	-0.550854998	3.28E-12	10.8000401	10.8607474	10.85243455	10.29257806	10.38690712	10.43065594
Atl3	mRNA	chr19:7568529-7613099	+	-0.365395305	1.07E-06	11.43188416	11.48587448	11.48419541	11.07746041	11.20312649	11.18409653
Atm	mRNA	chr9:53245226-53344776	-	0.401990382	2.50E-09	11.33553069	11.34082558	11.35325326	11.68731	11.718327	11.65101322
Atmin	mRNA	chr8:119467292-119484345	+	0.088832514	0.625644476	8.891761623	9.268560282	9.244472853	9.177186875	9.233195262	9.242600386
Atn1	mRNA	chr6:124692561-124706505	-	-0.066820495	0.659816146	10.57257863	10.68488116	10.77779615	10.43234508	10.68045747	10.73961413
Atoh7	mRNA	chr10:62562903-62563353	+	-0.110069268	NA	0.209213487	0.209213487	0.272460011	0.209213487	0.209213487	0.209213487
Atoh8	mRNA	chr6:72156171-72185571	-	-2.355923306	1.00E-16	5.900289357	5.835239115	5.918191268	4.92044762	4.942050861	4.853055678
Atox1	mRNA	chr11:55260144-55274640	-	-0.12128026	0.498487036	9.237960117	9.371294718	9.486948679	9.030628006	9.30733161	9.440335964
Atp10a	mRNA	chr7:65913571-66084796	+	0.017798118	0.896894674	10.332138	10.43014747	10.38661907	10.34807594	10.42577446	10.42050655
Atp10d	mRNA	chr5:72594567-72690010	+	1.332808814	8.97E-28	7.780320148	7.821371153	7.836413813	8.904236658	8.752816403	8.769068211
Atp11a	mRNA	chr8:12757015-12868728	+	0.164908204	0.077591917	10.85415397	10.94810606	10.97269934	10.98963659	11.1432363	11.06145569
Atp11b	mRNA	chr3:35653059-35755198	+	0.371896372	6.20E-07	10.53679442	10.54259899	10.50395759	10.83980215	10.83980215	10.84957386
Atp11c	mRNA	chrX:57476466-57657156	-	0.069071632	0.561238624	10.30884615	10.20433625	10.19401901	10.24877049	10.31168113	10.32295679
Atp12a	mRNA	chr14:56983904-57007388	+	5.02E-17	NA	0.390775706	0.390775706	0.452321834	0.390775706	0.390775706	0.452321834
Atp13a1	mRNA	chr8:72315061-72331647	+	0.119495514	0.384455006	10.93428003	11.14484076	11.21676886	11.02180447	11.26139478	11.31729268
Atp13a2	mRNA	chr4:140542787-140563616	+	0.392521351	0.000775251	9.195657702	9.379710662	9.492106397	9.605642578	9.759291047	9.680640046
Atp13a3	mRNA	chr16:30312509-30388616	-	0.262471528	0.000197214	12.02308558	12.0084576	11.93042204	12.21997737	12.22555066	12.18991703
Atp1a1	mRNA	chr3:101380141-101408630	-	-0.278010002	0.004771709	13.67408935	13.81028637	13.83506749	13.3879411	13.60251071	13.6126138
Atp1a2	mRNA	chr1:174201839-174228195	-	0.385644574	NA	0.937145487	0.937145487	0.992863193	1.04681982	0.992863193	1.04681982
Atp1a3	mRNA	chr7:25763187-25790914	-	-1.218052063	6.83E-06	5.825984088	5.867907257	6.11528164	5.301454389	5.384461402	5.461642422
Atp1b1	mRNA	chr1:166367397-166388486	-	0.619311504	2.59E-07	8.536160919	8.779479595	8.6794356	9.141172655	9.071551129	9.252047555
Atp1b2	mRNA	chr11:69413251-69419462	-	-1.252018309	5.88E-33	9.483230963	9.554288828	9.672238601	8.547514286	8.563633477	8.604586257
Atp1b3	mRNA	chr9:96233094-96264718	-	0.053815344	0.698306925	11.06587114	11.25275532	11.2452452	11.09051685	11.28479327	11.32314192
Atp2a1	mRNA	chr7:133589373-133606587	-	-0.490224067	0.484391782	2.388236416	2.388236416	2.313307452	2.233808858	2.274135715	2.274135715
Atp2a2	mRNA	chr5:122903521-122952234	-	0.038247915	0.733908052	12.72441071	12.79640084	12.77519525	12.7060375	12.84706652	12.83726388
Atp2a3	mRNA	chr11:72774670-72806545	+	1.092654725	1.16E-44	11.63562926	11.79397776	11.786391	12.5741607	12.72100019	12.72341515
Atp2b1	mRNA	chr10:98377785-98488777	+	0.515748459	1.26E-09	10.21483675	10.20860188	10.10327282	10.62454882	10.67377417	10.53370303
Atp2b3	mRNA	chrX:70748424-70816344	+	0.110069268	NA	0.209213487	0.209213487	0.209213487	0.209213487	0.272460011	0.209213487
Atp2b4	mRNA	chr1:135600841-135650098	-	1.358087104	3.53E-10	6.014230555	5.92443701	5.897403909	6.528656716	6.76595708	6.714486614
Atp2c1	mRNA	chr9:105313691-105397447	-	0.415181219	1.52E-05	9.452123087	9.555922228	9.443504278	9.783657264	9.866504691	9.827675459
Atp2c2	mRNA	chr8:122223908-122281618	+	-0.102553176	NA	0.664773702	0.546485401	0.546485401	0.546485401	0.606556625	0.546485401
Atp5a1	mRNA	chr18:78012506-78021607	+	-0.193679322	0.082910617	14.41535798	14.58555439	14.60874022	14.26684023	14.42100666	14.44270545
Atp5b	mRNA	chr10:127520362-127527444	+	-0.171136514	0.206241846	15.18276343	15.31628762	15.34840025	15.02236473	15.19862507	15.22318309
Atp5c1	mRNA	chr2:9977658-10002137	-	-0.220049294	0.060252879	12.56458538	12.76953569	12.83606851	12.36663103	12.55804059	12.67487041
Atp5d	mRNA	chr10:79605059-79608563	+	0.060956979	0.728636502	11.43266908	11.68306293	11.82982211	11.50158197	11.80674068	11.80234445
Atp5e	mRNA	chr2:174286575-174289602	-	-0.200764504	0.166219907	11.10364757	11.21986186	11.40612067	10.79667046	11.14700692	11.24457526
Atp5f1	mRNA	chr3:105745780-105763166	-	-0.244908842	0.0153212	12.71074467	12.87350048	12.90864175	12.47233172	12.66478686	12.72097636
Atp5g1	mRNA	chr11:95934106-95937008	-	-0.08273048	0.649077684	9.550428469	9.834481918	9.952007456	9.588493719	9.717522966	9.84470772
Atp5g2	mRNA	chr15:102493298-102501478	-	-0.239760255	0.763165692	2.386993035	2.312060188	2.312060188	2.23255766	2.23255766	2.386993035
Atp5g3	mRNA	chr2:73746506-73749351	-	-0.118160046	0.280444166	13.19015119	13.35320038	13.34739444	13.07575846	13.22910853	13.28046932
Atp5h	mRNA	chr11:115277010-115281233	-	-0.512060485	6.85E-08	11.24738322	11.36642051	11.44197417	10.75204303	10.97422519	11.00953071
Atp5j	mRNA	chr16:84828115-84835819	-	-0.146840709	0.220563751	10.93969775	11.03041347	11.10635053	10.72205154	10.93845143	11.02634892
Atp5j2	mRNA	chr5:145944574-145952461	-	-0.370812107	0.123447918	11.20179523	11.3007379	11.49252611	10.70584669	11.05962273	11.21414681
Atp5k	mRNA	chr5:108862271-108863397	-	-0.283176975	0.323307754	10.70954973	10.86068479	10.94785332	10.19904929	10.69273031	10.80669297
Atp5l	mRNA	chr9:44721330-44728825	-	-0.095847016	0.735716029	7.381055287	7.442414335	7.699619365	7.174707083	7.546282075	7.590150733
Atp5o	mRNA	chr16:91925467-91931875	-	-0.235184786	0.059732535	11.35656881	11.54875653	11.64913576	11.10534901	11.37798974	11.45674816
Atp5s	mRNA	chr12:70825948-70845645	+	-0.41814662	0.096781933	6.503281761	6.437429058	6.487182093	6.056578269	6.330668782	6.339969304
Atp5sl	mRNA	chr7:26404511-26410569	+	-0.261164179	0.10674193	8.30335606	8.49343232	8.519096727	8.081538708	8.333360912	8.310088833
Atp6ap1	mRNA	chrX:71542435-71550060	+	0.030762294	0.870594524	9.518783522	9.781022674	9.755513398	9.559104903	9.795556872	9.779692972
Atp6ap1l	mRNA	chr13:91023053-91044960	-	0.110069268	NA	0.209213487	0.209213487	0.209213487	0.209213487	0.272460011	0.209213487
Atp6ap2	mRNA	chrX:12164884-12194177	+	0.045752986	0.740790118	9.990471097	10.12538187	10.03132691	10.02210264	10.08310171	10.15694984
Atp6v0a1	mRNA	chr11:100870765-100925031	+	1.752803437	0.000835508	2.622996919	2.70059792	2.66238474	3.000128246	3.112592685	3.000128246
Atp6v0a2	mRNA	chr5:125079647-125202517	+	0.024420769	0.881759703	10.54437874	10.75831679	10.74145547	10.55015223	10.78456232	10.76943401
Atp6v0a4	mRNA	chr6:37998482-38074586	-	0.40440198	NA	0.682262098	0.682262098	0.682262098	0.682262098	0.740935477	0.852884225
Atp6v0b	mRNA	chr4:117556934-117559934	-	0.203320759	0.08536071	9.342138406	9.420301233	9.519549523	9.513173539	9.630520279	9.639216497
Atp6v0c	mRNA	chr17:24300832-24306374	-	0.139844548	0.642202994	6.92598823	6.911780731	6.92598823	6.66522079	7.10216828	7.189381205
Atp6v0d1	mRNA	chr8:108048369-108089940	-	-0.18839027	0.263867708	9.362843435	9.736484357	9.70391315	9.237398743	9.526920606	9.57967188
Atp6v0d2	mRNA	chr4:19803984-19849713	-	0.493682353	NA	0.809632198	0.809632198	0.809632198	0.809632198	0.922416695	0.976193912
Atp6v0e	mRNA	chr17:26813340-26836591	+	0.017017492	0.934913869	9.867746487	10.0260106	10.10470783	9.77767089	10.11113797	10.13338813
Atp6v1a	mRNA	chr16:44085516-44139132	-	0.064691022	0.535322117	11.325314	11.47294872	11.40376125	11.42130536	11.48021647	11.4695139
Atp6v1b2	mRNA	chr8:71612634-71637616	+	0.031737948	0.823552391	10.43905132	10.61565189	10.60404686	10.49110773	10.63703345	10.6141107
Atp6v1c1	mRNA	chr15:38591658-38622199	+	0.112367839	0.298294851	10.51514748	10.67859251	10.64100721	10.63181782	10.73720315	10.75405989
Atp6v1c2	mRNA	chr12:17291526-17331536	-	4.71E-16	1	1.805489224	1.716278719	1.669519602	1.716278719	1.716278719	1.761598702
Atp6v1d	mRNA	chr12:79943968-79962625	-	0.206656188	0.099092995	9.859801321	10.18849026	10.13398217	10.1583831	10.25541303	10.30967687
Atp6v1e1	mRNA	chr6:120745261-120772703	-	0.244780946	0.064999101	9.622759306	9.897356033	9.919688868	9.856644149	10.09607294	10.10671316
Atp6v1f	mRNA	chr6:29417782-29420509	+	0.005315761	0.984331663	10.13784149	10.24591798	10.43941745	9.9931422	10.34913024	10.4664625
Atp6v1g1	mRNA	chr4:63205798-63211735	+	-0.06487246	0.645115868	10.45841089	10.55014582	10.56930479	10.29912423	10.5629507	10.53720977
Atp6v1g2	mRNA	chr17:35373540-35375712	+	0.350122715	0.273820861	5.556438266	5.745957851	5.61004476	5.698412796	5.906846467	5.791469409
Atp6v1h	mRNA	chr1:5073253-5152630	+	0.510262958	2.48E-09	9.862946336	9.974851393	9.983339647	10.32610176	10.37130586	10.40978745
Atp7a	mRNA	chrX:103222614-103323499	+	0.094486812	0.520147143	8.994050433	9.099718229	9.053375856	9.051227717	9.158242562	9.162176096
Atp7b	mRNA	chr8:23104819-23170546	-	-0.156270502	0.735466627	4.975710718	5.056392214	5.241732159	5.00870774	5.087051763	5.00870774
Atp8a1	mRNA	chr5:68009379-68238670	-	0.083604318	0.546032985	9.213200567	9.230622289	9.253481059	9.323199111	9.31065102	9.264755037
Atp8a2	mRNA	chr14:60266577-60705671	-	0.385003243	0.581769057	2.970285857	2.80307433	2.872731641	2.76671726	3.170998788	2.970285857
Atp8b2	mRNA	chr3:89743402-89767430	-	0.167856509	0.151367005	10.01110443	10.2310247	10.16225027	10.16435857	10.32437858	10.34188177
Atp8b3	mRNA	chr10:79982329-80001869	-	-0.380288428	0.599293407	2.702579433	2.496922487	2.496922487	2.533627735	2.459129509	2.459129509
Atp8b4	mRNA	chr2:126146708-126317289	-	2.395480356	4.01E-34	5.95827095	5.849407823	5.897303046	7.296762647	7.310634382	7.20479774
Atp8b5	mRNA	chr4:43280030-43386703	+	1.146199655	0.013438169	3.564165703	3.734225004	3.652337787	4.201485731	3.858821932	3.858821932
Atp9a	mRNA	chr2:168459937-168567300	-	1.18335782	1.60E-08	6.088077674	6.026411153	6.146551931	6.629609717	6.728663548	6.83816043
Atp9b	mRNA	chr18:80930879-81130797	-	0.30946303	0.002168953	10.11987833	10.28134785	10.25865458	10.35355619	10.57102028	10.51539929
Atpaf1	mRNA	chr4:115457589-115484896	+	-0.217404282	0.209503008	7.814819484	7.927945863	7.935892182	7.6799196	7.746898341	7.797080034
Atpaf2	mRNA	chr11:60214125-60230601	-	-0.269842984	0.022907241	10.11236661	10.40724995	10.40464377	9.980718992	10.15548142	10.12110846
Atpbd4	mRNA	chr2:114342153-114480664	-	0.099015941	0.539859486	9.168707703	9.360953551	9.292769102	9.190933549	9.422264089	9.442045757
Atpif1	mRNA	chr4:132086469-132089574	-	-0.437443474	8.60E-05	10.11304407	10.31326964	10.37614331	9.75293387	9.937178995	10.01073636
Atr	mRNA	chr9:95758015-95852063	+	0.435265694	1.83E-08	10.34373833	10.3071294	10.34468756	10.67728179	10.67946762	10.741962
Atrip	mRNA	chr9:108962260-108976638	-	-0.230788732	0.079975807	8.816244932	8.837988972	8.898714519	8.589167331	8.738236317	8.685124489
Atrn	mRNA	chr2:130732231-130856062	+	0.09568253	0.403386497	10.1197401	10.2899849	10.231071	10.29572758	10.33057407	10.26087227
Atrnl1	mRNA	chr19:57685523-58207830	+	0.215556998	NA	0.390775706	0.390775706	0.390775706	0.390775706	0.452321834	0.452321834
Atrx	mRNA	chrX:102992955-103124711	-	-0.189240414	0.010059284	12.74053751	12.67001167	12.64430659	12.53150633	12.53920679	12.50087962
Atxn1	mRNA	chr13:45645124-46060360	-	1.838510369	2.22E-57	8.060026976	8.03723877	7.810697813	9.406823336	9.451456515	9.368357176
Atxn10	mRNA	chr15:85166810-85294266	+	-0.053579842	0.643057129	11.82679666	11.97931562	11.97388471	11.80694284	11.89493447	11.94296243
Atxn1l	mRNA	chr8:112250350-112261639	-	0.031925108	0.825912556	10.182601	10.26823671	10.23267237	10.13158458	10.28852524	10.33645751
Atxn2	mRNA	chr5:122161617-122264959	+	-0.385891491	1.48E-05	10.44335536	10.50185569	10.46540138	10.03244998	10.19973948	10.1966228
Atxn2l	mRNA	chr7:133635221-133646816	-	-0.003714376	0.984770077	12.6610336	12.82983198	12.86378648	12.63719825	12.84833052	12.8567397
Atxn3	mRNA	chr12:103157110-103196453	-	-0.114460113	0.289321669	10.02178406	10.08099223	9.996350489	9.940225721	9.956000305	9.918057219
Atxn7	mRNA	chr14:14845004-14939815	+	0.429856318	7.71E-05	9.353101895	9.391071546	9.44338225	9.591342051	9.824435962	9.818129401
Atxn7l1	mRNA	chr12:33832550-34053142	+	0.048697637	0.806363369	8.160741974	8.203796228	8.149733732	8.160741974	8.252125272	8.207314955
Atxn7l2	mRNA	chr3:108005172-108013852	-	-0.236675098	0.162823071	8.706222632	8.992328808	9.067171039	8.547348979	8.82978447	8.83710775
Atxn7l3	mRNA	chr11:102150613-102157943	-	-0.229624121	0.023200313	10.72707931	10.81582827	10.93095347	10.51653654	10.68323039	10.68916561
Atxn7l3b	mRNA	chr10:112362483-112366082	-	0.069674398	0.54275122	10.92489129	11.09985489	11.02865295	11.01451084	11.12833298	11.09207685
AU015228	mRNA	chr2:129926129-129929111	+	-0.212675552	NA	0.507062076	0.385571471	0.385571471	0.385571471	0.385571471	0.385571471
AU019823	mRNA	chr9:50413344-50425569	-	-0.098046127	0.273075533	11.26103322	11.29825862	11.2729089	11.14338369	11.2308435	11.20616187
AU021034	mRNA	chr14:78480830-78488814	-	0.212675551	NA	0.385571471	0.385571471	0.385571471	0.507062076	0.385571471	0.385571471
AU022252	mRNA	chr4:118897742-118905329	-	-0.323230806	0.074130591	7.666178655	7.84518705	7.955249661	7.489903445	7.69485137	7.62185814
AU023871	mRNA	chr17:35199637-35203129	-	5.02E-17	NA	0.390775706	0.390775706	0.452321834	0.390775706	0.390775706	0.452321834
AU040320	mRNA	chr4:126430798-126546938	+	0.454362721	0.000172089	9.391833206	9.56940118	9.591278852	9.695267196	10.03735693	9.934556978
AU041133	mRNA	chr10:81590757-81615810	+	-0.111647481	0.693980359	6.980831998	6.980831998	6.703948766	6.893535348	6.783636857	6.806489027
Auh	mRNA	chr13:52930478-53025046	-	-0.650723803	1.79E-06	8.259204158	8.334995307	8.300854883	7.725136888	7.83246947	7.917970656
Aup1	mRNA	chr6:83004646-83007676	+	0.371322863	0.003356386	10.32215582	10.68570397	10.72016121	10.73668681	10.95089088	11.01378019
Aurka	mRNA	chr2:172181695-172196006	-	-0.036787163	0.780171064	11.44588871	11.60105867	11.58886478	11.39438885	11.55603069	11.58846946
Aurkaip1	mRNA	chr4:155205754-155207168	+	0.042929901	0.807779001	10.56019514	10.83246335	10.92113165	10.6455828	10.86466345	10.92423049
Aurkb	mRNA	chr11:68859144-68865164	+	0.011018934	0.94475559	11.6296366	11.80753737	11.8136428	11.61268801	11.78662432	11.87441713
Aven	mRNA	chr2:112333120-112471410	+	0.07722002	0.594649894	9.677802501	9.732947805	9.627683592	9.600337741	9.793673224	9.826150123
Avil	mRNA	chr10:126437764-126458050	+	-0.231860571	0.776869481	1.645562827	1.736419171	1.645562827	1.548764549	1.691698199	1.645562827
Avl9	mRNA	chr6:56664898-56711905	+	0.375858995	8.15E-05	9.954886463	10.18502957	10.10773528	10.35066147	10.41734218	10.43795641
Avpi1	mRNA	chr19:42197764-42203483	-	0.158354463	0.42423078	7.658692299	7.682844219	7.658692299	7.624021173	7.830860421	7.859993665
Avpr1a	mRNA	chr10:121885554-121890509	+	-1.765967711	7.83E-07	4.83760457	5.167777644	5.028739038	4.523437821	4.36268756	4.286044647
Avpr1b	mRNA	chr1:133495690-133508577	+	0.172893705	NA	1.134304924	1.134304924	1.289605593	1.134304924	1.289605593	1.239511758
AW112010	mRNA	chr19:11122101-11125056	-	1.014093067	0.06262284	3.011266003	3.077050555	2.941709628	3.10864029	3.198672046	3.456875524
AW146020	mRNA	chr6:81873662-81909092	+	-0.25195212	0.051609823	8.7365747	8.884570641	8.83085491	8.637185729	8.611732844	8.623110882
AW146154	mRNA	chr7:48734243-48755260	-	-0.206919263	0.506810549	6.382765409	6.205391799	6.115173934	6.233891416	6.083378295	6.072572215
AW209491	mRNA	chr13:14722511-14730469	+	-0.221182433	0.253352126	7.438916352	7.606136519	7.606136519	7.411336751	7.444354417	7.359979053
AW549877	mRNA	chr15:3932034-3945752	-	0.335399352	0.00021825	9.861404958	9.979572906	9.981970431	10.18604152	10.2659345	10.21523068
AW554918	mRNA	chr18:25327520-25625822	+	-0.086782386	0.597543404	8.639853609	8.757869077	8.685813007	8.583488375	8.650824715	8.650824715
AW555464	mRNA	chr12:113960384-113984802	+	0.828083539	0.200646468	1.456595873	1.456595873	1.506877318	1.555559517	1.602715696	1.735713795
Awat2	mRNA	chrX:97597560-97607901	-	0.865798597	0.073177947	3.50542304	3.762350809	3.787629912	3.971673558	3.906151787	3.950257949
Axin1	mRNA	chr17:26275630-26332756	+	-0.147471897	0.211775849	10.98531945	11.12763634	11.15807941	10.78939406	11.0409447	11.05247044
Axin2	mRNA	chr11:108781662-108812095	+	0.100968452	0.441976484	9.291960267	9.34278622	9.252448499	9.369181795	9.406894104	9.356934237
Axl	mRNA	chr7:26541518-26573752	-	0.17609293	NA	1.140390527	1.24557679	1.193820549	1.140390527	1.24557679	1.295660331
AY074887	mRNA	chr9:54798063-54798761	-	0.080377502	0.931761331	1.590676445	1.448264962	1.397695236	1.497281034	1.448264962	1.544749077
AY358078	mRNA	chr14:52419720-52446034	+	0.085041262	0.848221213	5.36163475	5.333423506	5.415972908	5.289758009	5.429134939	5.492508651
Azi1	mRNA	chr11:119925743-119948141	-	-0.582129117	1.84E-06	9.31785233	9.372705825	9.431639956	8.695262253	9.015530036	8.988367165
Azi2	mRNA	chr9:117949616-117973025	+	0.496046662	8.05E-08	9.653679795	9.78835035	9.796561689	10.11740579	10.23049273	10.13315437
Azin1	mRNA	chr15:38417184-38449021	-	-0.068047774	0.48053527	12.12874876	12.20925684	12.11527292	12.0365795	12.12792784	12.11471981
B020018G12Rik	mRNA	chr1:177907906-177909247	-	0.027246195	0.957821987	8.058425857	8.79116423	8.732627337	8.449683479	8.694554562	8.62012259
B230118H07Rik	mRNA	chr2:101400937-101469143	-	-2.57681992	1.29E-31	6.848500126	7.017826158	7.043753871	5.594967949	5.630728044	5.576670507
B230120H23Rik	mRNA	chr2:72123693-72280667	+	-1.887487691	3.27E-10	5.449713648	5.799979983	5.695235469	4.84863565	4.870004029	4.931761657
B230208H17Rik	mRNA	chr2:25438537-25463966	-	-0.20691222	0.069300785	11.34032236	11.54529356	11.61337461	11.17221868	11.40429514	11.39339974
B230217C12Rik	mRNA	chr11:97702093-97704357	+	0.279468727	NA	1.04738291	1.101904125	1.101904125	1.154708524	1.101904125	1.154708524
B230219D22Rik	mRNA	chr13:55794484-55804861	+	-0.098979967	0.314980855	11.26234617	11.36778673	11.26830574	11.13965796	11.23923725	11.26582601
B230312A22Rik	mRNA	chr4:43045381-43059075	-	1.352658362	5.83E-12	6.415019428	6.700016068	6.71791593	7.22642759	7.615118641	7.539366854
B2m	mRNA	chr2:121973422-121978818	+	0.266794496	0.007951049	12.29027988	12.48222888	12.53925748	12.54028959	12.71694109	12.74461869
B3galnt2	mRNA	chr13:14046940-14091335	+	0.140042517	0.193257356	10.12604254	10.2395558	10.1772684	10.20316521	10.33172957	10.35827382
B3galt4	mRNA	chr17:34086856-34088433	-	0.642270327	0.002772651	6.351369734	6.330619436	6.607594002	6.822750493	6.829480099	6.760291004
B3galt5	mRNA	chr16:96457407-96541465	+	-1.762583812	1.57E-39	8.528269264	8.54366572	8.685419091	7.25536072	7.355314701	7.334581461
B3galt6	mRNA	chr4:155363574-155366787	-	-0.076709705	0.723329219	8.2447763	8.320322145	8.541627791	8.152749183	8.388259104	8.397658463
B3galtl	mRNA	chr5:150480831-150565174	+	-0.211915661	0.143065277	8.530189911	8.676071036	8.614908589	8.367642748	8.473295716	8.497577983
B3gat2	mRNA	chr1:23768764-23854697	+	-0.110069268	NA	0.209213487	0.209213487	0.272460011	0.209213487	0.209213487	0.209213487
B3gat3	mRNA	chr19:8994882-9001726	+	0.067259787	0.746214034	8.161331818	8.345707633	8.322919268	8.183682724	8.386914556	8.405466736
B3gnt1	mRNA	chr19:5038825-5041134	+	-0.47877809	0.002778983	8.240950556	8.214147429	8.286452144	7.647872278	7.978900625	8.035341163
B3gnt2	mRNA	chr11:22734738-22760336	-	1.345564261	2.17E-40	8.955688832	8.831301722	8.740900646	9.857011644	9.973584537	9.995221877
B3gnt3	mRNA	chr8:74215617-74225699	-	0.143968742	0.868863731	1.838254026	1.925092085	1.792778512	1.838254026	1.925092085	1.882355015
B3gnt4	mRNA	chr5:123960468-123961891	+	0.110069268	NA	0.209213487	0.209213487	0.209213487	0.209213487	0.209213487	0.272460011
B3gnt5	mRNA	chr16:19760326-19772846	+	1.650526749	4.42E-10	5.339050684	5.339050684	5.213613847	6.2231753	5.986882295	5.938766452
B3gnt6	mRNA	chr7:105340924-105347985	-	1.69E-17	1	1.73420985	1.996864471	1.827281919	1.827281919	1.871646632	1.871646632
B3gnt9-ps	mRNA	chr8:107776537-107779051	-	-0.378589117	0.096530876	6.698839379	6.83071161	6.891254571	6.706586961	6.549364946	6.50404714
B3gntl1	mRNA	chr11:121477521-121534465	-	0.287130865	0.027798934	8.522622229	8.516561978	8.558363236	8.656980059	8.770582472	8.825999389
B430306N03Rik	mRNA	chr17:48455486-48465836	+	0.223062249	0.785087854	1.628614801	1.531251516	1.675011554	1.628614801	1.805889991	1.531251516
B4galnt1	mRNA	chr10:126602280-126609386	+	2.517022187	5.31E-48	6.255924153	6.242146659	6.373300854	7.781910911	7.943603251	7.950154106
B4galnt3	mRNA	chr6:120153827-120244577	-	-0.068488509	0.94141779	1.996254917	1.648915436	1.648915436	1.743986954	1.789298233	1.743986954
B4galnt4	mRNA	chr7:148247172-148258018	+	0.245280532	0.551478034	5.086717688	5.303373266	5.331062276	5.20045745	5.344644845	5.483742735
B4galt1	mRNA	chr4:40751634-40801031	-	-0.006517649	0.971910776	9.415108553	9.62013718	9.501855802	9.442434956	9.588997829	9.493768559
B4galt2	mRNA	chr4:117545623-117556074	-	0.452960701	0.540844529	1.881695853	2.015104639	2.015104639	2.248181053	1.927585007	2.015104639
B4galt3	mRNA	chr1:173200458-173207026	+	0.137440111	0.442611159	8.565679752	8.784990213	8.817183704	8.644176726	8.892992051	8.946915606
B4galt4	mRNA	chr16:38742376-38769158	+	-0.033566582	0.911744684	6.991652712	7.143602258	7.244126682	7.092949306	7.162027029	7.073365973
B4galt5	mRNA	chr2:167123944-167174678	-	0.188124467	0.100393828	9.794967964	9.864755846	9.800372609	9.83232036	10.05015783	10.03682866
B4galt7	mRNA	chr13:55701471-55711315	+	0.399349736	0.023414097	7.349101029	7.563344976	7.558182608	7.618673568	7.85772766	7.812839321
B630005N14Rik	mRNA	chr6:13575674-13627966	-	0.159635983	0.377153623	7.948240222	7.864217892	7.778455186	7.936011506	7.972324481	8.026684169
B930007M17Rik	mRNA	chr3:138868856-139373263	+	1.15808156	0.040998854	2.481570765	2.561014132	2.635819702	2.740287126	2.867066857	2.836590851
B930041F14Rik	mRNA	chr4:155068450-155070592	+	-0.962392511	5.48E-05	6.286431325	6.705048307	6.567712207	5.960465659	5.997714446	6.091347588
B9d1	mRNA	chr11:61318673-61326429	+	0.288636293	0.211071427	6.792145482	6.573030348	6.691935621	6.806799816	6.911023961	6.856637934
B9d2	mRNA	chr7:26466176-26471577	+	-0.184667784	0.353830941	7.874324322	8.119595375	7.985720449	7.677026398	7.981776498	7.916815646
Baalc	mRNA	chr15:38765454-38782810	+	-0.201075072	NA	0.690668379	0.805669662	0.749095005	0.690668379	0.690668379	0.749095005
Baat	mRNA	chr4:49502289-49519430	-	0.389135762	0.604957583	1.954476387	2.166237896	2.043145337	2.166237896	2.08543195	2.166237896
Baat1	mRNA	chr5:141180976-141195288	+	-0.132663911	0.339604072	9.154934191	9.373789218	9.298444181	9.150869646	9.154934191	9.210477905
Bace1	mRNA	chr9:45646611-45670567	+	0.542459842	0.012599403	6.354685016	6.507954113	6.543205281	6.658511731	6.865157004	6.811856195
Bach1	mRNA	chr16:87699198-87733591	+	-0.72996274	7.62E-20	10.60157102	10.66215545	10.63370269	9.945507094	10.03399792	10.07026358
Bach2	mRNA	chr4:32504409-32673083	+	3.038599025	4.50E-12	3.645947104	3.613037872	3.579199769	4.260998903	4.483938514	4.468296562
Bad	mRNA	chr19:7016344-7026383	+	-0.4827773	0.007443117	7.823296628	8.139667249	8.212756117	7.541428184	7.758875898	7.854236322
Bag1	mRNA	chr4:40883430-40895327	-	-0.023146756	0.89836514	10.45712945	10.67707576	10.70692611	10.41068986	10.64725791	10.71838651
Bag2	mRNA	chr1:33802328-33814595	-	-0.545768962	5.64E-07	9.51695285	9.653195985	9.694581155	9.053898806	9.247083006	9.22945658
Bag3	mRNA	chr7:135667096-135690493	+	0.061701143	0.770126724	8.572078793	8.580677439	8.600507124	8.385936878	8.787629492	8.687246102
Bag4	mRNA	chr8:26875010-26895681	-	-0.091592621	0.500931127	9.777756279	9.993804235	9.897311462	9.74463243	9.810050268	9.891098826
Bag5	mRNA	chr12:112947703-112951467	-	-0.165899304	0.210222858	9.525314018	9.750669944	9.704297847	9.423430438	9.522102179	9.628392543
Bag6	mRNA	chr17:35272186-35284181	+	0.015138799	0.928398498	11.90958519	12.14943641	12.16223475	11.9588558	12.15024012	12.15691788
Bahcc1	mRNA	chr11:120094260-120153611	+	-1.629145278	8.97E-51	9.534674092	9.634754459	9.747053908	8.361823644	8.391299024	8.27295742
Bahd1	mRNA	chr2:118727350-118750260	+	0.475822475	7.27E-06	9.350804225	9.578740194	9.608156284	9.8608334	9.905052125	9.965137017
Bai2	mRNA	chr4:129662321-129699877	+	-0.110448604	0.896894674	2.468838127	2.468838127	2.57641577	2.57641577	2.430865816	2.430865816
Bai3	mRNA	chr1:25124320-25886552	-	-0.110069268	NA	0.209213487	0.272460011	0.209213487	0.209213487	0.209213487	0.209213487
Baiap2	mRNA	chr11:119804405-119868096	+	1.079404948	1.05E-24	9.085501936	9.384889418	9.341924212	10.07687008	10.21681718	10.21965196
Baiap2l2	mRNA	chr15:79088624-79115939	-	-0.156966415	0.828844788	3.210637839	3.239898751	3.268429694	3.18063628	3.239898751	3.18063628
Baiap3	mRNA	chr17:25379603-25393309	-	-2.20E-17	NA	0.805669662	0.690668379	0.690668379	0.690668379	0.749095005	0.749095005
Bak1	mRNA	chr17:27156756-27165571	-	0.951181769	2.05E-20	9.89518296	10.11875091	10.21879697	10.75839034	10.92134915	10.98736168
Bambi	mRNA	chr18:3507954-3516402	+	0.68544913	2.00E-05	7.331494212	7.405283682	7.518797873	7.735467066	7.922082367	8.003522583
Banf1	mRNA	chr19:5364639-5366645	-	-0.02639467	0.878665903	12.09910418	12.37519742	12.38157986	12.09197152	12.32603368	12.37245217
Bank1	mRNA	chr3:135716327-135989010	-	0.313671867	NA	0.546485401	0.546485401	0.546485401	0.546485401	0.606556625	0.664773702
Banp	mRNA	chr8:124474432-124553158	+	-0.23237392	0.082657849	9.338132302	9.538170235	9.641212444	9.216988729	9.363193385	9.382543447
Bap1	mRNA	chr14:32064674-32073115	+	-0.026401119	0.865621504	11.59587849	11.79945487	11.81471641	11.56338724	11.7753419	11.80184103
Bard1	mRNA	chr1:71074108-71149546	-	-0.150012642	0.158460824	10.54202517	10.60649194	10.43782507	10.42991645	10.46383478	10.31268595
Barhl1	mRNA	chr2:28763199-28771960	-	0.215556998	NA	0.390775706	0.390775706	0.390775706	0.390775706	0.452321834	0.452321834
Batf	mRNA	chr12:87027669-87050037	+	6.659376267	9.22E-133	5.399438033	5.313782014	5.426976139	9.278254595	9.609362588	9.726807633
Batf3	mRNA	chr1:192922292-192932822	+	0.313671867	NA	0.546485401	0.546485401	0.546485401	0.664773702	0.606556625	0.546485401
Bax	mRNA	chr7:52717064-52722268	-	0.093719428	0.580612131	9.504316966	9.594607843	9.705656979	9.454037963	9.801176833	9.761702761
Baz1a	mRNA	chr12:55993975-56087323	-	0.103993619	0.216337671	11.35790608	11.37096539	11.37513491	11.41743839	11.46785873	11.48365714
Baz1b	mRNA	chr5:135663192-135721999	+	-0.37866156	9.02E-08	13.29362894	13.34526193	13.35655645	12.9420869	13.05795788	13.02360115
Baz2a	mRNA	chr10:127529838-127566359	+	-0.492879784	1.22E-11	11.91448415	12.00587803	12.0128424	11.48705795	11.60914966	11.57440486
Baz2b	mRNA	chr2:59737419-59963797	-	0.300197133	0.002302651	9.654252952	9.749154235	9.622485063	9.879248602	9.982242123	9.911287511
Bbc3	mRNA	chr7:16894931-16903683	+	2.497163401	1.63E-37	6.054166944	6.098396729	6.112782972	7.377350183	7.697825313	7.726954344
Bbip1	mRNA	chr19:54004148-54019117	-	0.396256942	0.001863728	8.703295233	8.870898258	8.935278283	9.027013275	9.180834	9.24568292
Bbs1	mRNA	chr19:4886881-4906627	-	0.126841351	0.71077158	6.062117379	5.933486962	5.967049806	6.010319105	6.062117379	6.082150455
Bbs10	mRNA	chr10:110735734-110738792	+	0.089420058	0.721555719	7.270560258	7.240629357	7.288158385	7.172031411	7.43523815	7.350462641
Bbs12	mRNA	chr3:37211475-37220373	+	0.568347927	4.47E-05	7.899790924	8.146262956	8.096137442	8.427720801	8.568477795	8.418726844
Bbs2	mRNA	chr8:96591853-96622711	-	0.058168339	0.807902953	7.558990109	7.528523132	7.470529985	7.459677858	7.636457487	7.573926574
Bbs4	mRNA	chr9:59169772-59201315	-	-0.264230925	0.194684329	7.541829289	7.638863586	7.652744368	7.203539149	7.576720561	7.49009337
Bbs5	mRNA	chr2:69485311-69505626	+	0.107701141	0.846121082	4.508943721	4.565816759	4.547181586	4.602141436	4.671129263	4.449102041
Bbs7	mRNA	chr3:36472064-36512311	-	0.19711091	NA	0.682262098	0.682262098	0.740935477	0.682262098	0.682262098	0.852884225
Bbs9	mRNA	chr9:22280158-22692724	+	-0.189590684	0.125742756	9.126768019	9.199459204	9.166591775	9.032159706	8.948531177	9.058107487
Bbx	mRNA	chr16:50191956-50432502	-	0.278241	0.004159011	10.17858528	10.08690329	9.970965632	10.31360197	10.3540671	10.27757861
BC002230	mRNA	chr12:101363661-101397863	-	0.065337737	0.683549747	9.174215096	9.139836676	9.268321373	9.139836676	9.329600789	9.266471105
BC003266	mRNA	chr4:126921027-126925053	+	-0.094334861	0.649132696	8.25537144	8.460426577	8.535834067	8.178461365	8.417780831	8.442334345
BC003331	mRNA	chr1:152208440-152240185	-	0.336043697	0.013279477	8.473237901	8.6716236	8.677076503	8.768754054	8.979142892	8.858715487
BC003965	mRNA	chr17:25321505-25324607	+	0.042579443	0.829034681	9.268829631	9.507985203	9.638495319	9.383574888	9.616693755	9.536455781
BC004004	mRNA	chr17:29405732-29439832	+	0.734290194	3.31E-07	8.55458403	9.053785568	9.053785568	9.428141049	9.496058588	9.58358047
BC005537	mRNA	chr13:24893525-24904768	+	0.213162416	0.005164573	11.58584009	11.70019276	11.6318972	11.78689102	11.84780727	11.83060514
BC005561	mRNA	chr5:104937370-104951402	+	-0.067020035	0.677381735	9.452379357	9.318578554	9.309483629	9.283661385	9.421120139	9.208837703
BC005624	mRNA	chr2:30828352-30837461	-	0.138048869	0.334117484	9.721477023	9.931520151	9.900736534	9.779092562	10.05975718	10.0509401
BC006779	mRNA	chr2:180962319-180976732	-	0.803181792	1.02E-23	10.47520677	10.60541468	10.660008	11.20195057	11.30645893	11.28774448
BC013529	mRNA	chr10:7487744-7500715	-	-0.037567597	0.917842207	6.417533643	6.535319936	6.353591796	6.417533643	6.426374478	6.408621728
BC013712	mRNA	chr4:132338271-132352279	-	-8.81E-17	NA	0.694962454	0.753381982	0.753381982	0.694962454	0.753381982	0.753381982
BC016423	mRNA	chr13:3565280-3610354	-	0.056857574	0.559132843	11.69989011	11.70614394	11.66360555	11.7774728	11.75190668	11.68430595
BC016495	mRNA	chr19:18706505-18726674	+	-0.328135112	0.200611171	6.312578036	6.460609937	6.452427672	6.194720631	6.245359057	6.264984596
BC016579	mRNA	chr16:45626960-45654231	-	0.103919659	NA	0.551203872	0.551203872	0.611143997	0.551203872	0.611143997	0.611143997
BC017158	mRNA	chr7:135414892-135441645	-	-0.178889443	0.341427346	7.951556275	7.943599778	7.860936335	7.655684411	7.915321949	7.794897011
BC017643	mRNA	chr11:121083902-121090579	-	0.031027209	0.833907476	10.49640075	10.61992026	10.6005452	10.45677144	10.68072935	10.6503152
BC017647	mRNA	chr11:77908174-77970841	+	0.429109325	1.21E-05	9.493175572	9.543840929	9.462788248	9.756864877	9.917635468	9.88147628
BC018242	mRNA	chr9:21742717-21753351	+	0.079039528	0.932797575	1.585781273	1.392766952	1.443344975	1.392766952	1.53984565	1.53984565
BC018507	mRNA	chr13:70727566-70776512	-	-0.243247095	0.004219597	10.96375322	11.10882019	11.09351841	10.82526316	10.82933496	10.89475587
BC019943	mRNA	chr8:32260787-32275175	+	-0.058447154	0.769843492	8.420624711	8.475816467	8.499558375	8.252581223	8.490709803	8.50542159
BC020535	mRNA	chr2:152891737-152907471	+	-0.212675552	NA	0.385571471	0.507062076	0.385571471	0.385571471	0.385571471	0.385571471
BC021614	mRNA	chr19:4057486-4059294	-	1.28866045	0.028299247	1.924836327	1.970339043	1.924836327	2.138752992	2.252528318	2.177777103
BC022687	mRNA	chr12:114047185-114054456	+	-0.340466552	0.326651268	5.523171692	5.866734088	5.825335139	5.451176529	5.702595249	5.603718912
BC023829	mRNA	chrX:67713230-67730218	-	0.244988843	0.084528971	8.255969639	8.338513995	8.361607303	8.455914585	8.482813621	8.568220465
BC024139	mRNA	chr15:75949947-75956986	-	0.212675551	NA	0.385571471	0.385571471	0.385571471	0.507062076	0.385571471	0.385571471
BC024479	mRNA	chr9:37296905-37331735	+	-0.073108298	0.616325739	9.199368421	9.212879093	9.214797047	9.089883054	9.169906612	9.189625903
BC024659	mRNA	chr13:41345212-41371946	+	-0.301138347	0.001698617	9.805916612	9.868517837	9.898074866	9.642405188	9.590584871	9.59524454
BC026590	mRNA	chr4:56815200-56822477	+	-0.112420868	0.357423236	9.985141127	10.11794326	10.14854114	9.897900545	10.04878981	10.02371589
BC027231	mRNA	chr16:44724413-44737397	+	-0.254979692	0.036203038	9.207313874	9.270592338	9.207313874	8.903557548	9.070104994	9.093361528
BC028528	mRNA	chr3:95688895-95695853	-	-0.134785847	0.807721463	4.425448538	4.444998856	4.519875953	4.300212167	4.405542081	4.537820076
BC029214	mRNA	chr2:25315007-25316614	-	0.294681733	0.167100378	6.947499345	7.079476118	7.052931924	7.046198239	7.244112025	7.331529726
BC030307	mRNA	chr10:86168555-86239588	+	0.095743263	0.845097407	5.115866019	5.206216453	5.176932116	4.982302071	5.32895928	5.276125619
BC030336	mRNA	chr7:127821133-127878368	+	-0.134438702	0.312048971	9.190386592	9.344438003	9.34617994	9.158361784	9.217757675	9.186427401
BC030476	mRNA	chr15:34383066-34403647	+	0.579630136	0.389241344	2.377655557	2.298794211	2.298794211	2.415363157	2.588763356	2.338818649
BC030867	mRNA	chr11:102110195-102126497	+	0.288903045	0.049590676	8.764151017	9.115499564	8.988987579	9.048499464	9.300587986	9.224639865
BC031181	mRNA	chr18:75165553-75169587	+	0.177688102	0.176854701	9.515146135	9.608537148	9.745633326	9.631208944	9.812171141	9.865453058
BC031353	mRNA	chr9:74800859-74880275	+	0.245615261	0.099610763	8.265946536	8.410697139	8.401141976	8.423320829	8.627881347	8.579203485
BC031781	mRNA	chr1:182781281-182798245	+	-0.057801291	0.705973552	9.983951753	10.17417465	10.13349532	9.898744353	10.13983991	10.10237042
BC032203	mRNA	chr17:46935064-46968362	-	0.090479429	0.646247177	8.130115391	8.15264889	8.335452731	8.24926147	8.370067862	8.203696439
BC037034	mRNA	chr5:138700885-138705280	-	0.208512111	0.15852843	8.671526561	8.649308359	8.761688254	8.693347894	8.968161627	8.894758758
BC046331	mRNA	chr4:153349669-153381334	+	0.128629955	0.3491951	9.455080893	9.651201741	9.687268044	9.603462549	9.756419449	9.757764189
BC046404	mRNA	chr11:62418385-62462025	-	-0.48454596	0.045241604	6.406239057	6.581837858	6.726659981	6.219239254	6.36939972	6.340945972
BC048355	mRNA	chr17:46633737-46636567	+	-0.383940639	0.018886095	8.178467097	8.359011753	8.267225769	7.767961156	8.043530331	8.127789851
BC048403	mRNA	chr10:121176992-121189915	+	0.167052794	0.344464682	8.090876991	8.036292969	8.075534866	8.032296828	8.241066273	8.280721844
BC048507	mRNA	chr13:67964273-67964854	+	-0.090449942	NA	1.040800382	1.199245882	1.095332699	1.040800382	1.095332699	1.14814822
BC048546	mRNA	chr6:128489839-128531624	-	0.110069268	NA	0.209213487	0.209213487	0.209213487	0.209213487	0.209213487	0.272460011
BC048562	mRNA	chr9:108338812-108348414	+	-0.102553176	NA	0.664773702	0.546485401	0.546485401	0.546485401	0.606556625	0.546485401
BC048609	mRNA	chr19:6080037-6080785	+	-8.81E-17	NA	0.694962454	0.753381982	0.753381982	0.694962454	0.753381982	0.753381982
BC048644	mRNA	chr8:124431732-124442328	+	-0.460674288	0.448067753	3.243812896	3.355775091	3.355775091	3.152274501	3.243812896	3.214037973
BC048943	mRNA	chr12:113217533-113218962	-	0.215556998	NA	0.390775706	0.390775706	0.390775706	0.390775706	0.452321834	0.452321834
BC049352	mRNA	chr9:45003848-45058068	+	-0.248588578	0.720787502	3.546701774	3.224307865	3.254868396	3.313701878	3.369708927	3.160712572
BC049715	mRNA	chr6:136777363-136789075	+	0.3073422	0.218148493	6.472593475	6.410561585	6.264745578	6.531346286	6.579350255	6.555606543
BC049762	mRNA	chr11:51067152-51076453	-	6.04E-16	1	2.301913775	2.225216939	2.101209343	2.264123121	2.18513619	2.18513619
BC051019	mRNA	chr7:116855694-116867285	-	0.422859844	0.569373555	1.21618152	1.21618152	1.320251908	1.464466582	1.21618152	1.320251908
BC051070	mRNA	chr3:106190301-106209100	-	1.264762074	0.003668525	3.679664845	3.737820785	3.896438675	4.078225306	4.098995017	4.252374866
BC051628	mRNA	chr2:180954720-180957556	+	0.751682274	0.192977136	2.898725434	3.096979257	2.968481183	3.184999235	3.06612333	3.266870265
BC052040	mRNA	chr2:115407451-115604504	+	-0.243257301	0.059689441	8.921319155	9.102184978	9.082043466	8.7840759	8.883594914	8.869150854
BC053749	mRNA	chr7:31324152-31337291	-	-0.154480414	0.467624226	7.712472244	7.879850339	7.879850339	7.52284246	7.850755116	7.758882519
BC055111	mRNA	chr4:106263513-106289843	-	-0.080044427	0.794313537	6.623770454	6.631764032	6.670895974	6.441184316	6.66317842	6.670895974
BC055324	mRNA	chr1:165884138-165924912	-	-0.159381732	0.179421502	9.515647515	9.509291682	9.592472635	9.335165649	9.425272877	9.465518904
BC056474	mRNA	chr8:87604861-87606238	+	0.068018527	0.692178727	8.699685681	8.835855427	8.857543447	8.776065446	8.915844411	8.862311191
BC057022	mRNA	chr5:115018259-115063227	+	-2.180535462	1.73E-17	6.278311555	6.627055518	6.582476497	5.351594491	5.59517559	5.291899404
BC057079	mRNA	chr4:87740533-88056915	+	0.200989769	0.041446056	10.23055295	10.27575576	10.40149611	10.40950853	10.50435994	10.50682716
BC060267	mRNA	chr6:115760746-115788430	-	-0.070803517	0.939312192	1.985524012	1.943323975	1.899790535	1.899790535	1.943323975	1.943323975
BC061194	mRNA	chr2:18620648-18671232	+	-0.571955151	0.414930533	1.988113992	1.772056964	1.947497373	1.724620966	1.86249964	1.772056964
BC067068	mRNA	chr10:105200240-105278436	-	0.152416765	0.593962457	6.630900165	6.384180175	6.638779915	6.606921767	6.654374655	6.669754872
BC068157	mRNA	chr8:4209542-4217312	-	-0.452876307	0.33019266	4.366841125	4.347664497	4.328147404	4.267423972	4.180868488	4.158130413
BC068281	mRNA	chr12:4850108-4863773	+	-0.197952885	0.320953952	7.536006159	7.470391951	7.438806526	7.272653388	7.406333737	7.372922068
BC088983	mRNA	chr8:59010318-59029363	-	-0.055764761	0.794693756	7.937494204	7.925088462	8.017030929	7.825390219	7.961921843	7.969953511
BC096441	mRNA	chr11:69496078-69509600	-	0.110069268	NA	0.209213487	0.209213487	0.209213487	0.209213487	0.272460011	0.209213487
BC100451	mRNA	chr11:118193673-118203848	-	-0.693941289	0.071528254	4.704276196	5.028709624	5.083333447	4.64601905	4.759577377	4.665785297
Bcam	mRNA	chr7:20341486-20355881	-	0.187864965	NA	0.933548112	0.989440778	0.989440778	0.933548112	0.989440778	1.096017825
Bcan	mRNA	chr3:87791452-87804278	-	0.102553176	NA	0.546485401	0.546485401	0.606556625	0.546485401	0.546485401	0.664773702
Bcap29	mRNA	chr12:32280218-32319523	-	0.081302838	0.468668466	10.12024115	10.18390504	10.1682849	10.20035618	10.27470701	10.20137727
Bcap31	mRNA	chrX:70931521-70961514	-	0.017081096	0.921884876	10.69051519	10.88730551	10.86602674	10.68302132	10.86862514	10.93190826
Bcar3	mRNA	chr3:122122697-122233100	+	-0.308238298	0.547097094	4.281469226	4.638774767	4.465348012	4.281469226	4.387409994	4.427074516
Bcas1	mRNA	chr2:170172490-170253345	-	0.103919659	NA	0.551203872	0.611143997	0.551203872	0.551203872	0.611143997	0.611143997
Bcas2	mRNA	chr3:102975633-102983077	+	-0.157544792	0.11469267	11.08915914	11.20843623	11.16956289	10.89621495	11.06937281	11.09252019
Bcas3	mRNA	chr11:85166665-85639560	+	-0.516901837	4.89E-05	8.646589638	8.646589638	8.713015582	8.185380569	8.249059326	8.39010238
Bcat1	mRNA	chr6:144942354-145024677	-	0.538132006	2.62E-13	10.81293417	10.88612764	10.86018392	11.24282958	11.3471391	11.34209981
Bcat2	mRNA	chr7:52825522-52845080	+	-0.25901744	0.056450766	9.559339395	9.740759931	9.814202535	9.311261451	9.516430414	9.638037801
Bccip	mRNA	chr7:140901015-140912828	+	-0.024406121	0.877890579	10.40643615	10.58942069	10.57764514	10.37349238	10.55375948	10.58236854
Bcdin3d	mRNA	chr15:99300514-99305161	-	0.487714622	0.009096427	7.646570773	7.794830246	7.849301157	7.780811849	8.248502824	8.264235232
Bckdha	mRNA	chr7:26414870-26443780	-	-0.561794486	0.00011253	8.764449847	9.070395135	9.140026838	8.394065437	8.654880699	8.620860314
Bckdhb	mRNA	chr9:83842387-84017847	+	-0.209257581	0.100280496	9.114341271	9.22793935	9.229809075	8.926317928	9.049041031	9.093652282
Bckdk	mRNA	chr7:135047586-135053178	+	-0.273136971	0.020791032	9.460926425	9.521924056	9.649842291	9.220253153	9.336440094	9.408848789
Bcl10	mRNA	chr3:145587341-145597247	+	1.098261976	2.81E-35	9.611154101	9.660191884	9.614376211	10.42475137	10.58643476	10.62958375
Bcl11a	mRNA	chr11:23978055-24073558	+	-0.110069268	NA	0.209213487	0.209213487	0.272460011	0.209213487	0.209213487	0.209213487
Bcl11b	mRNA	chr12:109148612-109241624	-	-1.468369084	6.56E-91	13.4005893	13.50927176	13.39027039	12.09619428	12.23437407	12.20317572
Bcl2	mRNA	chr1:108434755-108610867	-	4.542502955	4.82E-252	6.664433984	6.727884683	6.624882509	10.10028986	10.19301912	10.17130605
Bcl2a1a	mRNA	chr9:88851757-88857254	+	0.586911048	NA	0.929918412	0.929918412	0.929918412	1.040059413	0.985869173	1.092562685
Bcl2a1b	mRNA	chr9:89094110-89102676	+	3.622393084	4.69E-16	3.690374888	3.690374888	3.690374888	4.576833475	4.77774485	4.528566221
Bcl2a1c	mRNA	chr9:114239252-114239696	+	-0.212675552	NA	0.507062076	0.385571471	0.385571471	0.385571471	0.385571471	0.385571471
Bcl2a1d	mRNA	chr9:88618125-88626688	-	4.029371482	3.70E-34	4.771357583	4.714689592	4.685355496	6.11840457	6.448663547	6.595059734
Bcl2l1	mRNA	chr2:152606403-152657418	-	-0.281554347	0.003260798	11.24255872	11.35935174	11.40931493	10.95548245	11.18170006	11.14687998
Bcl2l10	mRNA	chr9:75195564-75199447	+	-0.407189995	NA	0.801754293	0.686369833	0.801754293	0.686369833	0.686369833	0.686369833
Bcl2l11	mRNA	chr2:127951773-127988283	+	1.651076161	2.31E-120	10.39767778	10.48747205	10.50468567	11.81687515	11.89681864	11.89292357
Bcl2l12	mRNA	chr7:52246591-52252949	-	0.025161994	0.933929849	7.035731549	7.048783412	6.961150545	6.961150545	7.061684345	7.068078883
Bcl2l13	mRNA	chr6:120786247-120842860	+	-0.135862523	0.176216586	11.09298847	11.2215589	11.24118891	10.97289621	11.1240514	11.11083213
Bcl2l14	mRNA	chr6:134346346-134388742	+	1.146314989	1.32E-07	6.068438857	6.128165225	6.128165225	6.525643825	6.836863809	6.830677432
Bcl2l15	mRNA	chr3:103636618-103658541	+	0.524822961	0.316074213	3.77673313	4.146782172	4.059429212	3.964629971	4.266075577	4.266075577
Bcl2l2	mRNA	chr14:55502261-55507071	+	-0.202268128	0.805343124	2.004130784	2.127822327	2.087860163	2.004130784	2.04663377	2.04663377
Bcl3	mRNA	chr7:20393810-20408104	-	1.118771318	0.058919744	2.223395662	2.347594207	2.266089621	2.565271771	2.347594207	2.630211833
Bcl6	mRNA	chr16:23965137-23988698	-	0.302660056	0.002405292	9.982243997	10.03095929	10.11656162	10.17714783	10.33312041	10.3772697
Bcl6b	mRNA	chr11:70037628-70043300	-	-0.097490718	NA	0.933527992	0.878324073	0.821313845	0.821313845	0.878324073	0.878324073
Bcl7a	mRNA	chr5:123794456-123824092	+	-0.927609756	4.45E-19	9.851562663	10.00821184	10.02338925	9.053890471	9.26249786	9.272362053
Bcl7b	mRNA	chr5:135644241-135657722	+	-0.028747822	0.877890579	9.080033775	9.154064394	9.20105953	8.985359249	9.220124673	9.152066874
Bcl7c	mRNA	chr7:134848491-134852280	-	-0.008861781	0.972523424	8.589233386	8.777828222	8.826756587	8.489091402	8.729454289	8.927961009
Bcl9	mRNA	chr3:97008550-97020430	-	-0.021556887	0.887999153	9.748166585	9.896180999	9.856013934	9.814502758	9.836727306	9.799909786
Bcl9l	mRNA	chr9:44307218-44318495	+	0.254708297	0.012778029	10.21112536	10.41021903	10.41289854	10.49158554	10.54171286	10.65271004
Bclaf1	mRNA	chr10:20032274-20062307	+	-0.341376911	4.07E-05	12.68424868	12.83998726	12.81563458	12.3878301	12.54649851	12.52835407
Bcmo1	mRNA	chr8:119619764-119657620	+	-0.110069268	NA	0.209213487	0.272460011	0.209213487	0.209213487	0.209213487	0.209213487
Bco2	mRNA	chr9:50341191-50363243	-	1.057855909	0.081212359	2.115085848	2.027561607	2.072017403	2.382981965	2.274791675	2.197328778
Bcor	mRNA	chrX:11613863-11737481	-	-0.254467774	0.005098706	10.78403183	10.97292322	10.93310383	10.63156386	10.72314604	10.69307507
Bcorl1	mRNA	chrX:45694534-45759905	+	-0.108337973	0.423188466	9.318371207	9.420310677	9.27624363	9.242244635	9.291059782	9.222945067
Bcr	mRNA	chr10:74523640-74647668	+	0.282305192	0.00629726	9.547863103	9.69724045	9.711527349	9.830680602	9.933540925	9.897328911
Bcs1l	mRNA	chr1:74634934-74639017	+	-0.363441752	0.008913425	8.503903213	8.645737998	8.671698409	8.211534163	8.356584707	8.424636702
Bdh1	mRNA	chr16:31422382-31458987	+	0.65671742	4.53E-10	10.84625224	11.04210141	11.04860526	11.31693952	11.62367703	11.66671834
Bdh2	mRNA	chr3:134944184-134967389	+	-0.145446428	0.845097407	3.389083721	3.18551867	3.389083721	3.362092895	3.153332067	3.334457287
Bdp1	mRNA	chr13:100787948-100874025	-	-0.055707547	0.615995909	10.84243288	10.86731964	10.78767831	10.83978414	10.78421948	10.73046143
Becn1	mRNA	chr11:101149580-101163581	-	0.082864238	0.461900052	11.41225345	11.51083192	11.5162774	11.41903468	11.6081239	11.61740819
Begain	mRNA	chr12:110270391-110306427	-	-0.264473111	0.103542134	8.088075067	8.186080134	8.283084466	7.877582639	8.029927188	8.072844557
Bend3	mRNA	chr10:43198945-43235223	+	-0.535381426	5.47E-08	10.17142472	10.24915561	10.17243928	9.592537436	9.828090554	9.818718016
Bend4	mRNA	chr5:67783385-67819038	-	-0.657867386	7.50E-10	9.168678261	9.244168382	9.153392172	8.652322004	8.717087598	8.643616715
Bend5	mRNA	chr4:111087610-111132903	+	-0.086269991	0.763356833	6.768963821	6.753947629	6.812822265	6.659460834	6.715509276	6.80563422
Bend6	mRNA	chr1:33908896-33964466	-	0.360119304	0.457561115	4.209815429	4.320232153	4.42054257	4.476581318	4.494637302	4.341043719
Best1	mRNA	chr19:10059661-10076123	-	-0.110069268	NA	0.209213487	0.209213487	0.272460011	0.209213487	0.209213487	0.209213487
Best2	mRNA	chr8:87531101-87538307	-	-1.00308663	0.10588701	1.914426431	2.157638687	2.08132068	1.822863246	1.869377724	1.869377724
Best3	mRNA	chr10:116423369-116462096	+	0.110069268	NA	0.209213487	0.209213487	0.209213487	0.209213487	0.272460011	0.209213487
Bet1	mRNA	chr6:4026903-4036927	-	-0.332892756	0.036978974	8.054715617	7.874904895	7.991595664	7.69241332	7.726339097	7.805127183
Bet1l	mRNA	chr7:148039282-148042282	-	0.1537235	0.431038779	7.564011913	7.604833599	7.653933709	7.673010068	7.673010068	7.789951507
Bex4	mRNA	chrX:132673583-132674976	+	0.110069268	NA	0.209213487	0.209213487	0.209213487	0.209213487	0.272460011	0.209213487
Bex6	mRNA	chr16:32179885-32187030	+	1.754151344	0.00126776	2.353183862	2.353183862	2.394804621	2.686874278	2.719036648	2.750375761
Bfar	mRNA	chr16:13671950-13703705	+	-0.07594854	0.621687069	9.695058566	9.835864237	9.794202388	9.552534178	9.731773536	9.83969988
Bfsp1	mRNA	chr2:143652263-143688909	-	-3.093986645	2.56E-17	5.192376818	5.242143592	5.500924463	4.219465588	4.306517368	4.306517368
Bfsp2	mRNA	chr9:103327253-103382658	-	-0.685487599	0.309917355	1.858134715	1.858134715	1.858134715	1.675444407	1.72330852	1.769665712
Bglap	mRNA	chr3:88187416-88188386	-	-0.086149564	0.927703492	1.339357516	1.339357516	1.288588081	1.236186447	1.388497629	1.288588081
Bglap-rs1	mRNA	chr3:88172538-88173642	-	0.586911048	NA	0.929918412	0.929918412	0.929918412	1.040059413	1.092562685	0.985869173
Bglap2	mRNA	chr3:88181657-88182621	-	0.110069268	NA	0.209213487	0.209213487	0.209213487	0.209213487	0.272460011	0.209213487
Bhlha15	mRNA	chr5:144951154-144955310	+	-0.24433867	0.757119458	2.383303201	2.776383554	2.647233102	2.464396565	2.503123698	2.680813667
Bhlha9	mRNA	chr11:76485971-76487178	+	-0.212675552	NA	0.507062076	0.385571471	0.385571471	0.385571471	0.385571471	0.385571471
Bhlhb9	mRNA	chrX:132420389-132425620	+	-0.083858431	0.449175639	10.83748037	10.99162664	10.91660995	10.7638132	10.88477632	10.88413136
Bhlhe40	mRNA	chr6:108610622-108616919	+	0.704611755	4.40E-06	7.838640123	7.675765173	7.834018036	8.102381214	8.299517803	8.460432148
Bhlhe41	mRNA	chr6:145811256-145813860	-	-0.110069268	NA	0.209213487	0.209213487	0.272460011	0.209213487	0.209213487	0.209213487
Bicd2	mRNA	chr13:49436917-49482394	+	0.05869477	0.631303285	10.60078316	10.70848974	10.74575998	10.64892143	10.77645213	10.77920514
Bid	mRNA	chr6:120843136-120866838	-	-1.297718677	1.56E-43	10.57020305	10.73502652	10.82414416	9.536697323	9.645958747	9.677278958
Bik	mRNA	chr15:83357291-83375065	+	1.125695046	1.77E-05	5.449702314	5.809847153	5.859944272	6.15849322	6.415614582	6.282074089
Bin1	mRNA	chr18:32536870-32595394	+	0.994677832	6.03E-16	8.212155502	8.35714363	8.310697006	8.900053899	9.154785664	9.127100175
Bin3	mRNA	chr14:70499951-70538013	+	0.07660863	0.623257476	9.535364733	9.707850332	9.810897105	9.658849773	9.752277524	9.841750643
Birc2	mRNA	chr9:7818225-7835255	-	0.222223889	0.020310993	9.747253089	9.808890665	9.818212183	9.965734331	9.997182596	9.965734331
Birc3	mRNA	chr9:7848700-7873170	-	2.383019381	9.29E-118	8.077762814	8.262007587	8.278619098	10.06594133	10.19599163	10.15873602
Birc5	mRNA	chr11:117710550-117717057	+	-0.540208669	5.14E-10	12.09057308	12.22663221	12.25421867	11.59148064	11.76127218	11.82688035
Birc6	mRNA	chr17:74927634-75103113	+	0.065604584	0.505333517	12.87225641	12.83773902	12.81036213	12.95076833	12.91711608	12.81773156
Bivm	mRNA	chr1:44176812-44201616	+	0.442353897	0.434627542	3.578950742	3.466701242	3.605374283	3.728978183	3.605374283	3.68114607
Blcap	mRNA	chr2:157382097-157392097	-	0.118725449	0.407311697	8.920346463	9.089300703	9.047037624	9.107855832	9.068350522	9.167762106
Blk	mRNA	chr14:63991673-64036024	-	-0.448037377	0.084528971	6.162072575	6.236455168	6.236455168	5.902844106	6.06138802	5.984974415
Blm	mRNA	chr7:87599878-87680005	-	-0.078282113	0.439142913	10.63181416	10.60722241	10.59160337	10.56218722	10.54436723	10.52546733
Blmh	mRNA	chr11:76759157-76800891	+	0.2300077	0.018228907	12.27032565	12.38341093	12.39925099	12.39490868	12.57744801	12.66042521
Blnk	mRNA	chr19:41003416-41069025	-	-1.813370484	9.51E-06	4.350615397	4.297357217	4.260365888	3.829436975	3.743403322	3.77280278
Bloc1s1	mRNA	chr10:128356969-128360580	-	-0.018104772	0.944137217	7.861965051	8.005086999	8.195213697	7.935583284	8.009053854	8.096786025
Bloc1s2	mRNA	chr19:44213736-44220936	-	0.057603281	0.776092403	8.382703527	8.41179534	8.617155542	8.398947977	8.58437975	8.564824733
Bloc1s3	mRNA	chr7:20091152-20093680	-	-0.108171489	0.626093789	7.61028626	7.472741914	7.657288685	7.556199558	7.439889523	7.530746913
Blvra	mRNA	chr2:126896392-126922820	+	0.186910606	0.211282951	8.773949949	8.877443444	9.02765175	8.924931975	9.149901227	9.050992887
Blvrb	mRNA	chr7:28232996-28251000	+	-0.033410925	0.902896926	7.319115669	7.36518007	7.528116088	7.319115669	7.398561137	7.436323709
Blzf1	mRNA	chr1:166219930-166237615	-	0.060786264	0.721541352	8.742263828	8.835658247	8.8234426	8.757892142	8.885658757	8.897262404
Bmf	mRNA	chr2:118354492-118375414	-	0.972083372	1.80E-15	8.365082292	8.588711674	8.67132567	9.193573808	9.370628714	9.381895961
Bmi1	mRNA	chr2:18598644-18608256	+	0.027915322	0.805343124	12.04784128	12.15785616	12.13872469	12.07924018	12.1780154	12.15919248
Bmp1	mRNA	chr14:70874361-70920067	-	0.606027938	0.130649078	4.488017916	4.467593889	4.488017916	4.621176968	4.656405734	4.786856983
Bmp10	mRNA	chr6:87378995-87384506	+	-0.110069268	NA	0.209213487	0.209213487	0.272460011	0.209213487	0.209213487	0.209213487
Bmp2k	mRNA	chr5:97426707-97520067	+	-0.038160135	0.835547025	8.983024478	8.901856232	8.812383703	8.920373662	8.899521564	8.789617684
Bmp5	mRNA	chr9:75623171-75746824	+	-0.110069268	NA	0.209213487	0.272460011	0.209213487	0.209213487	0.209213487	0.209213487
Bmp7	mRNA	chr2:172695188-172765794	-	-0.445006255	6.33E-05	10.70418838	10.9547877	10.94580544	10.2994555	10.56270143	10.59958687
Bmp8a	mRNA	chr4:122989892-123020046	-	-0.262079139	0.723329219	2.890430199	3.015628741	2.922971102	2.750851214	3.073626348	2.78725349
Bmpr1b	mRNA	chr3:141500099-141645215	-	-0.110069268	NA	0.209213487	0.209213487	0.272460011	0.209213487	0.209213487	0.209213487
Bmpr2	mRNA	chr1:59821480-59927703	+	0.215906465	0.082020633	9.044868382	9.186941367	9.150893163	9.383608594	9.21812485	9.300033057
Bms1	mRNA	chr6:118333398-118369435	-	-0.104265477	0.305864686	11.80420209	11.87908488	11.88810025	11.64390212	11.82797878	11.82528402
Bmx	mRNA	chrX:160630773-160696125	-	0.110069268	NA	0.209213487	0.209213487	0.209213487	0.209213487	0.272460011	0.209213487
Bnc2	mRNA	chr4:83918445-84320990	-	0.110069268	NA	0.209213487	0.209213487	0.209213487	0.209213487	0.209213487	0.272460011
Bnip1	mRNA	chr17:26918023-26929466	+	-0.049268762	0.826370826	8.624501318	8.69998046	8.684196308	8.351197886	8.741096196	8.761144115
Bnip2	mRNA	chr9:69837307-69856124	+	0.467587417	3.84E-09	10.6852833	10.66629108	10.64856211	10.96604428	11.09289444	11.1284371
Bnip3	mRNA	chr7:146082518-146101189	-	-0.500692912	0.006322769	7.407166899	7.454200925	7.616358474	7.009923784	7.234894023	7.247215299
Bnip3l	mRNA	chr14:67604076-67627714	-	-0.30529982	0.000310479	10.85640921	10.9798789	11.00575486	10.65824208	10.66283124	10.74557189
Bnipl	mRNA	chr3:95045214-95055115	-	-0.628851999	0.360741714	2.040040384	2.040040384	1.826428299	1.779539398	1.826428299	1.91583672
Boc	mRNA	chr16:44485157-44558983	-	0.215556998	NA	0.390775706	0.390775706	0.390775706	0.390775706	0.452321834	0.452321834
Bod1	mRNA	chr11:31565149-31571862	-	-0.077974146	0.643984638	8.924200001	9.042509285	9.114825839	8.854295265	9.005787496	9.036108192
Bod1l	mRNA	chr5:42178777-42235554	-	0.074997867	0.444123909	11.32777247	11.28030059	11.2361137	11.29258059	11.39036247	11.35272031
Bola1	mRNA	chr3:96000510-96001509	-	-0.138200854	0.735432152	8.591903786	8.905771117	8.976293203	8.345703796	8.885180671	8.86188784
Bola2	mRNA	chr7:133839513-133840207	+	-0.130951828	0.50611866	8.78128818	8.995214659	9.005952391	8.543915762	8.971255073	8.926454061
Bola3	mRNA	chr6:83299477-83308386	+	0.049308972	0.849079375	8.139945175	8.491878509	8.631657041	8.285521459	8.577670827	8.544081649
Bop1	mRNA	chr15:76283425-76307699	-	-0.012296164	0.943397102	11.98960796	12.22079116	12.22942441	11.96861973	12.20127698	12.23623839
Bpgm	mRNA	chr6:34426355-34455610	+	0.401831202	0.001318402	9.504490987	9.580588318	9.646371362	9.667063342	9.985069981	10.05149787
Bphl	mRNA	chr13:34129509-34165943	+	-0.642253384	4.12E-06	8.337034084	8.528372662	8.511935214	7.889613492	8.113107989	7.948409259
Bpi	mRNA	chr2:158083976-158110267	+	0.215556998	NA	0.390775706	0.390775706	0.390775706	0.390775706	0.452321834	0.452321834
Bpifb1	mRNA	chr2:154016553-154046079	+	3.38E-17	NA	0.801754293	0.686369833	0.686369833	0.686369833	0.686369833	0.801754293
Bpifb5	mRNA	chr2:154049477-154066638	+	-0.27593752	0.687671608	3.119465235	3.293658009	3.238532944	3.087798427	3.238532944	3.119465235
Bpifb6	mRNA	chr2:153726123-153738529	+	0.110069268	NA	0.209213487	0.209213487	0.209213487	0.209213487	0.272460011	0.209213487
Bpifc	mRNA	chr10:85422435-85474605	-	0.208394561	0.800684179	1.975215631	1.889448386	1.844553604	2.016111052	1.844553604	1.975215631
Bpnt1	mRNA	chr1:187156037-187181648	+	0.017319792	0.944589851	7.721625533	7.781069997	7.781069997	7.68835215	7.767615327	7.858652458
Bptf	mRNA	chr11:106894394-106993236	-	0.046105017	0.645205614	12.67390112	12.69112046	12.68478401	12.66785662	12.7837238	12.71378142
Braf	mRNA	chr6:39553236-39675462	-	0.042667347	0.751783126	10.30492735	10.28483564	10.14740975	10.28579968	10.33215685	10.23064392
Brap	mRNA	chr5:122110594-122137256	+	0.076347118	0.633525157	10.11664867	10.30497099	10.31726979	10.11995601	10.3257146	10.47212217
Brca1	mRNA	chr11:101350077-101413269	-	-0.449635455	3.48E-09	11.112635	11.19279785	11.20955162	10.84772428	10.77448181	10.74497513
Brca2	mRNA	chr5:151325197-151372324	+	-0.442343654	1.01E-08	10.78935138	10.75254995	10.72952223	10.34481139	10.42346869	10.37965312
Brcc3	mRNA	chrX:72661966-72701040	+	-0.084960307	0.527407729	9.71504786	9.850682767	9.882081776	9.729147479	9.818458388	9.692161532
Brd1	mRNA	chr15:88517464-88564649	-	-0.385285434	3.48E-07	12.0475541	12.16864564	12.14416854	11.71723386	11.84611089	11.8099202
Brd2	mRNA	chr17:34248963-34259552	-	-0.018419733	0.904943352	13.03145217	13.18746348	13.1517147	12.9510579	13.18772453	13.17592315
Brd3	mRNA	chr2:27301100-27331193	-	-0.587283072	2.15E-14	12.0037361	12.10628272	12.06987232	11.44701194	11.60628562	11.61706856
Brd4	mRNA	chr17:32333218-32421068	-	0.117630291	0.226610319	11.7682756	11.94849099	11.84227234	11.89810733	12.01931709	11.94663748
Brd7	mRNA	chr8:90856209-90886090	-	-0.298132586	0.001249638	10.95000923	11.05095124	11.11403518	10.67514576	10.80220153	10.87337803
Brd8	mRNA	chr18:34758268-34784464	-	-0.421750521	6.59E-07	11.26843894	11.34496644	11.38088962	10.84517007	11.04264079	11.02077517
Brd9	mRNA	chr13:74075285-74098343	+	-0.084636161	0.494157573	9.957774002	10.0486613	10.12704276	9.933382494	9.985261113	10.0075269
Brdt	mRNA	chr5:107760212-107816077	+	-0.276569926	0.339550339	6.088235594	6.298672457	6.27223254	6.034232174	6.159651815	6.045246139
Bre	mRNA	chr5:32000422-32387112	+	0.207685709	0.084802941	9.279211389	9.351707355	9.506051577	9.518747229	9.586349076	9.549931046
Brf1	mRNA	chr12:114198072-114238832	-	-0.206139251	0.042645606	10.41858972	10.45157472	10.5142519	10.15875655	10.33965699	10.35639816
Brf2	mRNA	chr8:28234303-28239104	-	-0.095369291	0.713458666	7.163740162	7.018861809	7.04544891	6.956734436	7.052000279	7.04544891
Bri3	mRNA	chr5:145005305-145025442	+	0.009369554	0.970902273	7.597353174	7.684590364	7.665758761	7.602371983	7.641780974	7.721347022
Bri3bp	mRNA	chr5:125921937-125941255	+	-0.556143201	3.66E-11	10.92297584	11.08313246	11.02798644	10.44892524	10.56579196	10.60139621
Brip1	mRNA	chr11:85871637-86014695	-	-0.021205978	0.878458075	9.998334422	10.03185233	10.04884354	10.02384331	9.997162574	10.00534278
[truncated: 18,878 more rows]
