# Supplementary material for: A critical regulator of Bcl2 revealed by systematic transcript discovery of lncRNAs associated with T-cell differentiation
Source: Sci Rep. 2019 Mar 18;9:4707. doi: 10.1038/s41598-019-41247-5 (PMC6423290; doi:10.1038/s41598-019-41247-5)
Supplement: Supplementary file 4 — Dataset 3 [file 41598_2019_41247_MOESM4_ESM.xlsx]

## Sheet: Supplementary Dataset 3
Supplementary Dataset 3. List of co-regulated LncRNA/mRNA pairs
#This table contains the list of regulated LncRNAs and their closest regulated mRNAs on the same chromosome (LncRNA/mRNA pairs). All informations about LncRNA/mRNA pairs, their coordinates, expression level (log2 transformed), state and the LogFoldChange of expression are indicated
#Pairs: 325
#Conditions: 2
#Samples: 6
Chr	Pairs	State_Pair	Distance_Pb_	Distance_KB_	Gene_id_mRNA	Start_mRNA	End_mRNA	Strand_mRNA	State_mRNA	category_mRNA	DM1_mRNA	DM2_mRNA	DM3_mRNA	PI1_mRNA	PI2_mRNA	PI3_mRNA	Log2(FC_mRNA)	padj_mRNA	Gene_id_LncRNA	Start_LncRNA	End_Lnc	strand_LncRNA	State_LncRNA	category_LncRNA	DM1_LncRNA	DM2_LncRNA	DM3_LncRNA	PI1_LncRNA	PI2_LncRNA	PI3_LncRNA	Log2(FC_LncRNA)	padj_LncRNA
chr16	1810053B23Rik/Runx1	Down_Down	533477	533.477	Runx1	92601710	92826311	-	Down_mRNA	mRNA	12.06465421	12.19330696	12.02034337	10.32695468	10.25106822	10.17029518	-1.843328822	7.46E-165	1810053B23Rik	93343960	93359788	-	Down_LncRNA	Known_LncRNA	2.75467543	2.944676964	3.05653535	2.530328502	2.609588451	2.570567128	-0.348670771	0.002433111
chr3	2010016I18Rik/Dennd2d	Up_Up	NA	0	Dennd2d	106285348	106303972	+	Up_mRNA	mRNA	10.70298461	10.75727435	10.8303904	11.51253933	11.67925983	11.67391052	0.858353436	2.14E-37	2010016I18Rik	106284903	106288831	-	Up_LncRNA	Known_LncRNA	7.263332911	7.138295056	7.114802835	8.354438344	8.343227173	8.20924544	1.176689158	6.40E-30
chr11	2210403K04Rik/Serpinf1	Up_Up	38915	38.915	Serpinf1	75223530	75236125	-	Up_mRNA	mRNA	4.662562762	4.866463916	4.977866907	5.549645547	6.118911902	6.249274353	1.136979406	2.60E-06	2210403K04Rik	75275040	75280192	+	Up_LncRNA	Known_LncRNA	4.662980133	4.83681398	4.816511143	5.194471045	5.660459046	5.508119505	0.655363293	8.96E-08
chr6	2310001H17Rik/Cd69	Up_Up	36887	36.887	Cd69	129217342	129225387	-	Up_mRNA	mRNA	5.696560432	5.593095316	5.793665608	11.14100485	11.28286377	11.27374729	5.538098185	2.91E-242	2310001H17Rik	129182640	129188500	-	Up_LncRNA	Known_LncRNA	3.701040835	3.734410914	3.734410914	4.714015227	4.596970784	4.533429687	0.932205451	9.85E-15
chr6	4930417O13Rik/Cd27	Up_Up	28497	28.497	Cd27	125182639	125187045	-	Up_mRNA	mRNA	9.104576146	9.213077475	9.231427088	11.50165441	11.72780709	11.75427839	2.478219726	1.25E-222	4930417O13Rik	125215542	125223795	+	Up_LncRNA	Known_LncRNA	4.890018037	4.890018037	4.951103859	7.40271571	7.349939227	7.307669096	2.465947491	1.87E-59
chr19	4930481A15Rik/Cnih2	Up_Up	308455	308.455	Cnih2	5092870	5098418	-	Up_mRNA	mRNA	4.392126371	4.163401691	4.260602549	4.49087169	4.632354449	4.757458715	0.354851415	0.006962846	4930481A15Rik	5406873	5422847	+	Up_LncRNA	Known_LncRNA	3.990040958	4.276917346	3.990040958	4.570996092	4.396613731	4.504538208	0.398138491	0.002547089
chr10	4933412E12Rik/Kcnmb4	Up_Up	477038	477.038	Kcnmb4	115854923	115910579	-	Up_mRNA	mRNA	5.33369928	5.432929009	5.384410087	5.90283057	6.083364847	6.183607275	0.672921439	1.68E-08	4933412E12Rik	116387617	116400335	+	Up_LncRNA	Known_LncRNA	6.309622792	6.463217956	6.366867526	7.1288979	7.384591745	7.289064323	0.876842065	2.13E-15
chr12	5830428M24Rik/Prkch	Up_Up	4109490	4109.49	Prkch	74686027	74879171	+	Up_mRNA	mRNA	10.5309867	10.65908689	10.69033171	11.51488127	11.60707142	11.65401605	0.965187812	9.49E-48	5830428M24Rik	70565773	70576537	-	Up_LncRNA	Known_LncRNA	4.233408311	4.326165628	4.348191918	4.510123352	4.683676541	4.761013489	0.294311327	0.006150434
chr2	6430548G04/Fam163b	Down_Down	20226	20.226	Fam163b	26965898	26997997	-	Down_mRNA	mRNA	2.318034845	2.73555783	2.705595233	2.233268312	2.233268312	2.233268312	-0.353127658	0.001525062	6430548G04	27000417	27018223	-	Down_LncRNA	Known_LncRNA	3.287877441	3.582271663	3.468552924	2.895390017	2.895390017	2.895390017	-0.550843992	3.19E-07
chr8	9330175E14Rik/Nlrc5	Up_Up	37659	37.659	Nlrc5	96996662	97051172	+	Up_mRNA	mRNA	7.710003669	7.677435176	7.772769621	10.56399063	10.51970638	10.52392411	2.815804219	1.45E-260	9330175E14Rik	96957026	96959003	-	Up_LncRNA	Known_LncRNA	3.744852513	3.616512648	3.682420641	4.527077311	4.345833441	4.398285585	0.755193442	1.36E-10
chr9	9430037G07Rik/Gm2382	Up_Up	120555	120.555	Gm2382	88583442	88614636	-	Up_mRNA	mRNA	5.782265124	5.889689573	5.863782561	6.284326694	6.532425785	6.560718182	0.613911135	2.24E-07	9430037G07Rik	88490162	88494081	-	Up_LncRNA	Known_LncRNA	4.30329488	4.160321026	4.257640128	4.709773441	4.646284525	4.596093413	0.437610305	0.000898339
chr19	A430093F15Rik/Cd5	Up_Up	1972	1.972	Cd5	10792632	10813464	-	Up_mRNA	mRNA	5.736516781	5.712290245	5.959785814	10.54427065	10.78042344	10.78149658	4.899199279	8.85E-241	A430093F15Rik	10815436	10860533	+	Up_LncRNA	Known_LncRNA	4.402787943	4.402787943	4.402787943	6.007974678	6.191303123	6.040670739	1.696850958	3.84E-34
chr17	A930015D03Rik/H2-T23	Up_Down	NA	0	H2-T23	36166921	36169646	-	Up_mRNA	mRNA	9.086842268	9.155738231	9.157970942	10.18689122	10.57173579	10.63198453	1.330020034	2.83E-42	A930015D03Rik	36131448	36175119	+	Down_LncRNA	Known_LncRNA	7.63028386	7.917623266	7.913978277	6.90549288	7.235267465	7.168070761	-0.750248295	1.15E-09
chr17	A930015D03Rik/H2-T24	Up_Down	NA	0	H2-T24	36142639	36157505	-	Up_mRNA	mRNA	5.391707831	5.47537226	5.47537226	6.981675272	7.229570753	7.077184797	1.64865949	2.56E-41	A930015D03Rik	36131448	36175119	+	Down_LncRNA	Known_LncRNA	7.63028386	7.917623266	7.913978277	6.90549288	7.235267465	7.168070761	-0.750248295	1.15E-09
chr4	AW011738/Isg15	Up_Down	2465	2.465	Isg15	155573532	155574927	-	Up_mRNA	mRNA	7.365814662	7.431674736	7.457039013	8.29374962	8.496958868	8.66153288	1.065904319	5.52E-24	AW011738	155577392	155580137	+	Down_LncRNA	Known_LncRNA	8.383094786	8.380256911	8.433056883	7.388764256	7.464586838	7.265170968	-0.972127313	2.63E-26
chr10	B230314j19/Man1a	Up_Up	556807	556.807	Man1a	53625838	53795602	-	Up_mRNA	mRNA	10.12185383	10.22883065	10.24278753	11.3735514	11.50610729	11.5041389	1.263441859	3.68E-81	B230314j19	53218248	53238795	-	Up_LncRNA	Known_LncRNA	2.299362043	2.299362043	2.299362043	2.701874356	2.762953705	2.534429532	0.433051987	0.000617145
chr2	Bambi-ps1/Slc28a2	Up_Down	41321	41.321	Slc28a2	122252212	122286866	+	Up_mRNA	mRNA	7.032366969	7.009337022	7.148064888	7.666894491	7.819400416	7.72698012	0.67450205	8.76E-11	Bambi-ps1	122292318	122293533	-	Down_LncRNA	Known_LncRNA	6.365230941	6.396195095	6.470024495	5.346012588	5.652509698	5.724651722	-0.911222367	1.90E-11
chr3	C030034L19Rik/Zfp704	Down_Up	207008	207.008	Zfp704	9427009	9610085	-	Down_mRNA	mRNA	11.83668906	11.84724491	11.83200408	10.39106314	10.3851802	10.32684505	-1.470949884	2.92E-147	C030034L19Rik	9403077	9413903	+	Up_LncRNA	Known_LncRNA	7.644563501	7.622100229	7.438782534	8.712162559	8.586731898	8.584187112	1.08096514	7.28E-28
chr5	D5Ertd605e/Flt3	Down_Down	18130	18.13	Flt3	148142316	148212065	-	Down_mRNA	mRNA	4.077633197	4.158486615	4.215446235	3.870844866	3.678962203	3.737134517	-0.388208154	0.001945902	D5Ertd605e	148230195	148234620	+	Down_LncRNA	Known_LncRNA	8.666595663	8.745461478	8.887226521	7.538554662	7.777079325	7.817629595	-1.108610893	2.82E-25
chr19	E330013P04Rik/Vwa2	Down_Down	3271672	3271.67	Vwa2	56948905	56986568	+	Down_mRNA	mRNA	4.915876072	4.803283208	4.915876072	3.987617668	4.104012413	4.017825971	-0.841859767	8.17E-13	E330013P04Rik	60220577	60238494	+	Down_LncRNA	Known_LncRNA	4.214670006	3.925551878	4.285115718	3.774538991	3.631423733	3.568841782	-0.438797838	0.000113532
chr2	Gm14005/Bcl2l11	Up_Up	303314	303.314	Bcl2l11	127951773	127988283	+	Up_mRNA	mRNA	10.39767778	10.48747205	10.50468567	11.81687515	11.89681864	11.89292357	1.405593952	2.31E-120	Gm14005	128124398	128255087	-	Up_LncRNA	Known_LncRNA	5.421310808	5.470308369	5.660609419	6.042787571	6.257616626	6.033254296	0.632792566	1.54E-06
chr7	Gm19897/Rinl	Up_Up	7454	7.454	Rinl	29573987	29583984	+	Up_mRNA	mRNA	8.958653111	9.152920394	9.097722868	10.39421779	10.67764048	10.68166494	1.51474228	3.05E-66	Gm19897	29559917	29566533	-	Up_LncRNA	Known_LncRNA	4.842231993	4.781247945	4.881106463	5.448992175	5.277409218	5.460258025	0.528338563	3.02E-06
chr9	Gm5122/Tle3	Down_Down	355297	355.297	Tle3	61220172	61266304	+	Down_mRNA	mRNA	12.37067486	12.57399034	12.44833604	9.019619708	9.364803859	9.388294411	-3.206761088	6.71E-304	Gm5122	60864875	60867604	+	Down_LncRNA	Known_LncRNA	4.501730338	4.760364413	4.830083498	4.004928068	4.086997574	3.946766486	-0.651429929	1.34E-08
chr9	Phxr4/Maml2	Up_Up	189852	189.852	Maml2	13424432	13513977	+	Up_mRNA	mRNA	6.873639453	6.551728001	6.426661532	8.3355252	8.277757236	8.311108235	1.690787229	3.77E-50	Phxr4	13234580	13235960	+	Up_LncRNA	Known_LncRNA	3.16214926	2.989806917	2.952251374	3.793128585	3.16214926	3.368291437	0.442903072	0.001777218
chr11	Pisd-ps3/Lif	Up_Down	1133541	1133.54	Lif	4157570	4172517	+	Up_mRNA	mRNA	4.167666286	4.199995533	4.167666286	5.388905237	5.640763506	5.475870416	1.323403685	2.23E-25	Pisd-ps3	3024029	3031945	+	Down_LncRNA	Known_LncRNA	7.226298042	7.748813751	8.076696085	4.893531842	4.957246961	4.893531842	-2.758546558	3.29E-59
chr1	XLOC_000026/St18	Up_Up	323406	323.406	St18	6720131	6851021	+	Up_mRNA	mRNA	4.692848992	4.665623287	4.795898773	5.83827638	6.239426584	6.019720533	1.314350815	1.02E-24	XLOC_000026	6396725	6397917	+	Up_LncRNA	Denovo_LncRNA_PI_DM	2.966155366	2.89231522	2.966155366	3.435073413	3.410677421	3.307544041	0.481333433	8.48E-05
chr1	XLOC_000456/Cflar	Up_Up	60645	60.645	Cflar	58770129	58815726	+	Up_mRNA	mRNA	8.543645447	8.686886178	8.618910669	9.853167974	10.00422484	9.918711176	1.308887232	6.64E-59	XLOC_000456	58709484	58712675	+	Up_LncRNA	Denovo_LncRNA_PI_DM	2.487347889	2.487347889	2.52803464	3.018972564	2.906051961	2.74826607	0.461602123	0.000369723
chr1	XLOC_000683/Irs1	Down_Down	528237	528.237	Irs1	82229679	82288014	-	Down_mRNA	mRNA	6.784447784	6.637841985	6.46904625	5.807661195	5.793259823	5.793259823	-0.83238506	1.04E-12	XLOC_000683	82816251	82819646	+	Down_LncRNA	Denovo_LncRNA_PI_DM	6.438507443	6.738440491	6.669061107	4.950846425	5.145130421	4.950846425	-1.567347924	6.30E-35
chr1	XLOC_000687/Irs1	Down_Down	614000	614	Irs1	82229679	82288014	-	Down_mRNA	mRNA	6.784447784	6.637841985	6.46904625	5.807661195	5.793259823	5.793259823	-0.83238506	1.04E-12	XLOC_000687	82902014	82904771	+	Down_LncRNA	Denovo_LncRNA_PI_DM	6.167340867	5.926440853	5.765452437	5.576599689	5.445381649	5.381625053	-0.442087383	0.000159342
chr1	XLOC_000895/Bcl2	Up_Up	198487	198.487	Bcl2	108434755	108610867	-	Up_mRNA	mRNA	6.664433984	6.727884683	6.624882509	10.10028986	10.19301912	10.17130605	3.482471286	4.82E-252	XLOC_000895	108412380	108426321	+	Up_LncRNA	Denovo_LncRNA_PI_DM	4.445068958	4.308210984	4.336904065	5.418204589	5.428941481	5.328313373	1.060178366	1.35E-17
chr1	XLOC_000929/Inhbb	Down_Down	1042	1.042	Inhbb	121312041	121318825	-	Down_mRNA	mRNA	11.91870815	12.08146515	12.12717264	8.134547601	8.373792892	8.567717813	-3.683762544	0	XLOC_000929	121319867	121321378	+	Down_LncRNA	Denovo_LncRNA_PI_DM	3.017069068	2.960243643	2.805124432	2.627555867	2.588834279	2.588834279	-0.319283975	0.004804906
chr1	XLOC_002063/Stk17b	Up_Up	219432	219.432	Stk17b	53812355	53842059	-	Up_mRNA	mRNA	8.767574793	8.920794668	8.915337771	10.79264045	10.85673319	10.92223961	1.989302005	1.33E-158	XLOC_002063	53453845	53622627	-	Up_LncRNA	Denovo_LncRNA_PI_DM	2.050277004	2.050277004	2.050277004	2.334043546	2.334043546	2.405028827	0.283766542	0.004414714
chr1	XLOC_002110/Casp8	Up_Up	65324	65.324	Casp8	58852217	58904347	+	Up_mRNA	mRNA	8.166248273	8.361094759	8.280046965	10.17015827	10.33663783	10.35125203	2.016886044	9.93E-125	XLOC_002110	58905497	58917541	-	Up_LncRNA	Denovo_LncRNA_PI_DM	3.814558744	3.910137948	3.879125097	4.634265944	4.879629933	4.785137008	0.889007342	2.10E-14
chr1	XLOC_002134/Cd28	Up_Up	35705	35.705	Cd28	60803231	60830203	+	Up_mRNA	mRNA	8.202143924	8.216399926	8.092465664	11.46268043	11.50965118	11.5238736	3.328398568	0	XLOC_002134	60832569	60838936	-	Up_LncRNA	Denovo_LncRNA_PI_DM	3.99369088	3.962520793	4.110662539	4.870776024	4.925832482	4.952359957	0.876012849	4.11E-14
chr1	XLOC_002165/Fzd5	Down_Up	233075	233.075	Fzd5	64777131	64784324	-	Down_mRNA	mRNA	8.953323744	9.085076784	9.092623319	8.026655132	8.190824537	8.079560601	-0.944661192	1.03E-25	XLOC_002165	65015898	65017399	-	Up_LncRNA	Denovo_LncRNA_PI_DM	2.724436947	2.761205629	2.686562856	2.961416366	3.021418182	3.106086532	0.267348797	0.009910251
chr1	XLOC_002194/Ikzf2	Up_Up	189471	189.471	Ikzf2	69577783	69732534	-	Up_mRNA	mRNA	8.726516095	8.627379956	8.588998856	11.17378196	11.02585923	11.05309021	2.436612164	1.64E-231	XLOC_002194	69537617	69543063	-	Up_LncRNA	Denovo_LncRNA_PI_DM	2.821855428	2.745731518	2.745731518	3.303536687	3.08681376	3.253030123	0.424069069	6.28E-05
chr1	XLOC_002198/Ikzf2	Up_Up	165196	165.196	Ikzf2	69577783	69732534	-	Up_mRNA	mRNA	8.726516095	8.627379956	8.588998856	11.17378196	11.02585923	11.05309021	2.436612164	1.64E-231	XLOC_002198	69562230	69567338	-	Up_LncRNA	Denovo_LncRNA_PI_DM	4.276905834	4.138866832	4.196078619	5.252966245	4.971776131	4.914530341	0.90842076	4.06E-12
chr1	XLOC_002200/Ikzf2	Up_Up	161068	161.068	Ikzf2	69577783	69732534	-	Up_mRNA	mRNA	8.726516095	8.627379956	8.588998856	11.17378196	11.02585923	11.05309021	2.436612164	1.64E-231	XLOC_002200	69570098	69571466	-	Up_LncRNA	Denovo_LncRNA_PI_DM	2.661346893	2.622927848	2.622927848	2.962347881	2.932344985	3.02017863	0.311612236	0.003294219
chr1	XLOC_002865/Tdrd5	Down_Down	52755	52.755	Tdrd5	158185425	158233479	-	Down_mRNA	mRNA	8.320749899	8.49819124	8.403463264	6.845246499	6.883737178	7.018060026	-1.4917869	3.78E-48	XLOC_002865	158179535	158180724	-	Down_LncRNA	Denovo_LncRNA_PI_DM	4.147029184	4.087476699	4.221706269	3.672716923	3.672716923	3.672716923	-0.479353794	4.42E-05
chr1	XLOC_003153/Ephx1	Up_Up	131922	131.922	Ephx1	182919686	182947626	-	Up_mRNA	mRNA	3.748083768	3.748083768	3.717751054	4.520833398	4.268738205	4.305958975	0.627203996	6.88E-08	XLOC_003153	182813689	182815704	-	Up_LncRNA	Denovo_LncRNA_PI_DM	2.997485321	2.997485321	3.035057936	3.911584346	3.386473646	3.440591016	0.63901947	4.74E-07
chr10	XLOC_003849/Egr2	Up_Up	34349	34.349	Egr2	67000616	67004936	+	Up_mRNA	mRNA	4.573355228	4.637483128	4.573355228	6.375873711	6.603802774	6.638698725	1.944727209	4.64E-41	XLOC_003849	66966267	66974080	+	Up_LncRNA	Denovo_LncRNA_PI_DM	4.114517558	4.141217887	4.242114798	4.659369207	4.86931187	4.739069412	0.598390457	8.57E-07
chr10	XLOC_004042/Madcam1	Up_Down	1066606	1066.61	Madcam1	79127318	79131281	+	Up_mRNA	mRNA	6.034642362	6.299134174	6.299134174	6.893399136	6.936834104	7.007610466	0.734977665	2.40E-10	XLOC_004042	78060712	78062696	+	Down_LncRNA	Denovo_LncRNA_PI_DM	4.153940989	4.093117022	4.192697608	3.782687968	3.809853346	3.836385103	-0.350314549	0.006560442
chr10	XLOC_004294/Eea1	Up_Up	161777	161.777	Eea1	95403296	95508152	+	Up_mRNA	mRNA	8.333629317	8.329808548	8.20935214	9.658571063	9.69604104	9.69093934	1.39092048	6.30E-66	XLOC_004294	95241519	95264985	+	Up_LncRNA	Denovo_LncRNA_PI_DM	3.742325991	3.833763687	3.710194712	4.609375912	4.517494946	4.363482774	0.801340632	3.32E-10
chr10	XLOC_004338/Dusp6	Up_Up	15747	15.747	Dusp6	98725864	98730123	+	Up_mRNA	mRNA	6.071039632	6.340788813	6.485486599	9.286118276	9.433386752	9.428083412	3.083424466	6.78E-154	XLOC_004338	98710117	98711616	+	Up_LncRNA	Denovo_LncRNA_PI_DM	2.689600145	2.689600145	2.611576598	3.181780585	3.019840124	2.8325087	0.437218058	0.002996721
chr10	XLOC_004727/Hivep2	Up_Up	638	0.638	Hivep2	13686184	13871184	+	Up_mRNA	mRNA	9.750626268	9.899674788	9.798278974	11.73788791	11.72379366	11.63967032	1.884257285	3.74E-185	XLOC_004727	13684242	13685546	-	Up_LncRNA	Denovo_LncRNA_PI_DM	3.286232123	3.286232123	3.383340115	3.839794474	3.860463713	3.634201927	0.531527641	9.35E-05
chr10	XLOC_004728/Hivep2	Up_Up	348282	348.282	Hivep2	13686184	13871184	+	Up_mRNA	mRNA	9.750626268	9.899674788	9.798278974	11.73788791	11.72379366	11.63967032	1.884257285	3.74E-185	XLOC_004728	14032724	14034466	-	Up_LncRNA	Denovo_LncRNA_PI_DM	2.902164006	2.865270725	2.865270725	3.424666161	3.191959574	3.274791936	0.430744382	0.000209881
chr10	XLOC_004777/Txlnb	Up_Up	101	0.101	Txlnb	17516024	17565469	+	Up_mRNA	mRNA	5.057254298	4.664412543	4.852582226	6.115513777	6.186576992	6.171171316	1.299671006	4.74E-24	XLOC_004777	17503665	17515923	-	Up_LncRNA	Denovo_LncRNA_PI_DM	2.531386687	2.531386687	2.572011071	3.115041709	3.089012117	2.649629991	0.557098765	0.000357535
chr10	XLOC_004796/Tnfaip3	Up_Down	483613	483.613	Tnfaip3	18720716	18735216	-	Up_mRNA	mRNA	9.186785744	9.344479771	9.399795563	10.42936347	10.59150865	10.5014152	1.197075416	7.13E-53	XLOC_004796	19207286	19218829	-	Down_LncRNA	Denovo_LncRNA_PI_DM	5.978369223	6.042524891	6.024574863	5.27516308	5.310388395	5.441043341	-0.722380588	1.04E-08
chr10	XLOC_004800/Tnfaip3	Up_Down	488268	488.268	Tnfaip3	18720716	18735216	-	Up_mRNA	mRNA	9.186785744	9.344479771	9.399795563	10.42936347	10.59150865	10.5014152	1.197075416	7.13E-53	XLOC_004800	19219255	19223484	-	Down_LncRNA	Denovo_LncRNA_PI_DM	6.512728504	6.290909828	6.37251431	5.83665668	5.611096472	5.530116115	-0.668174305	2.67E-09
chr10	XLOC_004801/Tnfaip3	Up_Down	489701	489.701	Tnfaip3	18720716	18735216	-	Up_mRNA	mRNA	9.186785744	9.344479771	9.399795563	10.42936347	10.59150865	10.5014152	1.197075416	7.13E-53	XLOC_004801	19223588	19224917	-	Down_LncRNA	Denovo_LncRNA_PI_DM	5.17151831	5.016855639	4.86837191	4.638987534	4.423030396	4.374372501	-0.487906321	2.61E-05
chr10	XLOC_004804/Tnfaip3	Up_Down	496572	496.572	Tnfaip3	18720716	18735216	-	Up_mRNA	mRNA	9.186785744	9.344479771	9.399795563	10.42936347	10.59150865	10.5014152	1.197075416	7.13E-53	XLOC_004804	19229043	19231788	-	Down_LncRNA	Denovo_LncRNA_PI_DM	5.534585208	5.489730177	5.46658753	4.89529888	4.934100657	4.875372851	-0.58226787	4.25E-07
chr10	XLOC_004810/Tnfaip3	Up_Down	513888	513.888	Tnfaip3	18720716	18735216	-	Up_mRNA	mRNA	9.186785744	9.344479771	9.399795563	10.42936347	10.59150865	10.5014152	1.197075416	7.13E-53	XLOC_004810	19247787	19249104	-	Down_LncRNA	Denovo_LncRNA_PI_DM	3.867328164	3.755304574	3.888442912	3.461289881	3.461289881	3.430451973	-0.375735336	0.001259143
chr10	XLOC_004814/Tnfaip3	Up_Down	542065	542.065	Tnfaip3	18720716	18735216	-	Up_mRNA	mRNA	9.186785744	9.344479771	9.399795563	10.42936347	10.59150865	10.5014152	1.197075416	7.13E-53	XLOC_004814	19274792	19277281	-	Down_LncRNA	Denovo_LncRNA_PI_DM	5.80764754	5.399551719	5.210966567	5.035996886	4.741340472	4.785446308	-0.584053263	9.74E-06
chr10	XLOC_004815/Tnfaip3	Up_Down	552432	552.432	Tnfaip3	18720716	18735216	-	Up_mRNA	mRNA	9.186785744	9.344479771	9.399795563	10.42936347	10.59150865	10.5014152	1.197075416	7.13E-53	XLOC_004815	19285169	19287648	-	Down_LncRNA	Denovo_LncRNA_PI_DM	5.27753709	5.154143471	4.905474122	4.687873403	4.604539322	4.646995374	-0.466178532	0.000200706
chr10	XLOC_004830/Myb	Down_Down	91286	91.286	Myb	20844735	20880790	-	Down_mRNA	mRNA	12.9990953	13.14682423	13.10900379	11.99248083	12.11555515	12.10915545	-1.012577299	2.87E-58	XLOC_004830	20918082	20972076	-	Down_LncRNA	Denovo_LncRNA_PI_DM	4.1129825	4.1129825	4.03263933	3.694817236	3.607287962	3.637202022	-0.435148844	0.000219365
chr10	XLOC_005417/Uhrf1bp1l	Up_Up	109	0.109	Uhrf1bp1l	89207735	89282614	+	Up_mRNA	mRNA	10.29258822	10.41660503	10.43890297	11.36067583	11.47202868	11.42856785	1.037725377	6.51E-57	XLOC_005417	89206156	89207626	-	Up_LncRNA	Denovo_LncRNA_PI_DM	2.517663811	2.55809481	2.55809481	2.776996633	2.873536153	3.09863072	0.280648583	0.000922757
chr10	XLOC_005463/Tmcc3	Down_Down	44	0.044	Tmcc3	93977601	94053699	+	Down_mRNA	mRNA	10.21515602	10.26453331	10.27257785	8.947330154	8.937041171	8.897686902	-1.323402985	1.38E-75	XLOC_005463	93975325	93977557	-	Down_LncRNA	Denovo_LncRNA_PI_DM	2.72472256	2.788896497	2.849853191	2.429031482	2.548087638	2.429031482	-0.299264523	0.006026862
chr11	XLOC_005922/Ikzf1	Up_Up	122205	122.205	Ikzf1	11586215	11672929	+	Up_mRNA	mRNA	12.70435031	12.82066338	12.77576708	13.83065226	13.9596652	13.93302878	1.14085516	7.74E-77	XLOC_005922	11464010	11470985	+	Up_LncRNA	Denovo_LncRNA_PI_DM	6.868878425	6.773749076	6.62649365	8.271863509	8.240545409	8.122353967	1.499830742	1.51E-43
chr11	XLOC_005923/Ikzf1	Up_Up	128524	128.524	Ikzf1	11586215	11672929	+	Up_mRNA	mRNA	12.70435031	12.82066338	12.77576708	13.83065226	13.9596652	13.93302878	1.14085516	7.74E-77	XLOC_005923	11457691	11460578	+	Up_LncRNA	Denovo_LncRNA_PI_DM	5.976331755	5.746462123	5.438265728	6.711780675	6.64648415	6.591361193	0.95877921	3.28E-12
chr11	XLOC_005924/Ikzf1	Up_Up	114319	114.319	Ikzf1	11586215	11672929	+	Up_mRNA	mRNA	12.70435031	12.82066338	12.77576708	13.83065226	13.9596652	13.93302878	1.14085516	7.74E-77	XLOC_005924	11471896	11472827	+	Up_LncRNA	Denovo_LncRNA_PI_DM	4.588212305	4.610755478	4.588212305	5.455573468	5.133921039	5.188006854	0.699020557	4.28E-08
chr11	XLOC_005925/Ikzf1	Up_Up	4991	4.991	Ikzf1	11586215	11672929	+	Up_mRNA	mRNA	12.70435031	12.82066338	12.77576708	13.83065226	13.9596652	13.93302878	1.14085516	7.74E-77	XLOC_005925	11581224	11581730	+	Up_LncRNA	Denovo_LncRNA_PI_DM	2.071772203	2.071772203	2.071772203	2.280210535	2.318266306	2.557182158	0.227466217	0.004068407
chr11	XLOC_006079/Nsg2	Down_Down	58937	58.937	Nsg2	31900458	31959202	+	Down_mRNA	mRNA	13.1101581	13.23523714	13.27760474	11.48346537	11.70644462	11.74233353	-1.563585489	5.30E-98	XLOC_006079	31959395	31970956	+	Down_LncRNA	Denovo_LncRNA_PI_DM	7.366399469	7.208197793	6.926651962	6.21417623	6.088484092	5.8538174	-1.015752913	3.57E-18
chr11	XLOC_006187/Itk	Up_Up	125	0.125	Itk	46138651	46203017	-	Up_mRNA	mRNA	11.56841719	11.68456464	11.67077632	13.15132108	13.26792305	13.28933541	1.594940462	5.64E-147	XLOC_006187	46203142	46207331	+	Up_LncRNA	Denovo_LncRNA_PI_DM	4.087257009	4.114156207	4.114156207	4.804746511	4.731104938	4.700198311	0.662735917	4.32E-08
chr11	XLOC_006208/Irgm1	Up_Up	5652	5.652	Irgm1	48678750	48684848	-	Up_mRNA	mRNA	8.104504148	8.199550114	8.237556488	11.51777614	11.65405234	11.6550169	3.42841154	0	XLOC_006208	48690500	48691988	+	Up_LncRNA	Denovo_LncRNA_PI_DM	3.129532934	3.061530609	3.129532934	3.566268577	3.368334899	3.395030885	0.360436246	0.005416788
chr11	XLOC_006279/Tcf7	Down_Down	342354	342.354	Tcf7	52066105	52095752	-	Down_mRNA	mRNA	14.71522025	14.88773348	14.87672062	12.48776136	12.66368487	12.72001519	-2.202737643	9.56E-182	XLOC_006279	51753398	51756147	+	Down_LncRNA	Denovo_LncRNA_PI_DM	3.608244141	3.973892117	3.893005821	3.464875146	3.553009148	3.402192114	-0.316105213	0.005834476
chr11	XLOC_006295/Tcf7	Down_Down	2944	2.944	Tcf7	52066105	52095752	-	Down_mRNA	mRNA	14.71522025	14.88773348	14.87672062	12.48776136	12.66368487	12.72001519	-2.202737643	9.56E-182	XLOC_006295	52098696	52099682	+	Down_LncRNA	Denovo_LncRNA_PI_DM	4.755951806	5.053964083	4.990039087	4.167012031	4.272593992	4.221027838	-0.713515314	2.83E-09
chr11	XLOC_006321/Irf1	Up_Up	10859	10.859	Irf1	53583515	53591876	+	Up_mRNA	mRNA	10.61300905	10.79014935	10.82350635	13.10009895	13.3117059	13.3440089	2.509716335	1.02E-237	XLOC_006321	53594374	53596182	+	Up_LncRNA	Denovo_LncRNA_PI_DM	3.555853298	3.430810459	3.525818885	4.179437561	3.952910417	3.721344193	0.562013108	0.000308478
chr11	XLOC_006324/P4ha2	Down_Down	10586	10.586	P4ha2	53914425	53945169	+	Down_mRNA	mRNA	7.101071843	7.460859107	7.38490996	5.42964014	5.292943669	5.243870318	-1.993462261	4.59E-51	XLOC_006324	53903839	53905002	+	Down_LncRNA	Denovo_LncRNA_PI_DM	4.83846334	4.655560075	4.576226745	3.769627831	3.865714469	3.83454141	-0.872412236	1.40E-13
chr11	XLOC_006326/P4ha2	Down_Down	9371	9.371	P4ha2	53914425	53945169	+	Down_mRNA	mRNA	7.101071843	7.460859107	7.38490996	5.42964014	5.292943669	5.243870318	-1.993462261	4.59E-51	XLOC_006326	53905054	53907566	+	Down_LncRNA	Denovo_LncRNA_PI_DM	5.986088851	5.903520387	5.795632937	4.459045789	4.518179456	4.488973944	-1.406468102	3.89E-28
chr11	XLOC_006327/P4ha2	Down_Down	1290	1.29	P4ha2	53914425	53945169	+	Down_mRNA	mRNA	7.101071843	7.460859107	7.38490996	5.42964014	5.292943669	5.243870318	-1.993462261	4.59E-51	XLOC_006327	53913135	53913451	+	Down_LncRNA	Denovo_LncRNA_PI_DM	2.766206973	2.857266422	2.766206973	2.403116268	2.403116268	2.403116268	-0.393443855	0.000206334
chr11	XLOC_006335/Rapgef6	Up_Up	183784	183.784	Rapgef6	54336348	54512787	+	Up_mRNA	mRNA	10.24614133	10.36436012	10.32303179	12.19457663	12.2107135	12.20717142	1.892976102	2.71E-233	XLOC_006335	54520132	54525118	+	Up_LncRNA	Denovo_LncRNA_PI_DM	4.411583194	4.199950952	4.109496001	5.479630051	4.688888333	5.208139565	0.84391581	0.000764397
chr11	XLOC_006519/Trpv2	Up_Down	2187649	2187.65	Trpv2	62387987	62413807	+	Up_mRNA	mRNA	9.841225691	10.06867859	10.05330075	10.82369779	10.99126932	11.0242705	0.958677528	2.74E-33	XLOC_006519	64575636	64578959	+	Down_LncRNA	Denovo_LncRNA_PI_DM	4.579060333	4.398283757	4.643697825	4.18169017	4.205359541	4.228535939	-0.34682245	0.008045277
chr11	XLOC_006522/Trpv2	Up_Down	2255205	2255.2	Trpv2	62387987	62413807	+	Up_mRNA	mRNA	9.841225691	10.06867859	10.05330075	10.82369779	10.99126932	11.0242705	0.958677528	2.74E-33	XLOC_006522	64643192	64647780	+	Down_LncRNA	Denovo_LncRNA_PI_DM	6.728028583	6.578448056	6.455349008	6.070274135	5.882968808	5.923006127	-0.610653744	1.29E-07
chr11	XLOC_006712/Serpinf1	Up_Down	161908	161.908	Serpinf1	75223530	75236125	-	Up_mRNA	mRNA	4.662562762	4.866463916	4.977866907	5.549645547	6.118911902	6.249274353	1.136979406	2.60E-06	XLOC_006712	75398033	75401065	+	Down_LncRNA	Denovo_LncRNA_PI_DM	5.56466024	5.744114816	5.764586157	5.303983195	5.27253503	5.136882923	-0.402861291	0.000253219
chr11	XLOC_006925/Gm525	Down_Down	39779	39.779	Gm525	88935154	88954378	+	Down_mRNA	mRNA	11.85585692	12.15922071	12.34370611	10.48846851	10.82668045	10.8703099	-1.39110829	8.31E-14	XLOC_006925	88974933	88976778	+	Down_LncRNA	Denovo_LncRNA_PI_DM	3.328543748	3.198512847	3.22571391	2.773826944	2.812217984	2.812217984	-0.457901038	3.73E-05
chr11	XLOC_007258/Cacng4	Down_Down	2070	2.07	Cacng4	107596093	107655778	-	Down_mRNA	mRNA	9.369651019	9.627478685	9.550657562	8.240526767	8.53040676	8.436490161	-1.113454526	1.16E-30	XLOC_007258	107657848	107693263	+	Down_LncRNA	Denovo_LncRNA_PI_DM	7.339987546	7.233105295	7.32209557	5.875569879	5.777458199	5.573527329	-1.471882098	2.18E-39
chr11	XLOC_007560/Spred2	Up_Up	3289034	3289.03	Spred2	19824444	19922600	+	Up_mRNA	mRNA	8.260203992	8.369252363	8.248745454	8.895197195	9.199874424	9.134711587	0.783860466	6.02E-16	XLOC_007560	16534559	16535410	-	Up_LncRNA	Denovo_LncRNA_PI_DM	6.122614644	6.325281573	6.392984303	7.294696039	7.385884242	7.376619505	1.059996634	7.31E-22
chr11	XLOC_007906/Itk	Up_Up	70723	70.723	Itk	46138651	46203017	-	Up_mRNA	mRNA	11.56841719	11.68456464	11.67077632	13.15132108	13.26792305	13.28933541	1.594940462	5.64E-147	XLOC_007906	46130164	46132294	-	Up_LncRNA	Denovo_LncRNA_PI_DM	3.871025275	3.977784486	3.81364673	4.267878147	4.32528533	4.544319573	0.409096241	6.16E-05
chr11	XLOC_008000/Tcf7	Down_Down	336754	336.754	Tcf7	52066105	52095752	-	Down_mRNA	mRNA	14.71522025	14.88773348	14.87672062	12.48776136	12.66368487	12.72001519	-2.202737643	9.56E-182	XLOC_008000	51758310	51758998	-	Down_LncRNA	Denovo_LncRNA_PI_DM	4.011218069	3.822691343	3.951826789	3.315026842	3.349795468	3.568268395	-0.596167579	2.71E-05
chr11	XLOC_008083/Igtp	Up_Up	13	0.013	Igtp	58013057	58021094	+	Up_mRNA	mRNA	8.578992722	8.849142888	8.852218646	11.93491687	12.13832916	12.14387052	3.312254098	0	XLOC_008083	58012607	58013044	-	Up_LncRNA	Denovo_LncRNA_PI_DM	2.919751862	2.88311533	2.989910432	3.438951337	3.263151127	3.149369018	0.420125358	0.003204551
chr11	XLOC_008953/Map2k6	Down_Up	1401733	1401.73	Map2k6	110260435	110374951	+	Down_mRNA	mRNA	9.470556519	9.609058005	9.630936179	8.634937196	8.598035831	8.559999887	-0.972525929	5.68E-32	XLOC_008953	111656539	111662168	-	Up_LncRNA	Denovo_LncRNA_PI_DM	4.453768579	4.481965236	4.453768579	5.598200438	5.856455922	5.587764893	1.264160716	1.55E-22
chr11	XLOC_009051/Tmc8	Up_Down	285993	285.993	Tmc8	117643610	117654451	+	Up_mRNA	mRNA	9.306912634	9.522059112	9.525493599	10.48109218	10.67443412	10.6542761	1.151779017	3.71E-45	XLOC_009051	117355498	117357617	-	Down_LncRNA	Denovo_LncRNA_PI_DM	6.316017564	6.171232532	6.186575471	4.580742528	4.54988698	4.696988578	-1.659293768	4.68E-34
chr12	XLOC_009334/Greb1	Down_Up	232785	232.785	Greb1	16677420	16807692	-	Down_mRNA	mRNA	9.258678462	9.361089732	9.417498411	7.912211305	7.990642168	8.037243547	-1.365723195	2.07E-54	XLOC_009334	17040477	17041633	+	Up_LncRNA	Denovo_LncRNA_PI_DM	2.34789786	2.389596348	2.34789786	2.615124113	2.7457926	2.776392396	0.318661	0.001378875
chr12	XLOC_009335/Greb1	Down_Up	235703	235.703	Greb1	16677420	16807692	-	Down_mRNA	mRNA	9.258678462	9.361089732	9.417498411	7.912211305	7.990642168	8.037243547	-1.365723195	2.07E-54	XLOC_009335	17043395	17044434	+	Up_LncRNA	Denovo_LncRNA_PI_DM	2.04077063	2.04077063	2.04077063	2.32542907	2.464038296	2.250092699	0.353963053	0.004903341
chr12	XLOC_009484/Id2	Up_Up	299739	299.739	Id2	25778663	25780957	-	Up_mRNA	mRNA	8.672257131	8.820826723	8.885060173	9.783046961	10.07122641	10.07021644	1.182115262	7.69E-37	XLOC_009484	26080696	26157808	+	Up_LncRNA	Denovo_LncRNA_PI_DM	5.855307915	6.061158173	6.037405068	6.493900472	6.710470021	6.656702871	0.617561528	7.48E-08
chr12	XLOC_009485/Id2	Up_Up	298130	298.13	Id2	25778663	25780957	-	Up_mRNA	mRNA	8.672257131	8.820826723	8.885060173	9.783046961	10.07122641	10.07021644	1.182115262	7.69E-37	XLOC_009485	26079087	26079999	+	Up_LncRNA	Denovo_LncRNA_PI_DM	4.214642668	4.308166938	4.214642668	4.818839982	4.493497752	4.66825447	0.410351443	0.000951532
chr12	XLOC_009489/Id2	Up_Up	311217	311.217	Id2	25778663	25780957	-	Up_mRNA	mRNA	8.672257131	8.820826723	8.885060173	9.783046961	10.07122641	10.07021644	1.182115262	7.69E-37	XLOC_009489	26092174	26095091	+	Up_LncRNA	Denovo_LncRNA_PI_DM	4.720564612	4.576186516	4.576186516	5.21034668	5.093498866	5.037180473	0.527610225	6.57E-05
chr12	XLOC_009683/Egln3	Up_Up	85377	85.377	Egln3	55279967	55304861	-	Up_mRNA	mRNA	10.15639476	10.09694838	10.25107435	12.02871617	12.1461608	12.1941047	1.954854726	7.22E-189	XLOC_009683	55390238	55404538	+	Up_LncRNA	Denovo_LncRNA_PI_DM	2.954210637	2.917443495	2.954210637	3.058368007	3.521116825	3.498431115	0.347787493	0.000470318
chr12	XLOC_009756/Ctage5	Down_Down	62559	62.559	Ctage5	60230732	60291207	+	Down_mRNA	mRNA	12.48574331	12.53558044	12.58742111	10.99259465	11.16191017	11.12064634	-1.444531231	2.98E-118	XLOC_009756	60293291	60295940	+	Down_LncRNA	Denovo_LncRNA_PI_DM	4.568261379	4.742633753	4.459814032	4.401271268	4.180111733	4.07775079	-0.299544887	0.007179631
chr12	XLOC_010001/6430527G18Rik	Up_Up	50137	50.137	6430527G18Rik	88221652	88225764	-	Up_mRNA	mRNA	8.441981243	8.518809169	8.639029641	9.3103607	9.378262858	9.353851849	0.814218451	1.27E-21	XLOC_010001	88175627	88181015	+	Up_LncRNA	Denovo_LncRNA_PI_DM	2.579234231	2.541299137	2.541299137	2.754542984	2.93493492	2.878281188	0.290794784	0.007596187
chr12	XLOC_010060/Foxn3	Up_Up	115298	115.298	Foxn3	100433303	100688284	-	Up_mRNA	mRNA	8.534163587	8.510083159	8.389873489	10.07679962	10.12837623	9.999993176	1.590349594	1.22E-87	XLOC_010060	100803582	100813650	+	Up_LncRNA	Denovo_LncRNA_PI_DM	5.482856918	5.417448995	5.524617337	7.398526066	7.256344912	7.419254024	1.852461073	1.40E-52
chr12	XLOC_010063/Foxn3	Up_Up	192637	192.637	Foxn3	100433303	100688284	-	Up_mRNA	mRNA	8.534163587	8.510083159	8.389873489	10.07679962	10.12837623	9.999993176	1.590349594	1.22E-87	XLOC_010063	100880921	100885838	+	Up_LncRNA	Denovo_LncRNA_PI_DM	4.158271168	4.158271168	4.158271168	5.404283779	5.489689114	5.597339025	1.288715279	6.25E-26
chr12	XLOC_010143/4831426I19Rik	Up_Down	1464710	1464.71	4831426I19Rik	106168158	106248019	-	Up_mRNA	mRNA	7.547696851	7.682122489	7.619902883	9.412832655	9.728255505	9.648482338	1.979949425	2.36E-89	XLOC_010143	107712729	107715833	+	Down_LncRNA	Denovo_LncRNA_PI_DM	4.733511568	4.407319021	4.640635092	4.161887849	4.257547368	4.280228071	-0.384104285	0.004934372
chr12	XLOC_010147/Bcl11b	Down_Down	1418651	1418.65	Bcl11b	109148612	109241624	-	Down_mRNA	mRNA	13.4005893	13.50927176	13.39027039	12.09619428	12.23437407	12.20317572	-1.255462464	6.56E-91	XLOC_010147	107822973	107823749	+	Down_LncRNA	Denovo_LncRNA_PI_DM	3.769068746	3.8117861	3.654537453	3.353116419	3.255460451	3.221073298	-0.440842332	5.99E-05
chr12	XLOC_010149/Bcl11b	Down_Down	1417167	1417.17	Bcl11b	109148612	109241624	-	Down_mRNA	mRNA	13.4005893	13.50927176	13.39027039	12.09619428	12.23437407	12.20317572	-1.255462464	6.56E-91	XLOC_010149	107824457	107825168	+	Down_LncRNA	Denovo_LncRNA_PI_DM	3.764062229	3.69883583	3.580919261	3.301167202	3.16769125	3.16769125	-0.446843214	5.96E-05
chr12	XLOC_010151/Bcl11b	Down_Down	1414148	1414.15	Bcl11b	109148612	109241624	-	Down_mRNA	mRNA	13.4005893	13.50927176	13.39027039	12.09619428	12.23437407	12.20317572	-1.255462464	6.56E-91	XLOC_010151	107827476	107828040	+	Down_LncRNA	Denovo_LncRNA_PI_DM	3.034352331	2.58893616	2.552691939	2.3545275	2.396616873	2.3545275	-0.349754624	0.001648698
chr12	XLOC_010154/Bcl11b	Down_Down	1410752	1410.75	Bcl11b	109148612	109241624	-	Down_mRNA	mRNA	13.4005893	13.50927176	13.39027039	12.09619428	12.23437407	12.20317572	-1.255462464	6.56E-91	XLOC_010154	107830872	107831689	+	Down_LncRNA	Denovo_LncRNA_PI_DM	3.254533202	3.332019344	3.254533202	2.8058791	2.843973307	2.880951956	-0.455435713	8.58E-05
chr12	XLOC_010156/Bcl11b	Down_Down	1405085	1405.09	Bcl11b	109148612	109241624	-	Down_mRNA	mRNA	13.4005893	13.50927176	13.39027039	12.09619428	12.23437407	12.20317572	-1.255462464	6.56E-91	XLOC_010156	107836539	107837135	+	Down_LncRNA	Denovo_LncRNA_PI_DM	3.650995906	3.313758754	3.313758754	3.030840284	3.065771088	3.065771088	-0.377865452	0.001891162
chr12	XLOC_010164/Bcl11b	Down_Down	1367377	1367.38	Bcl11b	109148612	109241624	-	Down_mRNA	mRNA	13.4005893	13.50927176	13.39027039	12.09619428	12.23437407	12.20317572	-1.255462464	6.56E-91	XLOC_010164	107874247	107875189	+	Down_LncRNA	Denovo_LncRNA_PI_DM	3.071075216	2.584141388	2.79000468	2.425783544	2.467206819	2.425783544	-0.36857858	0.000872228
chr12	XLOC_010475/Greb1	Down_Up	303723	303.723	Greb1	16677420	16807692	-	Down_mRNA	mRNA	9.258678462	9.361089732	9.417498411	7.912211305	7.990642168	8.037243547	-1.365723195	2.07E-54	XLOC_010475	17109724	17111415	-	Up_LncRNA	Denovo_LncRNA_PI_DM	2.077662582	2.077662582	2.077662582	2.431377538	2.246569204	2.498469245	0.261310789	0.003912299
chr12	XLOC_010913/Fut8	Up_Up	125424	125.424	Fut8	78340007	78576974	+	Up_mRNA	mRNA	9.424155748	9.568176556	9.519106009	10.51291334	10.63324767	10.57488464	1.069869111	1.78E-50	XLOC_010913	78213620	78214583	-	Up_LncRNA	Denovo_LncRNA_PI_DM	2.16629484	2.16629484	2.16629484	2.443600359	2.578859214	2.478801793	0.344934947	0.001853138
chr12	XLOC_011083/Foxn3	Up_Up	192657	192.657	Foxn3	100433303	100688284	-	Up_mRNA	mRNA	8.534163587	8.510083159	8.389873489	10.07679962	10.12837623	9.999993176	1.590349594	1.22E-87	XLOC_011083	100877993	100880941	-	Up_LncRNA	Denovo_LncRNA_PI_DM	2.078329875	2.078329875	2.078329875	2.286299395	2.531298281	2.3611768	0.330468962	0.003804147
chr12	XLOC_011159/Bcl11b	Down_Down	1476701	1476.7	Bcl11b	109148612	109241624	-	Down_mRNA	mRNA	13.4005893	13.50927176	13.39027039	12.09619428	12.23437407	12.20317572	-1.255462464	6.56E-91	XLOC_011159	107759797	107764923	-	Down_LncRNA	Denovo_LncRNA_PI_DM	6.462997291	6.576753701	6.455932892	5.298674378	5.237942604	5.17385992	-1.230252804	2.97E-26
chr12	XLOC_011161/Bcl11b	Down_Down	1470347	1470.35	Bcl11b	109148612	109241624	-	Down_mRNA	mRNA	13.4005893	13.50927176	13.39027039	12.09619428	12.23437407	12.20317572	-1.255462464	6.56E-91	XLOC_011161	107769245	107771277	-	Down_LncRNA	Denovo_LncRNA_PI_DM	5.195399307	5.069457825	5.04242156	4.388360205	4.436809533	4.311546316	-0.689841362	1.08E-09
chr12	XLOC_011164/Bcl11b	Down_Down	1459830	1459.83	Bcl11b	109148612	109241624	-	Down_mRNA	mRNA	13.4005893	13.50927176	13.39027039	12.09619428	12.23437407	12.20317572	-1.255462464	6.56E-91	XLOC_011164	107781150	107781794	-	Down_LncRNA	Denovo_LncRNA_PI_DM	3.82405821	3.675895202	3.605818051	3.101586338	3.17311649	3.101586338	-0.564572407	1.79E-07
chr12	XLOC_011166/Bcl11b	Down_Down	1422462	1422.46	Bcl11b	109148612	109241624	-	Down_mRNA	mRNA	13.4005893	13.50927176	13.39027039	12.09619428	12.23437407	12.20317572	-1.255462464	6.56E-91	XLOC_011166	107790683	107819162	-	Down_LncRNA	Denovo_LncRNA_PI_DM	12.28202864	12.27315139	12.20853914	9.555134544	9.507756258	9.547673184	-2.723127656	0
chr12	XLOC_011169/Bcl11b	Down_Down	900245	900.245	Bcl11b	109148612	109241624	-	Down_mRNA	mRNA	13.4005893	13.50927176	13.39027039	12.09619428	12.23437407	12.20317572	-1.255462464	6.56E-91	XLOC_011169	108331566	108341379	-	Down_LncRNA	Denovo_LncRNA_PI_DM	6.420080848	6.35493562	6.447861	5.256454117	5.13149558	5.109295127	-1.213650974	2.58E-25
chr12	XLOC_011171/Bcl11b	Down_Down	919004	919.004	Bcl11b	109148612	109241624	-	Down_mRNA	mRNA	13.4005893	13.50927176	13.39027039	12.09619428	12.23437407	12.20317572	-1.255462464	6.56E-91	XLOC_011171	108320540	108322620	-	Down_LncRNA	Denovo_LncRNA_PI_DM	4.628261559	4.763771643	4.595724739	3.909361806	4.130361499	4.025196875	-0.642724328	1.19E-07
chr12	XLOC_011175/Bcl11b	Down_Down	858481	858.481	Bcl11b	109148612	109241624	-	Down_mRNA	mRNA	13.4005893	13.50927176	13.39027039	12.09619428	12.23437407	12.20317572	-1.255462464	6.56E-91	XLOC_011175	108380104	108383143	-	Down_LncRNA	Denovo_LncRNA_PI_DM	4.18157477	4.144307827	4.105747617	3.52984271	3.6234691	3.52984271	-0.567220832	4.28E-07
chr12	XLOC_011294/Jag2	Down_Up	2315057	2315.06	Jag2	114146800	114167706	-	Down_mRNA	mRNA	8.467876611	8.612267853	8.777765508	7.277055382	7.41602373	7.320447569	-1.281461097	1.67E-35	XLOC_011294	116482395	116482763	-	Up_LncRNA	Denovo_LncRNA_PI_DM	4.982011488	4.700889433	4.817461942	5.540505781	5.759112918	5.730433902	0.816355062	1.07E-11
chr13	XLOC_011718/Nedd9	Up_Up	31746	31.746	Nedd9	41405284	41582689	-	Up_mRNA	mRNA	8.826768159	8.871572878	8.83529151	10.42361231	10.49985891	10.47238127	1.620739979	7.61E-114	XLOC_011718	41614435	41616259	+	Up_LncRNA	Denovo_LncRNA_PI_DM	2.939389686	2.939389686	3.00896588	3.225011306	3.306726548	3.358166391	0.303287176	0.005062342
chr13	XLOC_011720/Nedd9	Up_Up	37867	37.867	Nedd9	41405284	41582689	-	Up_mRNA	mRNA	8.826768159	8.871572878	8.83529151	10.42361231	10.49985891	10.47238127	1.620739979	7.61E-114	XLOC_011720	41620556	41622493	+	Up_LncRNA	Denovo_LncRNA_PI_DM	3.816695939	3.732447074	3.702931708	4.202538557	4.221558019	4.258641291	0.461356714	6.07E-05
chr13	XLOC_011746/Gfod1	Up_Up	658038	658.038	Gfod1	43290887	43399541	-	Up_mRNA	mRNA	8.01936275	7.976716139	8.060583402	9.243083363	9.456206332	9.353452357	1.332026587	2.28E-50	XLOC_011746	44057579	44099284	+	Up_LncRNA	Denovo_LncRNA_PI_DM	5.047023381	5.083720422	4.989580736	5.593688241	5.627112084	5.770797561	0.570291983	1.53E-07
chr13	XLOC_011754/Gfod1	Up_Up	672367	672.367	Gfod1	43290887	43399541	-	Up_mRNA	mRNA	8.01936275	7.976716139	8.060583402	9.243083363	9.456206332	9.353452357	1.332026587	2.28E-50	XLOC_011754	44071908	44072736	+	Up_LncRNA	Denovo_LncRNA_PI_DM	3.399519613	3.337077047	3.337077047	4.00100146	3.620440851	3.487367547	0.452829919	0.006723513
chr13	XLOC_011761/Gfod1	Up_Up	702369	702.369	Gfod1	43290887	43399541	-	Up_mRNA	mRNA	8.01936275	7.976716139	8.060583402	9.243083363	9.456206332	9.353452357	1.332026587	2.28E-50	XLOC_011761	44101910	44103382	+	Up_LncRNA	Denovo_LncRNA_PI_DM	3.025834083	3.158989198	3.025834083	3.306907552	3.413080285	3.462703428	0.289774797	0.008549781
chr13	XLOC_012439/Ankrd55	Up_Up	420418	420.418	Ankrd55	113078658	113174210	+	Up_mRNA	mRNA	3.663364454	3.778365182	3.601278157	4.20593189	4.148376659	4.242703812	0.518001522	1.46E-05	XLOC_012439	112658240	112665722	+	Up_LncRNA	Denovo_LncRNA_PI_DM	2.605137095	2.644779154	2.605137095	2.984617339	3.070447758	3.070447758	0.409181434	8.70E-05
chr13	XLOC_012757/Cmah	Down_Down	1748	1.748	Cmah	24419288	24569154	+	Down_mRNA	mRNA	10.73875393	10.77027422	10.80296696	9.899592121	9.863435113	9.8191928	-0.909925027	1.14E-44	XLOC_012757	24415689	24417540	-	Down_LncRNA	Denovo_LncRNA_PI_DM	3.874453809	3.939920577	4.060365905	3.375152249	3.566569693	3.623985677	-0.487385793	0.000556841
chr13	XLOC_012785/Irf4	Up_Up	2336198	2336.2	Irf4	30841126	30858796	+	Up_mRNA	mRNA	7.552776111	7.546553501	7.495596816	8.787638301	9.012690572	8.923579861	1.376327435	1.99E-47	XLOC_012785	28499206	28504928	-	Up_LncRNA	Denovo_LncRNA_PI_DM	6.373452389	6.615274156	6.438869548	7.384617327	7.220795562	7.137774292	0.82684108	1.76E-11
chr13	XLOC_012859/Fam50b	Up_Up	47917	47.917	Fam50b	34831510	34839491	+	Up_mRNA	mRNA	3.176450174	3.343669642	3.374466539	3.644473435	3.714467777	3.736871852	0.400408903	0.001149281	XLOC_012859	34869109	34879427	-	Up_LncRNA	Denovo_LncRNA_PI_DM	3.054960286	3.054960286	3.054960286	3.636662309	3.7458435	3.613514575	0.636292618	1.36E-08
chr13	XLOC_013517/Pik3r1	Up_Up	262230	262.23	Pik3r1	102450717	102538172	-	Up_mRNA	mRNA	10.56079941	10.6217801	10.36684363	11.73713563	11.77275196	11.64510057	1.201855007	1.20E-61	XLOC_013517	102274802	102275942	-	Up_LncRNA	Denovo_LncRNA_PI_DM	1.955243481	1.955243481	1.955243481	2.317241056	2.281558339	2.128220194	0.344156216	0.008651061
chr14	XLOC_015423/Samd4	Up_Up	1908892	1908.89	Samd4	47502639	47725492	+	Up_mRNA	mRNA	4.904714755	5.033401458	4.931556988	6.498854855	6.635025821	6.728842099	1.664349858	7.13E-38	XLOC_015423	45591984	45593747	-	Up_LncRNA	Denovo_LncRNA_PI_DM	1.970555381	1.970555381	1.970555381	2.059873033	2.26059443	2.466903393	0.18967835	0.008927531
chr14	XLOC_015576/Slc7a7	Up_Up	6904	6.904	Slc7a7	54989127	55036536	-	Up_mRNA	mRNA	3.781642567	3.899358607	3.927029268	4.373207466	4.40936051	4.647555616	0.607364384	3.98E-07	XLOC_015576	55041669	55043440	-	Up_LncRNA	Denovo_LncRNA_PI_DM	3.180019629	3.213830924	3.340235348	3.741414927	3.426862709	3.606878238	0.339443518	0.005754731
chr14	XLOC_015669/Phf11	Up_Up	57907	57.907	Phf11	59895749	59916359	-	Up_mRNA	mRNA	2.693572621	2.615769134	2.65526015	3.133106389	2.901698715	3.051539304	0.373914168	0.000959728	XLOC_015669	59856202	59858452	-	Up_LncRNA	Denovo_LncRNA_PI_DM	2.793479898	2.83174568	2.83174568	3.346613451	3.296470036	3.189135636	0.502551324	2.89E-05
chr14	XLOC_015859/Lcp1	Up_Up	708540	708.54	Lcp1	75536231	75630610	+	Up_mRNA	mRNA	12.36206214	12.44907203	12.45710236	14.43575405	14.61272141	14.59927988	2.126506271	3.33E-223	XLOC_015859	76242724	76244771	-	Up_LncRNA	Denovo_LncRNA_PI_DM	5.38076853	5.349820066	5.301691652	5.741235317	5.673406943	5.967978903	0.363227714	0.000271108
chr14	XLOC_015884/Tnfsf11	Up_Up	41662	41.662	Tnfsf11	78677252	78707850	-	Up_mRNA	mRNA	6.844291483	7.162372383	7.204268661	9.164254164	9.380780328	9.253890758	2.195997574	7.93E-95	XLOC_015884	78746228	78749512	-	Up_LncRNA	Denovo_LncRNA_PI_DM	3.525495784	3.556031237	3.525495784	3.84737063	4.134417342	4.000094464	0.455219718	0.000115904
chr14	XLOC_015886/Tnfsf11	Up_Up	123127	123.127	Tnfsf11	78677252	78707850	-	Up_mRNA	mRNA	6.844291483	7.162372383	7.204268661	9.164254164	9.380780328	9.253890758	2.195997574	7.93E-95	XLOC_015886	78828078	78830977	-	Up_LncRNA	Denovo_LncRNA_PI_DM	4.076267928	4.174517381	4.220577228	4.515592455	4.462614649	4.532692416	0.331982707	0.006067402
chr14	XLOC_015888/Dgkh	Up_Up	160433	160.433	Dgkh	78969415	79124896	-	Up_mRNA	mRNA	6.786357563	6.419291504	6.558366983	7.819258974	7.834079783	7.888046391	1.259123033	9.27E-30	XLOC_015888	78958909	78964463	-	Up_LncRNA	Denovo_LncRNA_PI_DM	6.650373178	6.714821237	6.824723873	8.274134719	8.265607653	8.27129913	1.539898423	9.51E-52
chr15	XLOC_016157/Ptger4	Up_Up	2053	2.053	Ptger4	5183403	5193831	-	Up_mRNA	mRNA	7.187099385	7.143504813	6.983026524	9.442515159	9.521412879	9.543621666	2.397972994	5.45E-137	XLOC_016157	5195884	5198744	+	Up_LncRNA	Denovo_LncRNA_PI_DM	4.244139749	4.27072399	4.27072399	5.138273555	5.024614674	4.941677309	0.819581538	5.33E-11
chr15	XLOC_016160/Ptger4	Up_Up	8292	8.292	Ptger4	5183403	5193831	-	Up_mRNA	mRNA	7.187099385	7.143504813	6.983026524	9.442515159	9.521412879	9.543621666	2.397972994	5.45E-137	XLOC_016160	5202123	5204106	+	Up_LncRNA	Denovo_LncRNA_PI_DM	2.309019608	2.391939932	2.309019608	2.578734143	2.54349169	2.829635181	0.2244532	0.006247099
chr15	XLOC_016189/Ptger4	Up_Up	3268227	3268.23	Ptger4	5183403	5193831	-	Up_mRNA	mRNA	7.187099385	7.143504813	6.983026524	9.442515159	9.521412879	9.543621666	2.397972994	5.45E-137	XLOC_016189	8462058	8482995	+	Up_LncRNA	Denovo_LncRNA_PI_DM	5.939085525	5.607851493	5.653241409	6.246710897	6.280811682	6.338063058	0.530368481	1.11E-05
chr15	XLOC_016502/Rnf19a	Up_Up	164323	164.323	Rnf19a	36169688	36212902	-	Up_mRNA	mRNA	9.796839968	9.958963315	9.896864477	11.04276398	11.16871317	11.17217684	1.243662078	2.35E-71	XLOC_016502	36377225	36379475	+	Up_LncRNA	Denovo_LncRNA_PI_DM	2.320457763	2.362355654	2.320457763	2.656266594	2.656266594	2.720141389	0.321842867	0.001706485
chr15	XLOC_016702/Ndrg1	Up_Up	69907	69.907	Ndrg1	66760879	66801203	-	Up_mRNA	mRNA	6.957096228	6.957096228	7.19154694	9.093092896	9.204134513	9.242156588	2.1445482	1.23E-100	XLOC_016702	66871110	66882046	+	Up_LncRNA	Denovo_LncRNA_PI_DM	4.351162621	4.260309947	4.260309947	5.331275117	5.669503767	5.669503767	1.20979527	2.64E-23
chr15	XLOC_016704/Ndrg1	Up_Up	94341	94.341	Ndrg1	66760879	66801203	-	Up_mRNA	mRNA	6.957096228	6.957096228	7.19154694	9.093092896	9.204134513	9.242156588	2.1445482	1.23E-100	XLOC_016704	66895544	66897875	+	Up_LncRNA	Denovo_LncRNA_PI_DM	3.011530004	3.048362505	3.048362505	3.497807361	3.546543176	3.681234541	0.486090264	8.76E-07
chr15	XLOC_016855/Pdgfb	Up_Up	2741	2.741	Pdgfb	79826305	79845238	-	Up_mRNA	mRNA	3.042266122	3.114767743	3.042266122	3.622794924	3.710792083	3.527456216	0.553914412	5.26E-07	XLOC_016855	79847979	79851401	+	Up_LncRNA	Denovo_LncRNA_PI_DM	4.968462382	5.154827751	5.088338627	6.444926833	6.416870054	6.525130825	1.360355523	7.07E-30
chr15	XLOC_017030/Nell2	Up_Down	1761317	1761.32	Nell2	95049880	95359137	-	Up_mRNA	mRNA	4.267101392	4.409358217	4.292087946	4.701277081	4.917452603	4.998227555	0.549469894	7.54E-06	XLOC_017030	93597820	93601143	+	Down_LncRNA	Denovo_LncRNA_PI_DM	6.557713436	6.833112648	6.730999739	6.064962907	6.052763112	6.077032308	-0.648412265	2.46E-08
chr15	XLOC_017031/Nell2	Up_Down	1757760	1757.76	Nell2	95049880	95359137	-	Up_mRNA	mRNA	4.267101392	4.409358217	4.292087946	4.701277081	4.917452603	4.998227555	0.549469894	7.54E-06	XLOC_017031	93601377	93602244	+	Down_LncRNA	Denovo_LncRNA_PI_DM	4.126798096	4.048998336	3.965286846	3.668581655	3.668581655	3.518052739	-0.378446105	0.000447852
chr15	XLOC_017032/Nell2	Up_Down	1746953	1746.95	Nell2	95049880	95359137	-	Up_mRNA	mRNA	4.267101392	4.409358217	4.292087946	4.701277081	4.917452603	4.998227555	0.549469894	7.54E-06	XLOC_017032	93612184	93614754	+	Down_LncRNA	Denovo_LncRNA_PI_DM	4.323571178	4.306050744	4.092397588	3.90641441	3.714089273	3.683783139	-0.430421329	0.000167045
chr15	XLOC_017033/Nell2	Up_Down	1743987	1743.99	Nell2	95049880	95359137	-	Up_mRNA	mRNA	4.267101392	4.409358217	4.292087946	4.701277081	4.917452603	4.998227555	0.549469894	7.54E-06	XLOC_017033	93615150	93616156	+	Down_LncRNA	Denovo_LncRNA_PI_DM	3.907434448	3.886042215	3.886042215	3.410002755	3.534066513	3.563133089	-0.421138326	0.001375655
chr15	XLOC_017294/Ptger4	Up_Up	6270829	6270.83	Ptger4	5183403	5193831	-	Up_mRNA	mRNA	7.187099385	7.143504813	6.983026524	9.442515159	9.521412879	9.543621666	2.397972994	5.45E-137	XLOC_017294	11460701	11464660	-	Up_LncRNA	Denovo_LncRNA_PI_DM	2.625390373	2.625390373	2.625390373	2.881965584	3.037383558	3.344212831	0.334284198	2.24E-05
chr15	XLOC_017437/Klf10	Down_Up	446603	446.603	Klf10	38224167	38230462	-	Down_mRNA	mRNA	9.493284781	9.715769493	9.55416869	8.286473073	8.388480675	8.302125772	-1.262047815	5.63E-47	XLOC_017437	37782618	37783859	-	Up_LncRNA	Denovo_LncRNA_PI_DM	2.139461777	2.139461777	2.18295799	2.417822772	2.417822772	2.520978396	0.263862258	0.007277954
chr15	XLOC_017590/Tmem71	Up_Down	3415627	3415.63	Tmem71	66357773	66392608	-	Up_mRNA	mRNA	5.811281518	6.045815171	5.963347551	6.956088329	7.152886081	7.127502738	1.138677636	7.08E-23	XLOC_017590	62971933	62976981	-	Down_LncRNA	Denovo_LncRNA_PI_DM	4.646567533	4.646567533	4.709596083	4.165796067	4.214874035	4.14042693	-0.477241999	3.49E-05
chr15	XLOC_017592/Tmem71	Up_Down	3247488	3247.49	Tmem71	66357773	66392608	-	Up_mRNA	mRNA	5.811281518	6.045815171	5.963347551	6.956088329	7.152886081	7.127502738	1.138677636	7.08E-23	XLOC_017592	62978968	63145120	-	Down_LncRNA	Denovo_LncRNA_PI_DM	2.819995111	2.788532636	2.880567317	2.462599096	2.503209504	2.542591259	-0.346794055	0.004109347
chr15	XLOC_017833/Pmm1	Down_Down	27344	27.344	Pmm1	81781535	81791297	-	Down_mRNA	mRNA	9.488834239	9.831740072	9.932920986	8.405256739	8.580381113	8.567503125	-1.23345144	3.12E-32	XLOC_017833	81815883	81818641	-	Down_LncRNA	Denovo_LncRNA_PI_DM	4.12299941	4.066107747	3.985438318	3.396412562	3.464118216	3.588923179	-0.627916436	1.01E-06
chr15	XLOC_017966/Nell2	Up_Down	1601741	1601.74	Nell2	95049880	95359137	-	Up_mRNA	mRNA	4.267101392	4.409358217	4.292087946	4.701277081	4.917452603	4.998227555	0.549469894	7.54E-06	XLOC_017966	93729248	93757396	-	Down_LncRNA	Denovo_LncRNA_PI_DM	7.667617951	7.580933413	7.449425241	6.602125975	6.631742015	6.561424368	-0.949058207	1.43E-19
chr15	XLOC_018009/Amigo2	Up_Up	223212	223.212	Amigo2	97074504	97077718	-	Up_mRNA	mRNA	6.410474641	6.67574145	6.69314189	7.285581844	7.290703945	7.166656401	0.65452807	1.26E-08	XLOC_018009	97298908	97300930	-	Up_LncRNA	Denovo_LncRNA_PI_DM	2.858496007	2.967793648	3.002177289	3.30068193	3.326750585	3.274012677	0.370893943	0.002717701
chr16	XLOC_018203/Coro7	Up_Down	627060	627.06	Coro7	4626883	4679720	-	Up_mRNA	mRNA	9.498679914	9.776571285	9.769427147	10.46999401	10.66110332	10.68905847	0.925159153	5.43E-26	XLOC_018203	5306780	5672727	+	Down_LncRNA	Denovo_LncRNA_PI_DM	5.344587314	4.956604723	4.703860961	4.759299339	4.54071439	4.425010822	-0.351677469	0.003668525
chr16	XLOC_018216/Coro7	Up_Down	933558	933.558	Coro7	4626883	4679720	-	Up_mRNA	mRNA	9.498679914	9.776571285	9.769427147	10.46999401	10.66110332	10.68905847	0.925159153	5.43E-26	XLOC_018216	5613278	5620566	+	Down_LncRNA	Denovo_LncRNA_PI_DM	4.028077308	3.275662767	3.306373723	3.211782876	3.109190194	3.109190194	-0.376218064	0.002629449
chr16	XLOC_018415/St6gal1	Up_Up	49566	49.566	St6gal1	23224834	23360420	+	Up_mRNA	mRNA	7.823819109	7.885011918	8.139704366	9.782422885	9.985238908	9.898278836	1.939135079	3.61E-92	XLOC_018415	23175268	23177916	+	Up_LncRNA	Denovo_LncRNA_PI_DM	3.901250664	3.930452635	3.808981616	4.636331168	4.710589255	4.556683335	0.793231907	1.09E-10
chr16	XLOC_018420/St6gal1	Up_Up	23381	23.381	St6gal1	23224834	23360420	+	Up_mRNA	mRNA	7.823819109	7.885011918	8.139704366	9.782422885	9.985238908	9.898278836	1.939135079	3.61E-92	XLOC_018420	23201453	23205199	+	Up_LncRNA	Denovo_LncRNA_PI_DM	4.161959651	4.194147388	4.194147388	5.495851091	5.378333658	5.535676412	1.253674232	1.18E-24
chr16	XLOC_018698/Tigit	Up_Up	745062	745.062	Tigit	43648973	43664297	-	Up_mRNA	mRNA	4.505109534	4.505109534	4.505109534	6.114663084	6.477334564	6.561184101	1.879284382	5.93E-38	XLOC_018698	42919235	42920985	+	Up_LncRNA	Denovo_LncRNA_PI_DM	2.825938467	2.825938467	2.862522372	3.514363942	3.030777016	2.932612935	0.434437377	0.009969204
chr16	XLOC_018781/Btla	Up_Up	31541	31.541	Btla	45224449	45253008	+	Up_mRNA	mRNA	8.428561855	8.680546981	8.633991673	10.91352485	11.04369984	11.02993161	2.414685261	3.14E-203	XLOC_018781	45255990	45258209	+	Up_LncRNA	Denovo_LncRNA_PI_DM	4.58969795	4.667942365	4.50588154	6.00950355	5.672551631	5.742803184	1.253186972	4.63E-22
chr16	XLOC_019362/Lpp	Down_Up	130183	130.183	Lpp	24393435	24992664	+	Down_mRNA	mRNA	9.778811812	9.757461195	9.708371068	8.830337195	8.800612017	8.733176486	-0.960172792	2.41E-35	XLOC_019362	24184738	24263252	-	Up_LncRNA	Denovo_LncRNA_PI_DM	3.526004346	3.492838435	3.558269501	4.23570726	4.125083054	4.163193911	0.654691064	1.08E-08
chr16	XLOC_019487/Cd86	Up_Up	9100	9.1	Cd86	36603954	36666163	-	Up_mRNA	mRNA	3.030901486	3.030901486	3.030901486	3.467197708	3.743607684	3.680658561	0.599586498	2.73E-08	XLOC_019487	36672743	36675263	-	Up_LncRNA	Denovo_LncRNA_PI_DM	3.032295555	3.032295555	3.069223053	3.724189223	3.543909345	3.591711902	0.589444562	1.25E-07
chr16	XLOC_019591/Morc1	Down_Up	1526252	1526.25	Morc1	48431349	48631018	+	Down_mRNA	mRNA	8.140851936	8.317762656	8.228363801	6.276107379	6.448913763	6.276107379	-1.89528329	5.19E-66	XLOC_019591	49929449	49957601	-	Up_LncRNA	Denovo_LncRNA_PI_DM	2.517388993	2.517388993	2.517388993	2.990605885	2.903440755	2.933209952	0.429634327	5.80E-05
chr16	XLOC_019870/Runx1	Down_Down	301405	301.405	Runx1	92601710	92826311	-	Down_mRNA	mRNA	12.06465421	12.19330696	12.02034337	10.32695468	10.25106822	10.17029518	-1.843328822	7.46E-165	XLOC_019870	93124725	93127716	-	Down_LncRNA	Denovo_LncRNA_PI_DM	5.342046418	5.249673865	5.353066684	4.151544766	4.243354647	4.381990397	-1.117479283	6.79E-18
chr16	XLOC_019874/Runx1	Down_Down	319541	319.541	Runx1	92601710	92826311	-	Down_mRNA	mRNA	12.06465421	12.19330696	12.02034337	10.32695468	10.25106822	10.17029518	-1.843328822	7.46E-165	XLOC_019874	93140473	93145852	-	Down_LncRNA	Denovo_LncRNA_PI_DM	5.951986011	5.943485163	5.817074693	4.794011982	4.694723858	4.694723858	-1.159814036	3.86E-22
chr16	XLOC_019875/Runx1	Down_Down	321312	321.312	Runx1	92601710	92826311	-	Down_mRNA	mRNA	12.06465421	12.19330696	12.02034337	10.32695468	10.25106822	10.17029518	-1.843328822	7.46E-165	XLOC_019875	93146869	93147623	-	Down_LncRNA	Denovo_LncRNA_PI_DM	3.252360818	3.408137335	3.408137335	2.861652981	2.899401754	2.936051669	-0.475684462	4.08E-05
chr17	XLOC_020452/Prrt1	Down_Down	5416	5.416	Prrt1	34766630	34769205	+	Down_mRNA	mRNA	7.883748789	8.040570588	8.080514532	6.224846039	6.459742988	6.347985556	-1.657419775	4.22E-50	XLOC_020452	34772046	34773445	+	Down_LncRNA	Denovo_LncRNA_PI_DM	3.470595025	3.470595025	3.370283501	3.00457453	2.96845435	2.96845435	-0.45064341	4.41E-05
chr17	XLOC_020618/Tmem151b	Down_Down	74020	74.02	Tmem151b	45678888	45686626	-	Down_mRNA	mRNA	9.588997864	9.704242377	9.65652896	8.191780722	8.374621809	8.477418622	-1.301982683	1.37E-48	XLOC_020618	45612606	45629981	+	Down_LncRNA	Denovo_LncRNA_PI_DM	6.563195996	6.745448694	6.829456272	5.68749374	5.621891895	5.734334219	-1.058007503	1.03E-18
chr17	XLOC_020797/Slc25a23	Down_Down	1535090	1535.09	Slc25a23	57183133	57199286	-	Down_mRNA	mRNA	10.70131941	10.94854862	11.00046084	9.618520553	9.736597843	9.866429904	-1.142926855	2.27E-39	XLOC_020797	58734376	58734837	+	Down_LncRNA	Denovo_LncRNA_PI_DM	5.081672335	5.149707206	5.149707206	4.54874579	4.678137837	4.756642982	-0.513587103	0.000169323
chr17	XLOC_020930/Pkdcc	Down_Down	621	0.621	Pkdcc	83614622	83624409	+	Down_mRNA	mRNA	8.806063428	8.954917683	9.055783488	6.686526004	6.614692369	6.80847592	-2.235690102	5.79E-96	XLOC_020930	83614001	83614467	+	Down_LncRNA	Denovo_LncRNA_PI_DM	4.042244756	3.885537478	3.82064918	3.328315523	3.293864145	3.258406603	-0.605053971	2.68E-08
chr17	XLOC_020978/Pkdcc	Down_Up	4850057	4850.06	Pkdcc	83614622	83624409	+	Down_mRNA	mRNA	8.806063428	8.954917683	9.055783488	6.686526004	6.614692369	6.80847592	-2.235690102	5.79E-96	XLOC_020978	88464679	88508792	+	Up_LncRNA	Denovo_LncRNA_PI_DM	5.171412258	5.189243122	5.15328874	5.756494606	5.89484807	5.827862892	0.654356631	2.13E-08
chr17	XLOC_021045/Dynlt1b	Down_Down	87496	87.496	Dynlt1b	6429259	6435443	+	Down_mRNA	mRNA	7.648830368	8.247207925	8.279057514	6.907901703	7.338681975	7.351283044	-0.859076362	0.001470694	XLOC_021045	6338431	6341763	-	Down_LncRNA	Denovo_LncRNA_PI_DM	6.916633874	6.969664579	7.003685003	5.931281468	6.001116554	6.092215059	-0.997128808	9.81E-18
chr17	XLOC_021052/Dynlt1b	Down_Down	75683	75.683	Dynlt1b	6429259	6435443	+	Down_mRNA	mRNA	7.648830368	8.247207925	8.279057514	6.907901703	7.338681975	7.351283044	-0.859076362	0.001470694	XLOC_021052	6352194	6353576	-	Down_LncRNA	Denovo_LncRNA_PI_DM	3.541781603	3.638652277	3.661626635	3.288436363	3.223859837	3.223859837	-0.357872072	0.002028483
chr17	XLOC_021063/Dynlt1b	Down_Down	10296	10.296	Dynlt1b	6429259	6435443	+	Down_mRNA	mRNA	7.648830368	8.247207925	8.279057514	6.907901703	7.338681975	7.351283044	-0.859076362	0.001470694	XLOC_021063	6417925	6418963	-	Down_LncRNA	Denovo_LncRNA_PI_DM	5.942023647	5.871343855	5.64958849	5.038427329	4.936911826	4.848559076	-0.833315754	6.10E-13
chr17	XLOC_021186/Mllt4	Down_Down	202750	202.75	Mllt4	13897547	14042801	+	Down_mRNA	mRNA	10.86894589	10.91141292	10.92254041	9.570192823	9.547896065	9.597104317	-1.329235336	1.17E-94	XLOC_021186	13693979	13694797	-	Down_LncRNA	Denovo_LncRNA_PI_DM	2.778917948	2.960298194	2.842459487	2.566034428	2.526800496	2.486345022	-0.314141081	0.00340178
chr17	XLOC_021190/Mllt4	Down_Down	173878	173.878	Mllt4	13897547	14042801	+	Down_mRNA	mRNA	10.86894589	10.91141292	10.92254041	9.570192823	9.547896065	9.597104317	-1.329235336	1.17E-94	XLOC_021190	13721496	13723669	-	Down_LncRNA	Denovo_LncRNA_PI_DM	3.250555302	3.146099702	3.090133442	2.685927958	2.685927958	2.685927958	-0.476334857	7.08E-06
chr17	XLOC_021208/Thbs2	Down_Down	13265	13.265	Thbs2	14802506	14831269	-	Down_mRNA	mRNA	9.774872611	10.0020285	9.943107036	7.593139621	7.467438866	7.517808067	-2.380540531	4.93E-143	XLOC_021208	14842141	14844534	-	Down_LncRNA	Denovo_LncRNA_PI_DM	6.239570073	5.970712974	5.925059781	4.988882768	4.80307252	4.80307252	-1.149136632	6.16E-21
chr17	XLOC_021234/Rgmb	Down_Down	3023	3.023	Rgmb	15943216	15963550	-	Down_mRNA	mRNA	7.595272129	7.607929197	7.543212394	6.622743355	6.519943171	6.622743355	-0.993661279	1.65E-21	XLOC_021234	15965651	15966573	-	Down_LncRNA	Denovo_LncRNA_PI_DM	4.519224043	4.470705112	4.366731901	3.843097829	3.871686946	3.752829134	-0.594827964	7.68E-08
chr17	XLOC_021422/Fkbp5	Down_Down	31235	31.235	Fkbp5	28536039	28623057	-	Down_mRNA	mRNA	13.6155371	13.73108608	13.75094588	12.42865666	12.61107182	12.61251796	-1.148440878	2.13E-63	XLOC_021422	28653444	28654292	-	Down_LncRNA	Denovo_LncRNA_PI_DM	4.014678007	3.853452245	3.831571055	3.274056015	3.376520483	3.376520483	-0.574612187	1.18E-06
chr17	XLOC_021594/Gm11127	Down_Down	1481	1.481	Gm11127	36192760	36195316	-	Down_mRNA	mRNA	7.661660764	7.69696206	7.682967164	5.278760643	5.117075354	5.173159505	-2.490864828	5.59E-71	XLOC_021594	36196447	36196797	-	Down_LncRNA	Denovo_LncRNA_PI_DM	6.237715488	6.25968934	6.370197638	4.500559002	4.564146649	4.532752046	-1.756847997	6.24E-37
chr17	XLOC_021595/Gm11127	Down_Down	2163	2.163	Gm11127	36192760	36195316	-	Down_mRNA	mRNA	7.661660764	7.69696206	7.682967164	5.278760643	5.117075354	5.173159505	-2.490864828	5.59E-71	XLOC_021595	36197261	36197479	-	Down_LncRNA	Denovo_LncRNA_PI_DM	5.762189459	5.977166426	6.048199664	4.47101713	4.501004007	4.530267763	-1.443174614	2.41E-28
chr17	XLOC_021596/H2-Bl	Down_Down	6479	6.479	H2-Bl	36217133	36221194	-	Down_mRNA	mRNA	10.3418379	10.537479	10.69837023	8.879061619	9.100442585	9.166348892	-1.47727801	5.92E-54	XLOC_021596	36214454	36214715	-	Down_LncRNA	Denovo_LncRNA_PI_DM	4.244823998	4.863770903	4.557637109	3.779268079	3.841272391	3.810678365	-0.745140435	1.36E-09
chr17	XLOC_021603/H2-T3	Down_Down	3343	3.343	H2-T3	36322515	36327096	-	Down_mRNA	mRNA	12.16848983	12.3155168	12.3569851	8.404536467	8.579976102	8.696401053	-3.720026038	0	XLOC_021603	36329872	36330439	-	Down_LncRNA	Denovo_LncRNA_PI_DM	5.560090533	5.478130252	5.589331158	4.19606554	4.228209228	4.228209228	-1.330379931	1.07E-25
chr17	XLOC_022027/Pkdcc	Down_Up	948531	948.531	Pkdcc	83614622	83624409	+	Down_mRNA	mRNA	8.806063428	8.954917683	9.055783488	6.686526004	6.614692369	6.80847592	-2.235690102	5.79E-96	XLOC_022027	84557450	84563153	-	Up_LncRNA	Denovo_LncRNA_PI_DM	5.558840249	5.50108383	5.358832716	6.058219056	5.915702755	5.974956397	0.514041974	2.61E-05
chr18	XLOC_022167/Lama3	Up_Up	3796470	3796.47	Lama3	12492532	12741521	+	Up_mRNA	mRNA	3.501798379	3.501798379	3.647108921	3.700460468	4.016659708	4.036165971	0.367526823	0.003979811	XLOC_022167	8696062	8696459	+	Up_LncRNA	Denovo_LncRNA_PI_DM	5.312523354	5.258570894	5.239993106	6.155698443	6.070645593	6.105459142	0.842809566	3.74E-13
chr18	XLOC_022168/Lama3	Up_Up	3795979	3795.98	Lama3	12492532	12741521	+	Up_mRNA	mRNA	3.501798379	3.501798379	3.647108921	3.700460468	4.016659708	4.036165971	0.367526823	0.003979811	XLOC_022168	8696553	8697066	+	Up_LncRNA	Denovo_LncRNA_PI_DM	5.35212816	5.635133604	5.574682247	6.234416002	6.292852312	6.493152242	0.742986153	2.83E-11
chr18	XLOC_022667/Arsi	Down_Down	52532	52.532	Arsi	61071893	61077422	+	Down_mRNA	mRNA	11.75374333	11.93208259	11.95857726	8.536682057	8.739749439	8.582212837	-3.261919615	0	XLOC_022667	61019361	61023387	+	Down_LncRNA	Denovo_LncRNA_PI_DM	5.516807644	5.538880805	5.633028779	4.715384671	4.804040568	4.760588353	-0.803193123	9.26E-12
chr18	XLOC_022668/Arsi	Down_Down	40399	40.399	Arsi	61071893	61077422	+	Down_mRNA	mRNA	11.75374333	11.93208259	11.95857726	8.536682057	8.739749439	8.582212837	-3.261919615	0	XLOC_022668	61031494	61032230	+	Down_LncRNA	Denovo_LncRNA_PI_DM	2.566324617	2.802424533	2.919415963	2.489870803	2.408629743	2.449879953	-0.313471431	0.007513916
chr18	XLOC_022762/Lipg	Up_Up	591725	591.725	Lipg	75098975	75120917	-	Up_mRNA	mRNA	4.591631056	4.591631056	4.560263972	6.116464822	6.524179024	6.386170298	1.761096019	2.35E-36	XLOC_022762	74529192	74530037	+	Up_LncRNA	Denovo_LncRNA_PI_DM	2.487347889	2.52803464	2.487347889	3.018972564	2.906051961	2.74826607	0.461602123	0.000369723
chr18	XLOC_022894/Lama3	Up_Down	7319801	7319.8	Lama3	12492532	12741521	+	Up_mRNA	mRNA	3.501798379	3.501798379	3.647108921	3.700460468	4.016659708	4.036165971	0.367526823	0.003979811	XLOC_022894	5141735	5172731	-	Down_LncRNA	Denovo_LncRNA_PI_DM	3.647614672	3.809867793	3.872785657	3.301564268	3.36679188	3.398114892	-0.442577966	0.000401369
chr18	XLOC_023113/Egr1	Up_Up	4827	4.827	Egr1	35020860	35024610	+	Up_mRNA	mRNA	5.893438839	5.957506544	5.93645331	10.56455116	10.65877253	10.73882878	4.724917924	3.66E-264	XLOC_023113	35013079	35016033	-	Up_LncRNA	Denovo_LncRNA_PI_DM	4.036171389	4.154764665	3.875172957	4.515978571	4.261925629	4.414261458	0.366915763	0.004771709
chr18	XLOC_023419/D18Ertd653e	Down_Down	2714821	2714.82	D18Ertd653e	68092910	68415203	+	Down_mRNA	mRNA	9.341100923	9.347636711	9.400275888	8.249244721	8.473984513	8.333764496	-1.010673264	2.04E-31	XLOC_023419	70807310	70807731	-	Down_LncRNA	Denovo_LncRNA_PI_DM	3.755176111	2.975438902	2.940559575	2.867744386	2.904678555	2.867744386	-0.337513392	0.008147651
chr19	XLOC_024530/5033414D02Rik	Up_Up	935	0.935	5033414D02Rik	29423166	29436361	-	Up_mRNA	mRNA	8.015353484	8.037336851	8.092697364	8.694088354	8.96770455	8.959577422	0.825327542	1.88E-17	XLOC_024530	29436629	29437296	-	Up_LncRNA	Denovo_LncRNA_PI_DM	3.529086315	3.591830907	3.735279026	3.955268139	4.120130492	4.157790709	0.418967233	0.00019464
chr19	XLOC_024638/Blnk	Down_Down	11237	11.237	Blnk	41003416	41069025	-	Down_mRNA	mRNA	4.350615397	4.297357217	4.260365888	3.829436975	3.743403322	3.77280278	-0.520898475	9.51E-06	XLOC_024638	41079202	41080262	-	Down_LncRNA	Denovo_LncRNA_PI_DM	6.435191215	6.33133961	6.107121031	5.162302059	5.03223935	5.054955395	-1.193946581	1.22E-22
chr2	XLOC_024915/Itih5	Up_Up	412858	412.858	Itih5	10075169	10178156	+	Up_mRNA	mRNA	4.398783347	4.398783347	4.398783347	6.194169047	6.012110809	6.003849268	1.671259694	5.92E-34	XLOC_024915	9662311	9667558	+	Up_LncRNA	Denovo_LncRNA_PI_DM	4.802290952	4.881342275	4.842520096	5.316239082	5.481947102	5.366253743	0.557041984	4.94E-06
chr2	XLOC_024916/Itih5	Up_Up	407262	407.262	Itih5	10075169	10178156	+	Up_mRNA	mRNA	4.398783347	4.398783347	4.398783347	6.194169047	6.012110809	6.003849268	1.671259694	5.92E-34	XLOC_024916	9667907	9671317	+	Up_LncRNA	Denovo_LncRNA_PI_DM	4.538612251	4.325875394	4.302170337	4.648902108	4.825921181	4.795820328	0.348525651	0.005167895
chr2	XLOC_025024/Otud1	Up_Down	629677	629.677	Otud1	19579688	19582217	+	Up_mRNA	mRNA	6.89855691	7.506636463	7.367564039	8.494876144	8.578382366	8.543660901	1.281387333	6.04E-25	XLOC_025024	18950011	18954740	+	Down_LncRNA	Denovo_LncRNA_PI_DM	4.480737984	4.630896715	4.480737984	3.994108958	4.241927039	4.149281681	-0.412772896	0.001785177
chr2	XLOC_025143/Notch1	Down_Down	77	0.077	Notch1	26313421	26359342	-	Down_mRNA	mRNA	15.18918329	15.32244755	15.30613338	12.60231739	12.70179116	12.7040998	-2.603185288	0	XLOC_025143	26359419	26360869	+	Down_LncRNA	Denovo_LncRNA_PI_DM	3.313748354	3.036638415	3.263303932	2.75738777	2.795926256	2.869627044	-0.427906554	0.0006068
chr2	XLOC_025145/Notch1	Down_Down	10684	10.684	Notch1	26313421	26359342	-	Down_mRNA	mRNA	15.18918329	15.32244755	15.30613338	12.60231739	12.70179116	12.7040998	-2.603185288	0	XLOC_025145	26370026	26371085	+	Down_LncRNA	Denovo_LncRNA_PI_DM	3.398916556	3.168892659	3.140312958	2.847038925	2.809673774	2.77116585	-0.407684375	0.000153373
chr2	XLOC_025146/Notch1	Down_Down	13541	13.541	Notch1	26313421	26359342	-	Down_mRNA	mRNA	15.18918329	15.32244755	15.30613338	12.60231739	12.70179116	12.7040998	-2.603185288	0	XLOC_025146	26372883	26374563	+	Down_LncRNA	Denovo_LncRNA_PI_DM	7.692698124	7.887626009	7.616177139	4.948071101	5.238437757	5.185075877	-2.638912662	1.67E-69
chr2	XLOC_025148/Notch1	Down_Down	20759	20.759	Notch1	26313421	26359342	-	Down_mRNA	mRNA	15.18918329	15.32244755	15.30613338	12.60231739	12.70179116	12.7040998	-2.603185288	0	XLOC_025148	26380101	26381456	+	Down_LncRNA	Denovo_LncRNA_PI_DM	4.651948328	4.303099738	4.066160033	3.513786777	3.513786777	3.548474129	-0.826615923	3.64E-12
chr2	XLOC_025236/Cstad	Up_Up	548551	548.551	Cstad	30450563	30464465	+	Up_mRNA	mRNA	2.557018499	2.557018499	2.557018499	3.028663252	3.10969947	2.84804958	0.438452268	4.08E-05	XLOC_025236	30999114	31000140	+	Up_LncRNA	Denovo_LncRNA_PI_DM	3.511446725	3.633690044	3.662354265	4.12158026	4.083297826	3.937745138	0.499942031	0.000239015
chr2	XLOC_025705/Ccdc141	Up_Up	2512243	2512.24	Ccdc141	76847962	77008692	-	Up_mRNA	mRNA	6.950285454	7.015856446	6.999802936	8.059507029	7.953268879	7.913138096	0.986656389	1.07E-22	XLOC_025705	79520935	79525154	+	Up_LncRNA	Denovo_LncRNA_PI_DM	5.066215355	5.084054	5.010890633	5.760627157	5.455424739	5.551716776	0.554305952	1.19E-05
chr2	XLOC_026026/Cd44	Up_Up	70646	70.646	Cd44	102651299	102741822	-	Up_mRNA	mRNA	2.459266878	2.459266878	2.539833677	2.651958644	2.993508471	2.880079929	0.355726537	0.001826247	XLOC_026026	102812468	102815006	+	Up_LncRNA	Denovo_LncRNA_PI_DM	2.321191343	2.321191343	2.363340884	2.519617656	2.897816573	2.625503119	0.373475924	0.001980636
chr2	XLOC_026668/Ttll9	Up_Up	316162	316.162	Ttll9	152788220	152834218	+	Up_mRNA	mRNA	3.089946432	3.196281397	3.126426435	3.521064226	3.595953358	3.873397702	0.52592034	4.68E-06	XLOC_026668	153104382	153104879	+	Up_LncRNA	Denovo_LncRNA_PI_DM	3.231157682	3.266786362	3.266786362	3.860890636	3.922457568	3.881788881	0.636763967	8.75E-09
chr2	XLOC_026852/Ncoa3	Up_Up	37857	37.857	Ncoa3	165818136	165898742	+	Up_mRNA	mRNA	11.00430067	11.10434995	11.03485315	12.07840849	12.12418452	12.0497978	1.036295678	2.88E-72	XLOC_026852	165780279	165781310	+	Up_LncRNA	Denovo_LncRNA_PI_DM	2.575147696	2.613290099	2.650489375	3.078735853	2.885409923	2.915472753	0.369097165	0.001592245
chr2	XLOC_027218/Otud1	Up_Up	19336	19.336	Otud1	19579688	19582217	+	Up_mRNA	mRNA	6.89855691	7.506636463	7.367564039	8.494876144	8.578382366	8.543660901	1.281387333	6.04E-25	XLOC_027218	19558931	19560352	-	Up_LncRNA	Denovo_LncRNA_PI_DM	2.732102635	2.732102635	2.732102635	3.24261849	3.26832303	3.161949162	0.523368125	3.53E-06
chr2	XLOC_027304/Notch1	Down_Down	5201	5.201	Notch1	26313421	26359342	-	Down_mRNA	mRNA	15.18918329	15.32244755	15.30613338	12.60231739	12.70179116	12.7040998	-2.603185288	0	XLOC_027304	26363851	26364543	-	Down_LncRNA	Denovo_LncRNA_PI_DM	6.329028564	6.51744424	6.399967879	4.774319487	4.829119749	4.745973859	-1.613760609	6.66E-36
chr2	XLOC_027308/Notch1	Down_Down	41715	41.715	Notch1	26313421	26359342	-	Down_mRNA	mRNA	15.18918329	15.32244755	15.30613338	12.60231739	12.70179116	12.7040998	-2.603185288	0	XLOC_027308	26400241	26401057	-	Down_LncRNA	Denovo_LncRNA_PI_DM	3.289147479	2.830048789	2.796749905	2.535274774	2.535274774	2.535274774	-0.436707284	7.13E-05
chr2	XLOC_027437/Traf1	Up_Up	21089	21.089	Traf1	34798777	34817292	-	Up_mRNA	mRNA	5.656618793	5.988765167	5.832636798	8.72748207	9.059573302	9.081900806	3.130311806	4.51E-118	XLOC_027437	34792848	34796203	-	Up_LncRNA	Denovo_LncRNA_PI_DM	3.866503106	3.866503106	3.899412768	4.988546833	4.842606718	4.911339746	1.038103782	1.82E-18
chr2	XLOC_027702/Ttn	Up_Down	1512237	1512.24	Ttn	76542040	76820604	-	Up_mRNA	mRNA	5.44044778	5.254230847	5.231625581	7.048540148	6.691888021	6.691888021	1.502003995	1.91E-31	XLOC_027702	75290026	75308367	-	Down_LncRNA	Denovo_LncRNA_PI_DM	7.143147724	7.261935664	7.369522395	6.442364364	6.493782986	6.36626225	-0.790128252	7.92E-14
chr2	XLOC_028014/Rag2	Down_Down	64999	64.999	Rag2	101464904	101472685	+	Down_mRNA	mRNA	9.423337241	9.55336059	9.584760512	6.218843967	6.235488813	6.114501329	-3.330874745	2.32E-177	XLOC_028014	101390037	101399905	-	Down_LncRNA	Denovo_LncRNA_PI_DM	3.270049972	3.115179406	2.96863657	2.650481583	2.650481583	2.650481583	-0.467473733	1.29E-05
chr2	XLOC_028034/Cd44	Up_Up	103089	103.089	Cd44	102651299	102741822	-	Up_mRNA	mRNA	2.459266878	2.459266878	2.539833677	2.651958644	2.993508471	2.880079929	0.355726537	0.001826247	XLOC_028034	102820618	102844911	-	Up_LncRNA	Denovo_LncRNA_PI_DM	4.63897423	4.671531234	4.671531234	6.77178167	6.877402171	6.624526309	2.163913022	3.44E-45
chr2	XLOC_028319/Bcl2l11	Up_Up	1057228	1057.23	Bcl2l11	127951773	127988283	+	Up_mRNA	mRNA	10.39767778	10.48747205	10.50468567	11.81687515	11.89681864	11.89292357	1.405593952	2.31E-120	XLOC_028319	129003875	129009001	-	Up_LncRNA	Denovo_LncRNA_PI_DM	5.13593768	5.325518099	5.007958574	5.58251522	5.59389612	5.605158821	0.431734219	0.000748498
chr3	XLOC_028995/Pag1	Down_Down	25346	25.346	Pag1	9687481	9833679	-	Down_mRNA	mRNA	12.54268431	12.61300531	12.62093044	11.47473919	11.51821894	11.4334731	-1.11672961	4.53E-88	XLOC_028995	9859025	9861202	+	Down_LncRNA	Denovo_LncRNA_PI_DM	3.839462302	3.818461147	3.583452273	3.287749323	3.320882958	3.444903219	-0.4428091	0.001282557
chr3	XLOC_029197/Spry1	Up_Up	196322	196.322	Spry1	37538871	37543521	+	Up_mRNA	mRNA	8.667685084	8.812638151	8.701717275	9.967276257	10.25149817	10.23813161	1.424955176	2.93E-57	XLOC_029197	37735193	37747205	+	Up_LncRNA	Denovo_LncRNA_PI_DM	2.66170418	2.66170418	2.738889579	3.1753635	3.065990114	3.065990114	0.43324416	0.000171822
chr3	XLOC_029276/Med12l	Up_Up	6808684	6808.68	Med12l	58810899	59122334	+	Up_mRNA	mRNA	6.300754757	6.222403974	6.210754937	6.892800168	7.047950258	6.961057151	0.722631303	6.45E-11	XLOC_029276	52002215	52008054	+	Up_LncRNA	Denovo_LncRNA_PI_DM	4.138904973	4.138904973	4.016128998	5.02466428	5.26248264	4.984079679	1.045593812	2.51E-16
chr3	XLOC_030453/Tnfsf10	Up_Up	5374066	5374.07	Tnfsf10	27215998	27238587	+	Up_mRNA	mRNA	6.358964641	6.665098093	6.628703534	7.264546203	7.380409145	7.351295971	0.781161684	7.17E-12	XLOC_030453	21763063	21841932	-	Up_LncRNA	Denovo_LncRNA_PI_DM	3.987403833	4.103216754	4.103216754	4.722958078	4.842805317	4.963588265	0.71826925	5.55E-11
chr3	XLOC_030920/Fhdc1	Up_Up	2965	2.965	Fhdc1	84246117	84284361	-	Up_mRNA	mRNA	5.25967923	5.340473716	5.225619225	5.590078254	5.729513748	6.023982724	0.505934185	7.18E-05	XLOC_030920	84285494	84287326	-	Up_LncRNA	Denovo_LncRNA_PI_DM	2.901672663	2.937164358	2.937164358	3.271009394	3.216905706	3.244271998	0.318623757	0.007356475
chr3	XLOC_031026/Il6ra	Down_Up	352467	352.467	Il6ra	89673245	89717084	-	Down_mRNA	mRNA	4.550353352	4.518009693	4.238774878	4.150567559	3.950107427	4.003648833	-0.400938034	0.001891122	XLOC_031026	90068052	90069551	-	Up_LncRNA	Denovo_LncRNA_PI_DM	3.961934108	4.138396199	4.066124408	4.575475439	4.387968399	4.369201483	0.426237014	0.00209401
chr3	XLOC_031083/Rorc	Down_Down	1797	1.797	Rorc	94176747	94202161	+	Down_mRNA	mRNA	12.26177478	12.40776259	12.39501056	10.37753556	10.49170176	10.45671033	-1.912866755	1.41E-199	XLOC_031083	94173936	94174950	-	Down_LncRNA	Denovo_LncRNA_PI_DM	6.810167298	7.052315551	6.70490368	5.788704242	5.906362886	5.804090561	-1.008261946	7.99E-18
chr3	XLOC_031098/Rfx5	Up_Up	1073	1.073	Rfx5	94758936	94765483	+	Up_mRNA	mRNA	9.874610586	10.02023822	9.95914557	10.76638161	10.99856532	10.98558964	0.965514063	6.94E-36	XLOC_031098	94756422	94757863	-	Up_LncRNA	Denovo_LncRNA_PI_DM	4.321839241	4.321839241	4.152911702	4.859483501	4.562233151	4.614908165	0.445328265	0.00125474
chr3	XLOC_031119/Ctss	Up_Up	131869	131.869	Ctss	95330707	95360325	+	Up_mRNA	mRNA	2.560287145	2.600223237	2.600223237	2.881117309	2.971837517	3.056128021	0.382783076	0.000537251	XLOC_031119	95461404	95462576	-	Up_LncRNA	Denovo_LncRNA_PI_DM	3.672014529	3.728633394	3.642628838	4.396398179	3.883400535	3.930628127	0.458807104	0.00249745
chr3	XLOC_031160/Cd160	Up_Up	35062	35.062	Cd160	96602685	96633274	-	Up_mRNA	mRNA	9.437841016	9.575072812	9.615554253	10.28062365	10.58175887	10.62540531	0.953106582	6.89E-26	XLOC_031160	96595610	96598212	-	Up_LncRNA	Denovo_LncRNA_PI_DM	4.478024281	4.5905665	4.56895424	5.210808691	5.082293514	5.040568251	0.600702762	2.52E-06
chr3	XLOC_031209/Cd101	Up_Down	1186080	1186.08	Cd101	100797451	100833418	-	Up_mRNA	mRNA	4.56872268	4.753399219	4.490915478	5.572813167	5.409185535	5.531510485	0.90015727	2.36E-13	XLOC_031209	99643171	99647338	-	Down_LncRNA	Denovo_LncRNA_PI_DM	2.811111258	2.901149232	2.779543919	2.452456768	2.493215452	2.493215452	-0.35776536	0.00158221
chr3	XLOC_031218/Cd2	Up_Up	41461	41.461	Cd2	101079830	101091862	-	Up_mRNA	mRNA	6.119127413	6.581717699	6.46753797	8.65413363	8.859197045	8.943929357	2.42962565	7.91E-89	XLOC_031218	101047675	101050401	-	Up_LncRNA	Denovo_LncRNA_PI_DM	2.53787365	2.498423271	2.457741567	2.718658595	2.876401863	2.876401863	0.299517399	0.004431822
chr3	XLOC_031223/Cd2	Up_Up	15853	15.853	Cd2	101079830	101091862	-	Up_mRNA	mRNA	6.119127413	6.581717699	6.46753797	8.65413363	8.859197045	8.943929357	2.42962565	7.91E-89	XLOC_031223	101073692	101076009	-	Up_LncRNA	Denovo_LncRNA_PI_DM	3.834459853	3.895543998	3.834459853	4.792531615	4.537913882	4.619114813	0.810401515	1.03E-11
chr3	XLOC_031287/BC051070	Up_Up	6697	6.697	BC051070	106190301	106209100	-	Up_mRNA	mRNA	3.679664845	3.737820785	3.896438675	4.078225306	4.098995017	4.252374866	0.371890294	0.003668525	XLOC_031287	106214748	106215797	-	Up_LncRNA	Denovo_LncRNA_PI_DM	2.517111166	2.597174614	2.597174614	3.223344177	2.743701035	2.708630155	0.413035808	0.007995105
chr3	XLOC_031560/Lef1	Down_Down	166809	166.809	Lef1	130813388	130926249	+	Down_mRNA	mRNA	12.46064307	12.72685321	12.54450422	10.75193507	10.91742608	11.00135149	-1.687095955	4.22E-102	XLOC_031560	130644928	130646579	-	Down_LncRNA	Denovo_LncRNA_PI_DM	3.672144508	3.649874613	3.426857662	3.250035613	3.115657908	3.184709541	-0.400112167	0.000877669
chr3	XLOC_031561/Lef1	Down_Down	162799	162.799	Lef1	130813388	130926249	+	Down_mRNA	mRNA	12.46064307	12.72685321	12.54450422	10.75193507	10.91742608	11.00135149	-1.687095955	4.22E-102	XLOC_031561	130647803	130650589	-	Down_LncRNA	Denovo_LncRNA_PI_DM	7.401596143	7.640905618	7.557296014	5.795871598	5.646339144	5.795871598	-1.812160554	3.48E-50
chr3	XLOC_031565/Lef1	Down_Down	131973	131.973	Lef1	130813388	130926249	+	Down_mRNA	mRNA	12.46064307	12.72685321	12.54450422	10.75193507	10.91742608	11.00135149	-1.687095955	4.22E-102	XLOC_031565	130680231	130681415	-	Down_LncRNA	Denovo_LncRNA_PI_DM	3.199025186	3.086090392	3.277082064	2.822254478	2.784921401	2.784921401	-0.383811274	0.000576767
chr3	XLOC_031568/Lef1	Down_Down	116251	116.251	Lef1	130813388	130926249	+	Down_mRNA	mRNA	12.46064307	12.72685321	12.54450422	10.75193507	10.91742608	11.00135149	-1.687095955	4.22E-102	XLOC_031568	130691568	130697137	-	Down_LncRNA	Denovo_LncRNA_PI_DM	5.552925356	5.469703171	5.480456184	4.329750866	4.443091942	4.469784807	-1.114606833	3.06E-19
chr3	XLOC_031569/Lef1	Down_Down	114031	114.031	Lef1	130813388	130926249	+	Down_mRNA	mRNA	12.46064307	12.72685321	12.54450422	10.75193507	10.91742608	11.00135149	-1.687095955	4.22E-102	XLOC_031569	130697816	130699357	-	Down_LncRNA	Denovo_LncRNA_PI_DM	3.942029399	3.700378467	3.505284667	3.097336146	3.134087776	3.097336146	-0.60018555	5.48E-08
chr3	XLOC_031572/Lef1	Down_Down	107423	107.423	Lef1	130813388	130926249	+	Down_mRNA	mRNA	12.46064307	12.72685321	12.54450422	10.75193507	10.91742608	11.00135149	-1.687095955	4.22E-102	XLOC_031572	130704065	130705965	-	Down_LncRNA	Denovo_LncRNA_PI_DM	4.44133812	4.222215245	4.124883733	3.589055537	3.589055537	3.621069819	-0.673756829	9.88E-09
chr3	XLOC_031573/Lef1	Down_Down	106133	106.133	Lef1	130813388	130926249	+	Down_mRNA	mRNA	12.46064307	12.72685321	12.54450422	10.75193507	10.91742608	11.00135149	-1.687095955	4.22E-102	XLOC_031573	130706441	130707255	-	Down_LncRNA	Denovo_LncRNA_PI_DM	2.566613978	2.632826921	2.566613978	2.344277899	2.260869044	2.260869044	-0.286111488	0.008386633
chr3	XLOC_031574/Lef1	Down_Down	100450	100.45	Lef1	130813388	130926249	+	Down_mRNA	mRNA	12.46064307	12.72685321	12.54450422	10.75193507	10.91742608	11.00135149	-1.687095955	4.22E-102	XLOC_031574	130711878	130712938	-	Down_LncRNA	Denovo_LncRNA_PI_DM	3.262633121	3.488587489	3.290019802	2.87303339	2.947257131	2.98276397	-0.436934877	0.000363834
chr3	XLOC_031575/Lef1	Down_Down	98388	98.388	Lef1	130813388	130926249	+	Down_mRNA	mRNA	12.46064307	12.72685321	12.54450422	10.75193507	10.91742608	11.00135149	-1.687095955	4.22E-102	XLOC_031575	130713149	130715000	-	Down_LncRNA	Denovo_LncRNA_PI_DM	5.031493228	5.108086107	5.031493228	4.204950937	4.176844429	4.259184207	-0.866126505	7.13E-13
chr3	XLOC_031577/Lef1	Down_Down	93477	93.477	Lef1	130813388	130926249	+	Down_mRNA	mRNA	12.46064307	12.72685321	12.54450422	10.75193507	10.91742608	11.00135149	-1.687095955	4.22E-102	XLOC_031577	130718093	130719911	-	Down_LncRNA	Denovo_LncRNA_PI_DM	5.115663755	5.12794521	4.998437679	4.264935159	4.153526369	4.210574043	-0.871451451	1.80E-13
chr3	XLOC_031578/Lef1	Down_Down	87261	87.261	Lef1	130813388	130926249	+	Down_mRNA	mRNA	12.46064307	12.72685321	12.54450422	10.75193507	10.91742608	11.00135149	-1.687095955	4.22E-102	XLOC_031578	130725095	130726127	-	Down_LncRNA	Denovo_LncRNA_PI_DM	2.984884471	3.099474005	3.014587208	2.63965205	2.753657896	2.716784138	-0.336326922	0.005017617
chr4	XLOC_031941/Tox	Up_Up	21457	21.457	Tox	6614532	6917870	-	Up_mRNA	mRNA	5.346539633	5.289174566	5.289174566	9.171755303	9.202821625	9.228850451	3.892846205	9.93E-125	XLOC_031941	6939327	6942899	+	Up_LncRNA	Denovo_LncRNA_PI_DM	3.392701642	3.392701642	3.42754499	4.129099304	4.165892669	4.129099304	0.743179895	2.84E-11
chr4	XLOC_032327/Ugcg	Up_Up	101255	101.255	Ugcg	59202421	59235705	+	Up_mRNA	mRNA	9.712866382	9.836510762	9.634028404	10.91335873	10.8840659	10.79773468	1.137251251	1.30E-55	XLOC_032327	59303676	59304477	+	Up_LncRNA	Denovo_LncRNA_PI_DM	2.167625577	2.167625577	2.167625577	2.253447245	2.614459603	2.645503075	0.266327847	0.002459907
chr4	XLOC_032328/Ugcg	Up_Up	102257	102.257	Ugcg	59202421	59235705	+	Up_mRNA	mRNA	9.712866382	9.836510762	9.634028404	10.91335873	10.8840659	10.79773468	1.137251251	1.30E-55	XLOC_032328	59304678	59305896	+	Up_LncRNA	Denovo_LncRNA_PI_DM	2.708641413	2.708641413	2.708641413	3.024316118	3.393644297	3.16983772	0.500338795	6.42E-06
chr4	XLOC_033852/Nr4a3	Up_Up	26268	26.268	Nr4a3	48064119	48096224	+	Up_mRNA	mRNA	4.891256895	4.859346645	4.859346645	7.509955657	7.464259185	7.412680782	2.592315146	6.56E-61	XLOC_033852	48035627	48037851	-	Up_LncRNA	Denovo_LncRNA_PI_DM	4.085589259	4.003965672	3.975409355	4.650459724	4.741327341	4.650459724	0.674238771	1.94E-08
chr4	XLOC_033958/Ugcg	Up_Up	92523	92.523	Ugcg	59202421	59235705	+	Up_mRNA	mRNA	9.712866382	9.836510762	9.634028404	10.91335873	10.8840659	10.79773468	1.137251251	1.30E-55	XLOC_033958	59281870	59294944	-	Up_LncRNA	Denovo_LncRNA_PI_DM	3.195299089	3.230933664	3.265572149	3.715185277	3.804675621	3.945710636	0.529328815	1.13E-07
chr4	XLOC_033959/Ugcg	Up_Up	86913	86.913	Ugcg	59202421	59235705	+	Up_mRNA	mRNA	9.712866382	9.836510762	9.634028404	10.91335873	10.8840659	10.79773468	1.137251251	1.30E-55	XLOC_033959	59286702	59289334	-	Up_LncRNA	Denovo_LncRNA_PI_DM	2.130038052	2.130038052	2.130038052	2.409295855	2.512767671	2.444733699	0.330993711	0.002450575
chr4	XLOC_034444/Slc5a9	Down_Down	30236	30.236	Slc5a9	111547981	111575401	-	Down_mRNA	mRNA	8.311870915	8.281287127	8.330933841	6.44556449	6.764190217	6.723473733	-1.663621148	2.60E-54	XLOC_034444	111543941	111545165	-	Down_LncRNA	Denovo_LncRNA_PI_DM	3.545084595	3.471926958	3.496838698	3.188050448	3.052315978	3.087693968	-0.384433537	0.000827108
chr4	XLOC_034583/Zc3h12a	Up_Up	2204188	2204.19	Zc3h12a	124795657	124805125	-	Up_mRNA	mRNA	7.265772703	7.595941075	7.514915386	8.906862823	9.050528107	9.083062618	1.554608128	4.67E-53	XLOC_034583	122599089	122600937	-	Up_LncRNA	Denovo_LncRNA_PI_DM	2.93816967	2.901638667	2.973649705	3.456066392	3.253301262	3.253301262	0.41686448	0.000998036
chr5	XLOC_035479/Klf3	Down_Down	326656	326.656	Klf3	65194761	65221368	+	Down_mRNA	mRNA	10.50590539	10.59404108	10.59687587	8.987966885	8.868367105	8.851526558	-1.662987262	5.95E-113	XLOC_035479	64868105	64896973	+	Down_LncRNA	Denovo_LncRNA_PI_DM	4.255039373	4.180400428	4.218349607	3.706978099	3.677226536	3.706978099	-0.525827485	7.82E-06
chr5	XLOC_035501/Chrna9	Down_Down	52996	52.996	Chrna9	66358362	66368725	+	Down_mRNA	mRNA	7.35072025	7.394316248	7.531445968	5.228389876	5.551157108	5.610669934	-1.962088516	2.98E-52	XLOC_035501	66305366	66306633	+	Down_LncRNA	Denovo_LncRNA_PI_DM	4.51111048	4.527240812	4.444111117	3.869164281	3.810012879	3.869164281	-0.654565556	2.66E-08
chr5	XLOC_035502/Chrna9	Down_Down	32250	32.25	Chrna9	66358362	66368725	+	Down_mRNA	mRNA	7.35072025	7.394316248	7.531445968	5.228389876	5.551157108	5.610669934	-1.962088516	2.98E-52	XLOC_035502	66326112	66330161	+	Down_LncRNA	Denovo_LncRNA_PI_DM	6.24398297	6.162310445	6.251827851	5.348332382	5.256466754	5.294116047	-0.916974187	1.99E-15
chr5	XLOC_035503/Chrna9	Down_Down	31758	31.758	Chrna9	66358362	66368725	+	Down_mRNA	mRNA	7.35072025	7.394316248	7.531445968	5.228389876	5.551157108	5.610669934	-1.962088516	2.98E-52	XLOC_035503	66326604	66328052	+	Down_LncRNA	Denovo_LncRNA_PI_DM	6.793167816	6.737399614	6.743734165	5.802174461	5.559768284	5.662969678	-1.077129159	8.55E-21
chr5	XLOC_035507/Chrna9	Down_Down	16299	16.299	Chrna9	66358362	66368725	+	Down_mRNA	mRNA	7.35072025	7.394316248	7.531445968	5.228389876	5.551157108	5.610669934	-1.962088516	2.98E-52	XLOC_035507	66342063	66343449	+	Down_LncRNA	Denovo_LncRNA_PI_DM	2.54639096	2.873648	2.873648	2.387466414	2.387466414	2.429042138	-0.377095906	0.001155577
chr5	XLOC_035743/Agpat9	Up_Up	3934679	3934.68	Agpat9	101275247	101328121	+	Up_mRNA	mRNA	5.654908034	5.54444749	5.684563686	6.410394617	6.410394617	6.432988327	0.789952784	4.92E-12	XLOC_035743	97340568	97366545	+	Up_LncRNA	Denovo_LncRNA_PI_DM	3.249433966	3.315697725	3.249433966	3.888841885	3.697254472	3.625444922	0.521526293	6.51E-05
chr5	XLOC_036047/Dtx1	Down_Down	874	0.874	Dtx1	121130272	121161678	-	Down_mRNA	mRNA	12.64416971	12.84451171	12.90748357	9.011254841	9.137870299	9.281193009	-3.655282279	0	XLOC_036047	121162552	121163463	+	Down_LncRNA	Denovo_LncRNA_PI_DM	3.998902606	3.838266507	3.598755288	3.486919676	3.363224113	3.330166848	-0.386902906	0.000760166
chr5	XLOC_036050/Dtx1	Down_Down	15475	15.475	Dtx1	121130272	121161678	-	Down_mRNA	mRNA	12.64416971	12.84451171	12.90748357	9.011254841	9.137870299	9.281193009	-3.655282279	0	XLOC_036050	121177153	121177787	+	Down_LncRNA	Denovo_LncRNA_PI_DM	3.77083814	3.872833998	3.560419448	3.131779961	3.203232064	3.168026844	-0.567191183	4.72E-07
chr5	XLOC_036051/Dtx1	Down_Down	16207	16.207	Dtx1	121130272	121161678	-	Down_mRNA	mRNA	12.64416971	12.84451171	12.90748357	9.011254841	9.137870299	9.281193009	-3.655282279	0	XLOC_036051	121177885	121178434	+	Down_LncRNA	Denovo_LncRNA_PI_DM	2.571929896	2.761647551	2.53730428	2.264782829	2.264782829	2.264782829	-0.358844413	0.000832874
chr5	XLOC_036657/Kcnh2	Down_Up	961249	961.249	Kcnh2	23825406	23857422	-	Down_mRNA	mRNA	8.573016173	8.734660942	8.812347075	7.575353054	7.705855955	7.599085522	-1.079909886	1.34E-28	XLOC_036657	22895469	22896173	-	Up_LncRNA	Denovo_LncRNA_PI_DM	2.551274295	2.512018835	2.512018835	2.858396316	2.858396316	2.76425301	0.333292328	0.009102845
chr5	XLOC_036978/Klf3	Down_Down	78	0.078	Klf3	65194761	65221368	+	Down_mRNA	mRNA	10.50590539	10.59404108	10.59687587	8.987966885	8.868367105	8.851526558	-1.662987262	5.95E-113	XLOC_036978	65193102	65194683	-	Down_LncRNA	Denovo_LncRNA_PI_DM	5.743969616	5.806585066	5.975169963	5.215632591	5.198112306	5.143845082	-0.635035766	3.29E-08
chr5	XLOC_036999/Chrna9	Down_Down	132375	132.375	Chrna9	66358362	66368725	+	Down_mRNA	mRNA	7.35072025	7.394316248	7.531445968	5.228389876	5.551157108	5.610669934	-1.962088516	2.98E-52	XLOC_036999	66222143	66225987	-	Down_LncRNA	Denovo_LncRNA_PI_DM	5.952783029	6.028784215	5.944008128	4.677479807	4.755962089	4.898641172	-1.258470843	1.79E-22
chr5	XLOC_037001/Chrna9	Down_Down	125778	125.778	Chrna9	66358362	66368725	+	Down_mRNA	mRNA	7.35072025	7.394316248	7.531445968	5.228389876	5.551157108	5.610669934	-1.962088516	2.98E-52	XLOC_037001	66232211	66232584	-	Down_LncRNA	Denovo_LncRNA_PI_DM	3.493094144	3.300475502	3.131810353	2.824098961	2.862324522	2.899420339	-0.465248258	8.34E-05
chr5	XLOC_037003/Chrna9	Down_Down	119791	119.791	Chrna9	66358362	66368725	+	Down_mRNA	mRNA	7.35072025	7.394316248	7.531445968	5.228389876	5.551157108	5.610669934	-1.962088516	2.98E-52	XLOC_037003	66238061	66238571	-	Down_LncRNA	Denovo_LncRNA_PI_DM	4.12034131	4.44405155	3.97262225	3.471941612	3.571749196	3.633906706	-0.657159633	3.05E-07
chr5	XLOC_037004/Chrna9	Down_Down	113527	113.527	Chrna9	66358362	66368725	+	Down_mRNA	mRNA	7.35072025	7.394316248	7.531445968	5.228389876	5.551157108	5.610669934	-1.962088516	2.98E-52	XLOC_037004	66243956	66244835	-	Down_LncRNA	Denovo_LncRNA_PI_DM	4.55760348	4.55760348	4.278606246	3.905517441	3.758453563	3.8195362	-0.6326189	1.02E-07
chr5	XLOC_037629/Serpine1	Up_Down	448636	448.636	Serpine1	137537375	137548142	-	Up_mRNA	mRNA	4.925824926	5.212242979	5.311426811	7.343503186	7.618148109	7.469112305	2.327089628	2.51E-10	XLOC_037629	137096191	137099506	-	Down_LncRNA	Denovo_LncRNA_PI_DM	6.016817695	6.189827375	6.165546068	5.287056458	5.287056458	5.305024412	-0.837007255	9.55E-13
chr5	XLOC_037786/6330406I15Rik	Down_Down	435151	435.151	6330406I15Rik	150214380	150234278	+	Down_mRNA	mRNA	5.973809162	6.143529252	6.135220815	5.320713693	5.388441747	5.248599141	-0.764934883	8.27E-11	XLOC_037786	149777520	149779229	-	Down_LncRNA	Denovo_LncRNA_PI_DM	7.547530054	7.633579792	7.412308621	6.422971301	6.341469506	6.377097724	-1.148919085	4.27E-26
chr5	XLOC_037787/6330406I15Rik	Down_Down	434231	434.231	6330406I15Rik	150214380	150234278	+	Down_mRNA	mRNA	5.973809162	6.143529252	6.135220815	5.320713693	5.388441747	5.248599141	-0.764934883	8.27E-11	XLOC_037787	149779840	149780149	-	Down_LncRNA	Denovo_LncRNA_PI_DM	4.722024781	4.459127566	4.38690783	3.904254521	3.932570038	3.904254521	-0.604274447	3.28E-07
chr6	XLOC_038436/Capg	Up_Up	452775	452.775	Capg	72494432	72512974	+	Up_mRNA	mRNA	4.025895115	4.056413684	3.994571079	4.879283121	5.028854321	5.13766304	0.989640201	1.11E-16	XLOC_038436	72947207	72948495	+	Up_LncRNA	Denovo_LncRNA_PI_DM	3.79896902	3.851786608	3.685421947	4.258284661	3.973953948	4.221903115	0.337393446	0.003389813
chr6	XLOC_038542/Dysf	Down_Up	1973994	1973.99	Dysf	83958583	84161036	+	Down_mRNA	mRNA	5.036960618	4.922261708	5.177184549	4.387278926	4.52573622	4.362438294	-0.620317812	3.53E-07	XLOC_038542	85932577	85966999	+	Up_LncRNA	Denovo_LncRNA_PI_DM	4.410760735	4.313566895	4.287897319	5.060212167	5.085683721	4.847407968	0.735539627	3.90E-08
chr6	XLOC_038837/M6pr	Up_Up	10533	10.533	M6pr	122259027	122267695	+	Up_mRNA	mRNA	11.33979121	11.45077758	11.44346169	12.20893573	12.31804239	12.35219481	0.881714147	1.37E-45	XLOC_038837	122248494	122249496	+	Up_LncRNA	Denovo_LncRNA_PI_DM	3.221888471	3.221888471	3.221888471	3.855442349	3.897077023	3.95678138	0.654371215	3.55E-10
chr6	XLOC_039224/Glcci1	Down_Down	19195	19.195	Glcci1	8459595	8547548	+	Down_mRNA	mRNA	12.77877184	12.88751092	12.847464	11.69694897	11.78863054	11.78019992	-1.082655774	9.17E-78	XLOC_039224	8439907	8440400	-	Down_LncRNA	Denovo_LncRNA_PI_DM	3.529323933	3.455916076	3.430369151	2.998275177	3.070390684	3.23386785	-0.43753679	0.002998914
chr6	XLOC_039357/Fam40b	Down_Up	1141253	1141.25	Fam40b	29867012	29909680	+	Down_mRNA	mRNA	8.201815822	8.291208276	8.186240349	7.01767115	7.15249376	7.090943861	-1.139385225	8.29E-31	XLOC_039357	31006729	31008265	-	Up_LncRNA	Denovo_LncRNA_PI_DM	2.410527244	2.328240241	2.328240241	2.726860836	2.663147163	2.630010991	0.339334758	0.004983483
chr6	XLOC_039625/2410066E13Rik	Down_Up	2891927	2891.93	2410066E13Rik	54631765	54650400	+	Down_mRNA	mRNA	4.477500588	4.797185186	4.767658128	4.213673378	4.417204912	4.238209774	-0.391085279	0.002852676	XLOC_039625	57523006	57523692	-	Up_LncRNA	Denovo_LncRNA_PI_DM	2.475583458	2.516449496	2.516449496	3.062266474	2.896039291	2.63184066	0.4763254	0.001627501
chr7	XLOC_041220/Chsy1	Up_Down	2121196	2121.2	Chsy1	73254400	73318684	+	Up_mRNA	mRNA	9.355045379	9.433800691	9.450052775	10.33595452	10.48552696	10.4640699	1.015550844	9.71E-44	XLOC_041220	71133204	71160049	+	Down_LncRNA	Denovo_LncRNA_PI_DM	5.270864665	5.447896222	5.357077648	4.626155535	4.735839486	4.671334596	-0.677615335	1.01E-08
chr7	XLOC_041221/Chsy1	Up_Down	2093973	2093.97	Chsy1	73254400	73318684	+	Up_mRNA	mRNA	9.355045379	9.433800691	9.450052775	10.33595452	10.48552696	10.4640699	1.015550844	9.71E-44	XLOC_041221	71160427	71161365	+	Down_LncRNA	Denovo_LncRNA_PI_DM	3.278657786	3.278657786	3.278657786	2.908735698	2.908735698	2.908735698	-0.369922088	0.00130485
chr7	XLOC_041222/Chsy1	Up_Down	2089950	2089.95	Chsy1	73254400	73318684	+	Up_mRNA	mRNA	9.355045379	9.433800691	9.450052775	10.33595452	10.48552696	10.4640699	1.015550844	9.71E-44	XLOC_041222	71164450	71165337	+	Down_LncRNA	Denovo_LncRNA_PI_DM	2.700946425	3.005677991	2.832130755	2.474229246	2.554347258	2.514906137	-0.331963472	0.00404971
chr7	XLOC_041313/Klhl25	Up_Down	2735684	2735.68	Klhl25	82993223	83019016	+	Up_mRNA	mRNA	8.496464039	8.74089171	8.771012597	9.381681294	9.529301774	9.524899349	0.809171357	2.51E-18	XLOC_041313	80257539	80293466	+	Down_LncRNA	Denovo_LncRNA_PI_DM	6.036168179	6.29635266	6.325873712	5.161783538	5.386242814	5.222200598	-0.945451674	4.50E-15
chr7	XLOC_041315/Klhl25	Up_Down	2628308	2628.31	Klhl25	82993223	83019016	+	Up_mRNA	mRNA	8.496464039	8.74089171	8.771012597	9.381681294	9.529301774	9.524899349	0.809171357	2.51E-18	XLOC_041315	80364915	80367846	+	Down_LncRNA	Denovo_LncRNA_PI_DM	5.913039375	5.896100567	5.843686893	4.435254121	4.404334062	4.465409822	-1.46448152	2.76E-29
chr7	XLOC_043185/Igf1r	Down_Down	147907	147.907	Igf1r	75097142	75378553	+	Down_mRNA	mRNA	12.0895539	12.24121832	12.06860153	11.16860022	11.2722946	11.20448601	-0.917997641	8.01E-46	XLOC_043185	74929365	74949235	-	Down_LncRNA	Denovo_LncRNA_PI_DM	5.001175793	5.028419382	5.143234906	4.150486378	4.289600031	4.436792632	-0.837566823	5.54E-10
chr7	XLOC_043219/Klhl25	Up_Down	2744879	2744.88	Klhl25	82993223	83019016	+	Up_mRNA	mRNA	8.496464039	8.74089171	8.771012597	9.381681294	9.529301774	9.524899349	0.809171357	2.51E-18	XLOC_043219	80247473	80248344	-	Down_LncRNA	Denovo_LncRNA_PI_DM	4.524814527	4.585485797	4.281572668	3.647548036	3.713205549	3.805319712	-0.783580872	3.36E-10
chr7	XLOC_043220/Klhl25	Up_Down	2744043	2744.04	Klhl25	82993223	83019016	+	Up_mRNA	mRNA	8.496464039	8.74089171	8.771012597	9.381681294	9.529301774	9.524899349	0.809171357	2.51E-18	XLOC_043220	80248794	80249180	-	Down_LncRNA	Denovo_LncRNA_PI_DM	3.245058252	2.886711975	2.854151915	2.677122645	2.638520389	2.638520389	-0.337485863	0.003326209
chr7	XLOC_043221/Klhl25	Up_Down	2740305	2740.3	Klhl25	82993223	83019016	+	Up_mRNA	mRNA	8.496464039	8.74089171	8.771012597	9.381681294	9.529301774	9.524899349	0.809171357	2.51E-18	XLOC_043221	80252166	80252918	-	Down_LncRNA	Denovo_LncRNA_PI_DM	3.845413575	3.432136744	3.610996863	3.081094711	3.285189695	3.081094711	-0.446373524	9.54E-05
chr7	XLOC_043222/Klhl25	Up_Down	2737537	2737.54	Klhl25	82993223	83019016	+	Up_mRNA	mRNA	8.496464039	8.74089171	8.771012597	9.381681294	9.529301774	9.524899349	0.809171357	2.51E-18	XLOC_043222	80255297	80255686	-	Down_LncRNA	Denovo_LncRNA_PI_DM	2.209148051	2.429314182	2.395135728	2.039074199	2.039074199	2.039074199	-0.305458455	0.005078254
chr7	XLOC_043223/Klhl25	Up_Down	2729698	2729.7	Klhl25	82993223	83019016	+	Up_mRNA	mRNA	8.496464039	8.74089171	8.771012597	9.381681294	9.529301774	9.524899349	0.809171357	2.51E-18	XLOC_043223	80262222	80263525	-	Down_LncRNA	Denovo_LncRNA_PI_DM	3.973840454	3.84986891	3.993236098	3.265442493	3.300905322	3.300905322	-0.655807913	4.22E-09
chr7	XLOC_043224/Klhl25	Up_Down	2692677	2692.68	Klhl25	82993223	83019016	+	Up_mRNA	mRNA	8.496464039	8.74089171	8.771012597	9.381681294	9.529301774	9.524899349	0.809171357	2.51E-18	XLOC_043224	80299927	80300546	-	Down_LncRNA	Denovo_LncRNA_PI_DM	2.917631891	2.832010504	2.532300284	2.372506359	2.372506359	2.372506359	-0.388141201	0.000374356
chr7	XLOC_043226/Klhl25	Up_Down	2657350	2657.35	Klhl25	82993223	83019016	+	Up_mRNA	mRNA	8.496464039	8.74089171	8.771012597	9.381681294	9.529301774	9.524899349	0.809171357	2.51E-18	XLOC_043226	80335408	80335873	-	Down_LncRNA	Denovo_LncRNA_PI_DM	2.212204761	2.212204761	2.322141131	1.960802828	1.960802828	1.960802828	-0.28804739	0.008129576
chr7	XLOC_043248/Ntrk3	Down_Down	399246	399.246	Ntrk3	85336999	85722724	-	Down_mRNA	mRNA	8.431592165	8.674899655	8.499848489	7.509509708	7.347534382	7.453679515	-1.098538901	6.79E-28	XLOC_043248	85321156	85323478	-	Down_LncRNA	Denovo_LncRNA_PI_DM	3.934443787	4.017421951	3.997248624	3.668540335	3.492348027	3.460207523	-0.40259394	0.000317867
chr7	XLOC_043249/Ntrk3	Down_Down	397138	397.138	Ntrk3	85336999	85722724	-	Down_mRNA	mRNA	8.431592165	8.674899655	8.499848489	7.509509708	7.347534382	7.453679515	-1.098538901	6.79E-28	XLOC_043249	85323860	85325586	-	Down_LncRNA	Denovo_LncRNA_PI_DM	3.715347934	3.715347934	3.550341966	3.197451442	3.197451442	3.264066413	-0.462894502	0.000148485
chr7	XLOC_043405/Aqp11	Down_Down	14483	14.483	Aqp11	104874888	104886757	-	Down_mRNA	mRNA	8.023110365	8.108666952	8.097223053	5.593324083	5.65874641	5.87378376	-2.367715372	4.28E-81	XLOC_043405	104870723	104872274	-	Down_LncRNA	Denovo_LncRNA_PI_DM	3.315623316	3.076978129	3.162004183	2.701643797	2.701643797	2.701643797	-0.483224746	6.03E-06
chr7	XLOC_043422/Lrrc32	Down_Down	27241	27.241	Lrrc32	105642731	105650340	+	Down_mRNA	mRNA	5.400952901	5.237637588	5.542574397	4.662450289	4.79169761	4.79169761	-0.645106459	1.20E-07	XLOC_043422	105666954	105669972	-	Down_LncRNA	Denovo_LncRNA_PI_DM	5.298113253	5.287048958	4.98108656	4.176221242	4.343620543	4.262934803	-0.928828698	3.65E-14
chr7	XLOC_043424/Lrrc32	Down_Down	31714	31.714	Lrrc32	105642731	105650340	+	Down_mRNA	mRNA	5.400952901	5.237637588	5.542574397	4.662450289	4.79169761	4.79169761	-0.645106459	1.20E-07	XLOC_043424	105672986	105674445	-	Down_LncRNA	Denovo_LncRNA_PI_DM	3.889231207	3.702436885	3.53244281	3.130902839	3.20214396	3.236259049	-0.541513568	7.48E-06
chr7	XLOC_043433/Lrrc32	Down_Down	63616	63.616	Lrrc32	105642731	105650340	+	Down_mRNA	mRNA	5.400952901	5.237637588	5.542574397	4.662450289	4.79169761	4.79169761	-0.645106459	1.20E-07	XLOC_043433	105706032	105706347	-	Down_LncRNA	Denovo_LncRNA_PI_DM	2.827615142	2.827615142	2.73421216	2.403048308	2.403048308	2.403048308	-0.393432507	0.000207001
chr8	XLOC_044437/Dusp4	Up_Up	628662	628.662	Dusp4	35870663	35882948	+	Up_mRNA	mRNA	7.274399916	7.554565049	7.626762291	11.08619549	11.22668099	11.22456012	3.693903113	0	XLOC_044437	36499325	36507001	+	Up_LncRNA	Denovo_LncRNA_PI_DM	3.078142758	3.009301697	2.973378173	3.373073677	3.472897538	3.373073677	0.402711399	0.000964192
chr8	XLOC_045341/Snai3	Down_Up	599927	599.927	Snai3	124978105	124984592	-	Down_mRNA	mRNA	7.69590743	7.99982101	7.948894571	6.051148452	6.399042458	6.298227395	-1.632068235	4.23E-42	XLOC_045341	124384665	124385446	+	Up_LncRNA	Denovo_LncRNA_PI_DM	3.939571788	4.140638138	3.966758518	4.330473842	4.349684809	4.603525656	0.324423178	0.001314309
chr8	XLOC_045816/Irf2	Up_Up	117	0.117	Irf2	47825098	47932812	+	Up_mRNA	mRNA	8.349400586	8.496613171	8.38406639	9.924801027	10.03496232	10.01451553	1.581399576	1.18E-85	XLOC_045816	47798656	47824981	-	Up_LncRNA	Denovo_LncRNA_PI_DM	6.368782389	6.584401546	6.420132568	8.143402255	8.038653638	8.051468103	1.633255779	2.47E-51
chr8	XLOC_046538/Ldhd	Down_Up	103021	103.021	Ldhd	114150170	114154222	-	Down_mRNA	mRNA	6.573254287	6.926819829	6.880954105	5.952342891	5.869211092	5.883496453	-0.891992595	6.06E-14	XLOC_046538	114048827	114051201	-	Up_LncRNA	Denovo_LncRNA_PI_DM	3.092565951	2.98838897	3.092565951	3.436698519	3.411602233	3.359702336	0.366310085	0.004114608
chr8	XLOC_046603/Gse1	Down_Down	33641	33.641	Gse1	123012765	123105283	+	Down_mRNA	mRNA	10.78948133	10.99890559	10.99945088	9.40640366	9.392880268	9.42925425	-1.519766542	5.54E-92	XLOC_046603	122977934	122979124	-	Down_LncRNA	Denovo_LncRNA_PI_DM	3.440675892	3.313953577	3.286848017	3.077303049	2.974921343	2.93880337	-0.321046967	0.003644071
chr8	XLOC_046607/Gse1	Down_Down	14966	14.966	Gse1	123012765	123105283	+	Down_mRNA	mRNA	10.78948133	10.99890559	10.99945088	9.40640366	9.392880268	9.42925425	-1.519766542	5.54E-92	XLOC_046607	122993141	122997799	-	Down_LncRNA	Denovo_LncRNA_PI_DM	6.843462152	6.700419172	6.607750824	5.390631011	5.576304455	5.593329383	-1.233742983	1.35E-23
chr8	XLOC_046715/Tubb3	Down_Up	3434064	3434.06	Tubb3	125935463	125945910	+	Down_mRNA	mRNA	6.394982265	6.347293136	6.410432378	5.549273263	5.775056279	5.86654255	-0.653945229	7.12E-08	XLOC_046715	129336510	129369527	-	Up_LncRNA	Denovo_LncRNA_PI_DM	3.406663273	3.406663273	3.439413251	3.952828042	3.973298706	4.013149948	0.545483442	7.23E-07
chr9	XLOC_046796/Maml2	Up_Up	197848	197.848	Maml2	13424432	13513977	+	Up_mRNA	mRNA	6.873639453	6.551728001	6.426661532	8.3355252	8.277757236	8.311108235	1.690787229	3.77E-50	XLOC_046796	13226584	13227868	+	Up_LncRNA	Denovo_LncRNA_PI_DM	2.875678451	2.949826123	2.949826123	3.370701673	3.345138377	3.370701673	0.432809793	0.000103207
chr9	XLOC_046798/Maml2	Up_Up	193451	193.451	Maml2	13424432	13513977	+	Up_mRNA	mRNA	6.873639453	6.551728001	6.426661532	8.3355252	8.277757236	8.311108235	1.690787229	3.77E-50	XLOC_046798	13230981	13233118	+	Up_LncRNA	Denovo_LncRNA_PI_DM	3.574468524	3.574468524	3.706708419	4.841390976	4.166503717	4.207841425	0.885398857	2.81E-10
chr9	XLOC_046800/Maml2	Up_Up	183378	183.378	Maml2	13424432	13513977	+	Up_mRNA	mRNA	6.873639453	6.551728001	6.426661532	8.3355252	8.277757236	8.311108235	1.690787229	3.77E-50	XLOC_046800	13241054	13242829	+	Up_LncRNA	Denovo_LncRNA_PI_DM	3.551053528	3.520959806	3.392246808	4.175703132	3.742309031	3.948826525	0.470919367	0.000159675
chr9	XLOC_046804/Maml2	Up_Up	174568	174.568	Maml2	13424432	13513977	+	Up_mRNA	mRNA	6.873639453	6.551728001	6.426661532	8.3355252	8.277757236	8.311108235	1.690787229	3.77E-50	XLOC_046804	13249864	13266533	+	Up_LncRNA	Denovo_LncRNA_PI_DM	5.534188755	5.264526509	5.217240749	7.68046119	6.537843209	6.614435791	1.770500195	2.15E-06
chr9	XLOC_046805/Maml2	Up_Up	156479	156.479	Maml2	13424432	13513977	+	Up_mRNA	mRNA	6.873639453	6.551728001	6.426661532	8.3355252	8.277757236	8.311108235	1.690787229	3.77E-50	XLOC_046805	13267953	13270417	+	Up_LncRNA	Denovo_LncRNA_PI_DM	3.430846513	3.466293986	3.466293986	4.688841987	4.016116216	3.924952065	0.89800094	5.23E-10
chr9	XLOC_046809/Maml2	Up_Up	142841	142.841	Maml2	13424432	13513977	+	Up_mRNA	mRNA	6.873639453	6.551728001	6.426661532	8.3355252	8.277757236	8.311108235	1.690787229	3.77E-50	XLOC_046809	13281591	13283127	+	Up_LncRNA	Denovo_LncRNA_PI_DM	3.287224932	3.287224932	3.21465893	4.431006281	3.569078459	3.596660418	0.737006105	1.78E-06
chr9	XLOC_046811/Maml2	Up_Up	138638	138.638	Maml2	13424432	13513977	+	Up_mRNA	mRNA	6.873639453	6.551728001	6.426661532	8.3355252	8.277757236	8.311108235	1.690787229	3.77E-50	XLOC_046811	13285794	13286543	+	Up_LncRNA	Denovo_LncRNA_PI_DM	2.202312182	2.202312182	2.202312182	2.956970046	2.329626069	2.369526166	0.440985876	0.00207301
chr9	XLOC_046813/Maml2	Up_Up	133886	133.886	Maml2	13424432	13513977	+	Up_mRNA	mRNA	6.873639453	6.551728001	6.426661532	8.3355252	8.277757236	8.311108235	1.690787229	3.77E-50	XLOC_046813	13290546	13292357	+	Up_LncRNA	Denovo_LncRNA_PI_DM	3.169813412	3.027542544	3.100731553	3.932559131	3.412239859	3.327009337	0.573036992	0.000209152
chr9	XLOC_046816/Maml2	Up_Up	123730	123.73	Maml2	13424432	13513977	+	Up_mRNA	mRNA	6.873639453	6.551728001	6.426661532	8.3355252	8.277757236	8.311108235	1.690787229	3.77E-50	XLOC_046816	13300702	13304939	+	Up_LncRNA	Denovo_LncRNA_PI_DM	4.162227652	4.132095258	4.069451506	5.623942666	4.790043773	5.077282485	1.085735081	3.92E-15
chr9	XLOC_046817/Maml2	Up_Up	116764	116.764	Maml2	13424432	13513977	+	Up_mRNA	mRNA	6.873639453	6.551728001	6.426661532	8.3355252	8.277757236	8.311108235	1.690787229	3.77E-50	XLOC_046817	13307668	13309046	+	Up_LncRNA	Denovo_LncRNA_PI_DM	2.89649201	3.00744663	2.93457925	3.747445454	3.109272517	3.34505521	0.482186356	0.000166239
chr9	XLOC_046818/Maml2	Up_Up	114686	114.686	Maml2	13424432	13513977	+	Up_mRNA	mRNA	6.873639453	6.551728001	6.426661532	8.3355252	8.277757236	8.311108235	1.690787229	3.77E-50	XLOC_046818	13309746	13310665	+	Up_LncRNA	Denovo_LncRNA_PI_DM	2.45197676	2.370508866	2.411873314	2.765341878	2.669365011	2.702198418	0.305900464	0.008927531
chr9	XLOC_046820/Maml2	Up_Up	109714	109.714	Maml2	13424432	13513977	+	Up_mRNA	mRNA	6.873639453	6.551728001	6.426661532	8.3355252	8.277757236	8.311108235	1.690787229	3.77E-50	XLOC_046820	13314718	13317609	+	Up_LncRNA	Denovo_LncRNA_PI_DM	3.335058392	3.170274426	3.205091017	3.848523244	3.583652663	3.55852411	0.479280009	0.00043742
chr9	XLOC_046825/Maml2	Up_Up	92818	92.818	Maml2	13424432	13513977	+	Up_mRNA	mRNA	6.873639453	6.551728001	6.426661532	8.3355252	8.277757236	8.311108235	1.690787229	3.77E-50	XLOC_046825	13331614	13334134	+	Up_LncRNA	Denovo_LncRNA_PI_DM	3.783034924	3.63612822	3.571774773	4.450421266	4.052144848	4.1950086	0.587637084	4.21E-06
chr9	XLOC_046828/Maml2	Up_Up	82062	82.062	Maml2	13424432	13513977	+	Up_mRNA	mRNA	6.873639453	6.551728001	6.426661532	8.3355252	8.277757236	8.311108235	1.690787229	3.77E-50	XLOC_046828	13342370	13344461	+	Up_LncRNA	Denovo_LncRNA_PI_DM	3.11710489	3.11710489	3.255920461	3.75554411	3.570688482	3.776673587	0.499739549	2.77E-06
chr9	XLOC_046830/Maml2	Up_Up	77772	77.772	Maml2	13424432	13513977	+	Up_mRNA	mRNA	6.873639453	6.551728001	6.426661532	8.3355252	8.277757236	8.311108235	1.690787229	3.77E-50	XLOC_046830	13346660	13359814	+	Up_LncRNA	Denovo_LncRNA_PI_DM	5.035353091	5.080994936	5.011850922	6.627746645	6.274373864	6.226350803	1.408327272	1.19E-25
chr9	XLOC_046835/Maml2	Up_Up	52344	52.344	Maml2	13424432	13513977	+	Up_mRNA	mRNA	6.873639453	6.551728001	6.426661532	8.3355252	8.277757236	8.311108235	1.690787229	3.77E-50	XLOC_046835	13372088	13375410	+	Up_LncRNA	Denovo_LncRNA_PI_DM	3.918792595	3.861504831	3.861504831	4.680370638	4.44580857	4.428184901	0.682488851	5.80E-08
chr9	XLOC_046840/Maml2	Up_Up	40420	40.42	Maml2	13424432	13513977	+	Up_mRNA	mRNA	6.873639453	6.551728001	6.426661532	8.3355252	8.277757236	8.311108235	1.690787229	3.77E-50	XLOC_046840	13384012	13385090	+	Up_LncRNA	Denovo_LncRNA_PI_DM	2.169289262	2.169289262	2.169289262	2.735524672	2.448052386	2.335685887	0.422499267	0.002115454
chr9	XLOC_046842/Maml2	Up_Up	33384	33.384	Maml2	13424432	13513977	+	Up_mRNA	mRNA	6.873639453	6.551728001	6.426661532	8.3355252	8.277757236	8.311108235	1.690787229	3.77E-50	XLOC_046842	13391048	13391844	+	Up_LncRNA	Denovo_LncRNA_PI_DM	2.138137997	2.138137997	2.138137997	2.648578797	2.265513862	2.488536163	0.318908332	0.002754384
chr9	XLOC_046854/Sesn3	Up_Up	185563	185.563	Sesn3	14080744	14130578	+	Up_mRNA	mRNA	9.628307528	9.648284849	9.575184478	11.41158426	11.41527266	11.37536842	1.783482826	6.14E-182	XLOC_046854	13895181	13913915	+	Up_LncRNA	Denovo_LncRNA_PI_DM	3.025735143	3.098183267	3.062492235	3.605772584	3.559134444	3.582691016	0.520316632	2.64E-06
chr9	XLOC_047306/Gm4894	Down_Down	32711	32.711	Gm4894	49058635	49088699	+	Down_mRNA	mRNA	6.566439895	6.627247468	6.528339011	4.699050223	4.636257092	4.870648767	-1.838690098	8.45E-41	XLOC_047306	49091346	49092482	+	Down_LncRNA	Denovo_LncRNA_PI_DM	5.469682759	5.406716152	5.406716152	4.213649335	4.150324624	4.182402913	-1.245718041	1.08E-23
chr9	XLOC_047309/Drd2	Down_Down	33303	33.303	Drd2	49148766	49215319	+	Down_mRNA	mRNA	2.750407213	2.961616439	2.875601498	2.4545965	2.4545965	2.4545965	-0.407945217	0.000125928	XLOC_047309	49115463	49116518	+	Down_LncRNA	Denovo_LncRNA_PI_DM	2.771033239	2.676633915	2.708916678	2.341619634	2.341619634	2.341619634	-0.377241643	0.00038218
chr9	XLOC_047310/Drd2	Down_Down	30441	30.441	Drd2	49148766	49215319	+	Down_mRNA	mRNA	2.750407213	2.961616439	2.875601498	2.4545965	2.4545965	2.4545965	-0.407945217	0.000125928	XLOC_047310	49118325	49119653	+	Down_LncRNA	Denovo_LncRNA_PI_DM	2.512767671	2.444733699	2.409295855	2.130038052	2.130038052	2.130038052	-0.325561023	0.002450575
chr9	XLOC_047473/Tle3	Down_Down	161208	161.208	Tle3	61220172	61266304	+	Down_mRNA	mRNA	12.37067486	12.57399034	12.44833604	9.019619708	9.364803859	9.388294411	-3.206761088	6.71E-304	XLOC_047473	61058964	61060210	+	Down_LncRNA	Denovo_LncRNA_PI_DM	3.784956679	3.890183511	3.869907531	3.19369491	3.229634601	3.19369491	-0.636684485	4.09E-09
chr9	XLOC_047474/Tle3	Down_Down	172579	172.579	Tle3	61220172	61266304	+	Down_mRNA	mRNA	12.37067486	12.57399034	12.44833604	9.019619708	9.364803859	9.388294411	-3.206761088	6.71E-304	XLOC_047474	61047593	61048124	+	Down_LncRNA	Denovo_LncRNA_PI_DM	2.200477474	2.37974484	2.12134382	1.947836168	1.947836168	1.947836168	-0.28601921	0.00921488
chr9	XLOC_047868/Rbp1	Down_Down	201463	201.463	Rbp1	98323379	98346969	+	Down_mRNA	mRNA	3.876982597	3.855538157	3.765386714	3.472614766	3.472614766	3.502529679	-0.350049419	0.003987873	XLOC_047868	98524842	98525805	+	Down_LncRNA	Denovo_LncRNA_PI_DM	5.018678829	4.562630214	4.659128281	3.767497873	3.767497873	3.767497873	-0.979314569	8.53E-17
chr9	XLOC_048285/Folr4	Up_Up	301332	301.332	Folr4	14690257	14708395	-	Up_mRNA	mRNA	4.944688852	4.899767194	4.899767194	5.734915302	6.021032468	6.170109574	1.060611368	1.72E-17	XLOC_048285	15005316	15009727	-	Up_LncRNA	Denovo_LncRNA_PI_DM	2.643757869	2.643757869	2.643757869	3.107473697	3.134687051	3.079621285	0.477322505	1.18E-05
chr9	XLOC_048427/Slc37a2	Up_Down	4646736	4646.74	Slc37a2	37036733	37063323	-	Up_mRNA	mRNA	6.416978294	6.838805977	6.522810713	7.262976021	7.252350738	7.344601239	0.693777671	1.55E-08	XLOC_048427	32414462	32416587	-	Down_LncRNA	Denovo_LncRNA_PI_DM	5.751352757	5.597103385	5.480409949	5.135368059	4.971713621	4.991132601	-0.55608119	2.61E-06
chr9	XLOC_048563/Thy1	Down_Down	104458	104.458	Thy1	43851466	43856662	+	Down_mRNA	mRNA	15.65937609	15.83110388	15.87296244	14.03776852	14.22546422	14.29714088	-1.601022925	1.57E-70	XLOC_048563	43744241	43747008	-	Down_LncRNA	Denovo_LncRNA_PI_DM	7.523819052	7.326315943	7.386918007	6.012194336	6.084276384	5.98208079	-1.364115641	8.68E-35
chr9	XLOC_048649/Ttc12	Down_Up	743540	743.54	Ttc12	49245065	49294330	-	Down_mRNA	mRNA	4.760220021	5.102609345	5.150271079	4.260256991	4.233789589	4.286138745	-0.74430504	8.34E-10	XLOC_048649	50036221	50037870	-	Up_LncRNA	Denovo_LncRNA_PI_DM	2.228429683	2.228429683	2.228429683	2.313343159	2.789437807	2.639238718	0.3229608	0.001591574
chr9	XLOC_048650/Ttc12	Down_Up	746975	746.975	Ttc12	49245065	49294330	-	Down_mRNA	mRNA	4.760220021	5.102609345	5.150271079	4.260256991	4.233789589	4.286138745	-0.74430504	8.34E-10	XLOC_048650	50039375	50041305	-	Up_LncRNA	Denovo_LncRNA_PI_DM	3.497102018	3.564511589	3.531279915	4.221853348	4.240171566	4.360575384	0.70004795	4.74E-11
chr9	XLOC_048796/Neo1	Up_Up	894219	894.219	Neo1	58722486	58884248	-	Up_mRNA	mRNA	9.463295574	9.473980545	9.562963	10.29385287	10.58620997	10.47996421	0.953262643	4.12E-31	XLOC_048796	59776874	59778467	-	Up_LncRNA	Denovo_LncRNA_PI_DM	2.552565138	2.552565138	2.592611506	2.935653436	3.04970884	2.935653436	0.426767211	0.000164161
chr9	XLOC_048811/Tle3	Down_Down	246726	246.726	Tle3	61220172	61266304	+	Down_mRNA	mRNA	12.37067486	12.57399034	12.44833604	9.019619708	9.364803859	9.388294411	-3.206761088	6.71E-304	XLOC_048811	60972553	60973446	-	Down_LncRNA	Denovo_LncRNA_PI_DM	2.766447904	2.766447904	2.604575363	2.336278378	2.336278378	2.336278378	-0.376212013	0.00042183
chr9	XLOC_048894/Rora	Up_Down	63623	63.623	Rora	68501608	69226835	+	Up_mRNA	mRNA	5.854896359	5.91839912	5.759409675	6.462940769	6.400878851	6.400878851	0.577331106	5.98E-07	XLOC_048894	68401006	68437985	-	Down_LncRNA	Denovo_LncRNA_PI_DM	5.371512432	5.280680034	5.393098291	4.153148546	4.384890369	4.184730168	-1.079410795	3.70E-19
chr9	XLOC_048898/Rora	Up_Down	85009	85.009	Rora	68501608	69226835	+	Up_mRNA	mRNA	5.854896359	5.91839912	5.759409675	6.462940769	6.400878851	6.400878851	0.577331106	5.98E-07	XLOC_048898	68415800	68416599	-	Down_LncRNA	Denovo_LncRNA_PI_DM	2.370759037	2.510777173	2.477195942	2.12775933	2.12775933	2.12775933	-0.325151388	0.002527199
chr9	XLOC_049362/Arpp21	Down_Down	177317	177.317	Arpp21	111967594	112137345	-	Down_mRNA	mRNA	12.35636383	12.40901696	12.42747696	9.870494595	9.91153441	9.951271782	-2.486518987	0	XLOC_049362	111956055	111960028	-	Down_LncRNA	Denovo_LncRNA_PI_DM	6.040310862	6.02380817	5.910103208	4.856048873	4.832241458	4.832241458	-1.147262248	8.73E-22
chr9	XLOC_049475/Lztfl1	Up_Up	38889	38.889	Lztfl1	123606710	123626675	-	Up_mRNA	mRNA	9.102477967	9.223661793	9.097842934	10.31421637	10.36096206	10.3878671	1.213020946	1.72E-62	XLOC_049475	123662407	123665564	-	Up_LncRNA	Denovo_LncRNA_PI_DM	4.632544502	4.527079627	4.570478638	5.138238386	4.850687311	5.059758332	0.417761926	0.000411685
chrX	XLOC_051447/Prps2	Down_Down	43896	43.896	Prps2	163784264	163820631	-	Down_mRNA	mRNA	12.88755116	12.98914421	12.95452638	11.68446164	11.75995292	11.78155581	-1.201750459	1.32E-96	XLOC_051447	163776095	163776735	-	Down_LncRNA	Denovo_LncRNA_PI_DM	3.011594201	2.921794543	3.067899122	2.604492763	2.643971068	2.719446493	-0.376197373	0.002949318
NA == overloped genes
